# Supplementary material for: Transcriptomic and Physiological Analyses Reveal the Molecular Mechanism through Which Exogenous Melatonin Increases Drought Stress Tolerance in Chrysanthemum
Source: Plants (Basel). 2023 Mar 29;12(7):1489. doi: 10.3390/plants12071489 (PMC10096800; doi:10.3390/plants12071489)
Supplement: Supplementary file 1 [file plants-12-01489-s001.zip]

Archive with 3 entries (3 files):
- Supplementary Table S1  CK_vs_MT.GO.classification and GO.enrichment.xlsx
- Supplementary Table S2 KEGG-pathway_enrichment.xlsx
- Supplementary Table S3 Primers used in this study.pdf
