# Supplementary material for: Transcriptomic and Physiological Analyses Reveal the Molecular Mechanism through Which Exogenous Melatonin Increases Drought Stress Tolerance in Chrysanthemum
Source: Plants (Basel). 2023 Mar 29;12(7):1489. doi: 10.3390/plants12071489 (PMC10096800; doi:10.3390/plants12071489)
Supplement: Supplementary file 1 [file plants-12-01489-s001.zip › Supplementary Table S1 CK_vs_MT.GO.classification and GO.enrichment.xlsx]

## Sheet: GO.classification
Ontology	ID	Description	Count	GeneRatio	geneID
Cellular component	GO:0016020	membrane	2397	2397/5936	CHR00057215/CHR00014669/CHR00072905/CHR00016248/CHR00087706/CHR00093811/CHR00089170/novel.14702/CHR00037642/CHR00043278/CHR00083482/novel.29534/CHR00045885/CHR00070998/CHR00067658/CHR00047348/CHR00014818/CHR00030580/CHR00009042/CHR00076596/CHR00073031/CHR00059831/CHR00067371/CHR00016537/CHR00054564/CHR00030176/CHR00001550/CHR00003711/CHR00088331/CHR00009119/CHR00013960/CHR00025272/CHR00077328/CHR…
Cellular component	GO:0005576	extracellular region	264	264/5936	CHR00014669/CHR00055983/CHR00076478/CHR00090459/CHR00045098/CHR00010307/CHR00006551/CHR00078502/CHR00055450/CHR00018879/CHR00062923/CHR00038250/CHR00018867/CHR00055987/CHR00004282/CHR00081918/CHR00027453/CHR00046845/CHR00045926/CHR00093725/CHR00093300/CHR00065771/CHR00079031/CHR00045819/CHR00026580/CHR00001434/CHR00087472/CHR00056391/CHR00048346/CHR00054063/CHR00055449/CHR00083181/CHR00053520/CHR…
Cellular component	GO:0005623	cell	3493	3493/5936	CHR00057215/CHR00014669/CHR00043422/CHR00072905/CHR00087706/CHR00093811/CHR00022523/CHR00052441/CHR00059018/CHR00073841/CHR00079301/CHR00089170/CHR00017208/CHR00023483/CHR00037642/CHR00083482/CHR00045885/CHR00070998/CHR00053992/novel.12197/CHR00067658/CHR00030580/CHR00009042/CHR00076596/CHR00015297/CHR00059831/CHR00067371/CHR00064587/CHR00016537/CHR00054564/CHR00043475/CHR00030176/CHR00001550/CHR…
Cellular component	GO:0009295	nucleoid	10	10/5936	CHR00040434/CHR00093312/CHR00051020/CHR00079006/CHR00024210/CHR00040495/CHR00031966/CHR00032232/CHR00020222/CHR00032676
Cellular component	GO:0030054	cell junction	457	457/5936	CHR00032912/CHR00068059/CHR00064913/CHR00084738/CHR00084273/CHR00062923/CHR00032165/CHR00043343/CHR00002237/CHR00066492/CHR00033153/CHR00058001/CHR00023646/CHR00046234/CHR00092822/CHR00083385/CHR00045926/CHR00008079/CHR00064684/CHR00092301/CHR00045319/CHR00006600/CHR00076659/CHR00092628/CHR00076660/CHR00030497/CHR00051690/CHR00065771/CHR00063111/CHR00002231/CHR00032910/CHR00034700/CHR00090399/CHR…
Cellular component	GO:0031974	membrane-enclosed lumen	158	158/5936	CHR00022523/novel.5263/CHR00040374/CHR00084278/CHR00003905/CHR00078837/CHR00089467/CHR00052943/CHR00028766/CHR00073303/CHR00075321/CHR00045517/CHR00064851/CHR00001348/CHR00072980/novel.34043/CHR00093312/CHR00028266/CHR00005614/CHR00034027/CHR00066807/CHR00019547/CHR00046683/CHR00053469/CHR00007404/CHR00026527/CHR00074259/CHR00088350/novel.28175/CHR00076749/CHR00093208/CHR00026338/CHR00006342/CHR0…
Cellular component	GO:0032991	protein-containing complex	411	411/5936	CHR00022523/CHR00083482/CHR00067658/CHR00067371/novel.11378/CHR00051762/CHR00038141/CHR00069041/CHR00017382/CHR00062923/novel.5263/CHR00040434/CHR00056386/CHR00047357/CHR00090447/CHR00001558/CHR00035296/CHR00004185/CHR00003905/CHR00046695/CHR00028989/CHR00093756/CHR00059236/CHR00045542/CHR00002093/CHR00075096/CHR00044269/CHR00092173/CHR00018903/CHR00077266/CHR00007810/CHR00012292/CHR00074433/CHR0…
Cellular component	GO:0043226	organelle	2313	2313/5936	CHR00057215/CHR00043422/CHR00072905/CHR00022523/CHR00079301/CHR00083482/CHR00070998/CHR00053992/novel.12197/CHR00067658/CHR00030580/CHR00009042/CHR00015297/CHR00067371/CHR00064587/CHR00016537/CHR00030176/CHR00001550/CHR00090459/CHR00003711/novel.11378/CHR00025272/CHR00058803/novel.14905/CHR00032912/CHR00052898/CHR00006551/CHR00051762/CHR00007020/CHR00003843/CHR00078502/CHR00036319/CHR00079498/CHR…
Cellular component	GO:0044215	other organism	2	2/5936	novel.10844/novel.15790
Cellular component	GO:0044217	other organism part	2	2/5936	novel.10844/novel.15790
Cellular component	GO:0044421	extracellular region part	26	26/5936	CHR00078502/CHR00079031/CHR00008755/CHR00037110/CHR00080441/CHR00026531/CHR00070422/CHR00018506/CHR00068805/CHR00017871/CHR00038675/CHR00007777/CHR00088063/CHR00007779/CHR00016092/CHR00086224/CHR00079030/CHR00049477/CHR00033194/CHR00075505/CHR00050702/CHR00030062/CHR00056291/CHR00028590/CHR00018503/CHR00038060
Cellular component	GO:0044422	organelle part	1108	1108/5936	CHR00057215/CHR00043422/CHR00072905/CHR00022523/CHR00083482/CHR00070998/CHR00053992/CHR00067658/CHR00030580/CHR00009042/CHR00067371/CHR00064587/CHR00016537/CHR00030176/CHR00003711/CHR00058803/CHR00006551/CHR00051762/CHR00036319/CHR00046091/CHR00092004/CHR00072763/CHR00038141/CHR00067053/CHR00042327/novel.10635/CHR00084051/CHR00082808/CHR00069041/CHR00026501/CHR00062923/CHR00029215/novel.5263/CHR0…
Cellular component	GO:0044425	membrane part	2021	2021/5936	CHR00057215/CHR00072905/CHR00016248/CHR00087706/CHR00093811/CHR00089170/novel.14702/CHR00037642/CHR00043278/CHR00083482/novel.29534/CHR00045885/CHR00070998/CHR00067658/CHR00047348/CHR00014818/CHR00030580/CHR00009042/CHR00073031/CHR00059831/CHR00067371/CHR00016537/CHR00054564/CHR00030176/CHR00003711/CHR00009119/CHR00013960/CHR00025272/CHR00077328/CHR00032912/CHR00052898/CHR00067921/CHR00051762/CHR…
Cellular component	GO:0044464	cell part	3493	3493/5936	CHR00057215/CHR00014669/CHR00043422/CHR00072905/CHR00087706/CHR00093811/CHR00022523/CHR00052441/CHR00059018/CHR00073841/CHR00079301/CHR00089170/CHR00017208/CHR00023483/CHR00037642/CHR00083482/CHR00045885/CHR00070998/CHR00053992/novel.12197/CHR00067658/CHR00030580/CHR00009042/CHR00076596/CHR00015297/CHR00059831/CHR00067371/CHR00064587/CHR00016537/CHR00054564/CHR00043475/CHR00030176/CHR00001550/CHR…
Cellular component	GO:0055044	symplast	457	457/5936	CHR00032912/CHR00068059/CHR00064913/CHR00084738/CHR00084273/CHR00062923/CHR00032165/CHR00043343/CHR00002237/CHR00066492/CHR00033153/CHR00058001/CHR00023646/CHR00046234/CHR00092822/CHR00083385/CHR00045926/CHR00008079/CHR00064684/CHR00092301/CHR00045319/CHR00006600/CHR00076659/CHR00092628/CHR00076660/CHR00030497/CHR00051690/CHR00065771/CHR00063111/CHR00002231/CHR00032910/CHR00034700/CHR00090399/CHR…
Cellular component	GO:0099080	supramolecular complex	27	27/5936	CHR00038250/CHR00059236/novel.9505/CHR00056725/CHR00021559/CHR00005840/CHR00030834/CHR00054615/CHR00014158/CHR00005841/CHR00016870/CHR00027789/CHR00015162/novel.17132/CHR00080827/novel.14537/CHR00042208/CHR00016869/CHR00076415/CHR00018449/CHR00022693/CHR00023264/novel.11332/CHR00093426/CHR00034068/CHR00020499/novel.4940
Biological process	GO:0000003	reproduction	452	452/5936	CHR00022523/CHR00011447/CHR00076596/CHR00088331/CHR00013960/CHR00058803/CHR00006551/CHR00023539/CHR00084738/CHR00001464/CHR00084273/CHR00017382/CHR00029215/CHR00043343/CHR00078848/CHR00021148/CHR00037633/CHR00068551/CHR00007980/CHR00047977/CHR00042084/CHR00001367/CHR00082583/CHR00040454/CHR00079284/CHR00067675/CHR00045926/CHR00008079/CHR00092301/CHR00045319/CHR00003905/CHR00006600/CHR00059741/CHR…
Biological process	GO:0008152	metabolic process	2354	2354/5936	CHR00057215/CHR00043422/CHR00072905/CHR00016248/CHR00022523/CHR00059018/CHR00073841/CHR00021844/CHR00079301/CHR00059256/CHR00079104/CHR00084790/CHR00065193/CHR00023483/CHR00083482/CHR00011447/CHR00053992/CHR00055983/CHR00067658/CHR00009042/CHR00076596/CHR00067371/CHR00064587/CHR00078001/CHR00017337/CHR00030176/CHR00090459/CHR00088331/CHR00045098/novel.11378/CHR00077328/CHR00058803/novel.14905/CHR…
Biological process	GO:0001906	cell killing	4	4/5936	CHR00046845/CHR00008755/CHR00065547/CHR00073794
Biological process	GO:0002376	immune system process	188	188/5936	CHR00079104/CHR00001550/CHR00029215/CHR00045063/CHR00046147/CHR00073951/CHR00079284/novel.40071/novel.40074/CHR00071800/CHR00006910/CHR00028299/CHR00055421/CHR00031368/novel.37262/CHR00040915/novel.29895/CHR00052980/CHR00071797/CHR00023765/CHR00042320/CHR00017204/CHR00000620/novel.34043/CHR00081535/CHR00044052/CHR00025517/CHR00064518/CHR00055962/CHR00071618/CHR00062925/CHR00045064/CHR00063824/nov…
Biological process	GO:0040007	growth	194	194/5936	CHR00011447/CHR00016537/CHR00052898/CHR00023539/CHR00043072/CHR00002237/CHR00066492/CHR00014587/CHR00033153/CHR00076659/CHR00092628/CHR00075209/CHR00076660/CHR00090399/CHR00076180/CHR00081033/CHR00092433/CHR00069088/CHR00062640/CHR00058840/CHR00092889/CHR00034125/CHR00063466/CHR00021602/CHR00049400/CHR00077893/CHR00076241/CHR00076486/CHR00034136/CHR00046235/CHR00076178/CHR00049860/CHR00076179/CHR…
Biological process	GO:0008283	cell proliferation	9	9/5936	CHR00047977/CHR00043983/novel.24638/novel.29479/CHR00049194/CHR00074237/CHR00069370/novel.35838/novel.29478
Biological process	GO:0009987	cellular process	2825	2825/5936	CHR00057215/CHR00014669/CHR00072905/CHR00022523/CHR00059018/CHR00073841/CHR00021844/CHR00079301/CHR00079104/CHR00084790/CHR00065193/CHR00023483/CHR00083482/CHR00011447/CHR00053992/CHR00055983/CHR00067658/CHR00009042/CHR00076596/CHR00067371/CHR00016537/CHR00078001/CHR00017337/CHR00030176/CHR00088331/CHR00045098/CHR00013960/novel.11378/CHR00077328/CHR00058803/novel.14905/CHR00010307/CHR00032912/CHR…
Biological process	GO:0015976	carbon utilization	2	2/5936	CHR00014374/CHR00071635
Biological process	GO:0019740	nitrogen utilization	2	2/5936	CHR00048725/CHR00060822
Biological process	GO:0022414	reproductive process	451	451/5936	CHR00022523/CHR00011447/CHR00076596/CHR00088331/CHR00013960/CHR00058803/CHR00006551/CHR00023539/CHR00084738/CHR00001464/CHR00084273/CHR00017382/CHR00029215/CHR00043343/CHR00078848/CHR00021148/CHR00037633/CHR00068551/CHR00007980/CHR00047977/CHR00042084/CHR00001367/CHR00082583/CHR00040454/CHR00079284/CHR00067675/CHR00045926/CHR00008079/CHR00092301/CHR00045319/CHR00003905/CHR00006600/CHR00059741/CHR…
Biological process	GO:0022610	biological adhesion	5	5/5936	CHR00068381/CHR00062489/novel.38198/CHR00064042/CHR00073486
Biological process	GO:0023052	signaling	613	613/5936	CHR00052898/CHR00071723/CHR00043072/CHR00053819/CHR00084738/CHR00084273/CHR00029215/CHR00044923/CHR00043343/CHR00021148/CHR00073037/CHR00014587/CHR00031454/CHR00002067/CHR00046147/CHR00085405/CHR00073951/CHR00079284/CHR00067675/CHR00008079/novel.40071/CHR00001256/CHR00092301/CHR00045319/CHR00006600/novel.40074/CHR00023165/CHR00076235/CHR00029587/CHR00075209/CHR00051690/CHR00034700/CHR00090399/CHR…
Biological process	GO:0032501	multicellular organismal process	665	665/5936	CHR00016248/CHR00022523/CHR00084790/CHR00065193/CHR00011447/CHR00076596/CHR00016537/CHR00090459/CHR00088331/CHR00013960/CHR00058803/CHR00006551/CHR00023539/CHR00084738/CHR00001464/CHR00084273/CHR00017382/CHR00029215/CHR00033479/CHR00043343/CHR00078848/CHR00021148/CHR00037633/CHR00068551/CHR00007980/CHR00047977/CHR00034784/CHR00042084/CHR00001367/CHR00082583/CHR00088668/CHR00040454/CHR00079284/CHR…
Biological process	GO:0032502	developmental process	683	683/5936	CHR00014669/CHR00016248/CHR00022523/CHR00084790/CHR00065193/CHR00011447/CHR00016537/CHR00090459/CHR00013960/CHR00058803/CHR00052898/CHR00006551/CHR00023539/CHR00043072/CHR00084738/CHR00001464/CHR00084273/CHR00017382/CHR00029215/CHR00033479/CHR00043343/CHR00078848/CHR00021148/CHR00002237/CHR00037633/CHR00066492/CHR00014587/CHR00068551/CHR00007980/CHR00047977/CHR00034784/CHR00033153/CHR00001367/CHR…
Biological process	GO:0040011	locomotion	59	59/5936	CHR00084738/CHR00084273/CHR00017382/CHR00043343/CHR00008079/CHR00092301/CHR00045319/CHR00006600/CHR00051690/CHR00034700/CHR00073892/CHR00045326/CHR00019635/CHR00002518/CHR00032122/CHR00079537/CHR00036868/CHR00036867/CHR00008083/CHR00002539/CHR00055064/CHR00034703/CHR00058697/CHR00057706/CHR00018281/CHR00045313/CHR00002532/CHR00064957/CHR00048602/CHR00069879/CHR00069881/CHR00057711/CHR00079885/CHR…
Biological process	GO:0043473	pigmentation	5	5/5936	CHR00081709/CHR00029661/CHR00062081/CHR00030705/CHR00051663
Biological process	GO:0048511	rhythmic process	98	98/5936	CHR00021844/CHR00023483/CHR00062923/CHR00035824/CHR00078762/CHR00008263/CHR00065771/CHR00090399/CHR00062640/CHR00058840/CHR00008246/CHR00063466/CHR00076241/CHR00049740/CHR00076486/CHR00034136/CHR00076178/CHR00069581/CHR00049860/CHR00076179/CHR00061626/novel.17888/CHR00022499/CHR00083565/CHR00022413/CHR00085158/CHR00016740/CHR00013130/CHR00077442/CHR00062622/CHR00051294/CHR00037121/CHR00065750/CHR…
Biological process	GO:0048518	positive regulation of biological process	303	303/5936	CHR00022523/CHR00046091/CHR00042327/CHR00062923/CHR00003695/CHR00047977/CHR00046147/CHR00073951/CHR00040454/CHR00003767/CHR00003905/CHR00046695/CHR00010214/CHR00075096/CHR00070915/CHR00092173/CHR00049135/CHR00006975/CHR00085498/CHR00066415/novel.438/CHR00093277/CHR00003752/CHR00022116/CHR00050677/novel.32752/CHR00088136/CHR00055503/CHR00020193/CHR00055421/CHR00039632/CHR00072518/CHR00031368/CHR00…
Biological process	GO:0048519	negative regulation of biological process	249	249/5936	CHR00022523/CHR00029215/CHR00078848/CHR00040434/CHR00040454/CHR00079284/CHR00035296/CHR00003905/CHR00017380/CHR00090399/CHR00075096/novel.39290/CHR00092173/CHR00062640/CHR00058840/CHR00063466/CHR00021602/CHR00076241/CHR00028299/CHR00076486/CHR00034136/CHR00072518/CHR00076178/CHR00049860/CHR00019831/CHR00076179/CHR00061626/CHR00075434/CHR00034088/novel.17888/CHR00092174/CHR00024697/CHR00007419/CHR…
Biological process	GO:0050789	regulation of biological process	1139	1139/5936	CHR00022523/CHR00079104/CHR00084790/CHR00065193/CHR00052898/CHR00071723/CHR00046091/CHR00043072/CHR00053819/CHR00042327/CHR00026461/CHR00084738/CHR00084273/CHR00062923/CHR00029215/CHR00044923/CHR00043343/CHR00078848/CHR00021148/CHR00073037/CHR00003695/CHR00014587/CHR00039307/CHR00040434/CHR00056386/CHR00031454/CHR00047977/CHR00046333/CHR00002067/CHR00001367/CHR00046147/CHR00066608/CHR00085405/CHR…
Biological process	GO:0050896	response to stimulus	1760	1760/5936	CHR00045080/CHR00079104/CHR00083482/CHR00070998/CHR00055983/CHR00030580/CHR00015297/CHR00067371/CHR00076478/CHR00001550/CHR00003711/CHR00009119/CHR00058803/novel.14905/CHR00032912/CHR00052898/CHR00006551/CHR00051762/CHR00071723/CHR00091345/CHR00046091/CHR00072763/CHR00038141/CHR00043072/CHR00053819/CHR00070584/CHR00042327/novel.10635/CHR00064913/CHR00084738/CHR00001464/CHR00084273/CHR00069041/CHR…
Biological process	GO:0051179	localization	455	455/5936	CHR00037642/CHR00011447/CHR00045885/CHR00016537/CHR00054564/CHR00030176/CHR00013960/CHR00006551/CHR00071723/CHR00091345/CHR00029539/CHR00092004/CHR00067053/CHR00084051/CHR00029215/CHR00021148/CHR00068920/CHR00044707/CHR00023083/CHR00072406/CHR00049734/CHR00079284/novel.2148/CHR00092048/novel.37200/CHR00023010/CHR00079031/CHR00064884/CHR00071595/CHR00048537/CHR00069500/CHR00007810/CHR00019905/CHR0…
Biological process	GO:0051704	multi-organism process	701	701/5936	CHR00022523/CHR00079104/CHR00011447/CHR00076596/CHR00088331/CHR00009119/novel.14905/CHR00091345/CHR00046091/CHR00042327/CHR00084738/CHR00001464/CHR00084273/CHR00017382/CHR00062923/CHR00029215/CHR00038250/CHR00043343/CHR00003695/novel.35792/CHR00050129/CHR00007980/CHR00045063/CHR00040374/CHR00042084/CHR00046147/CHR00062932/CHR00073951/CHR00046845/CHR00079284/CHR00067675/CHR00008079/CHR00078734/CHR…
Biological process	GO:0065007	biological regulation	1279	1279/5936	CHR00016248/CHR00022523/CHR00017208/CHR00079104/CHR00084790/CHR00065193/CHR00052898/CHR00007020/CHR00071723/CHR00046091/CHR00029539/CHR00023539/CHR00043072/CHR00053819/CHR00070584/CHR00042327/CHR00026461/CHR00084738/CHR00084273/CHR00017382/CHR00062923/CHR00029215/CHR00044923/CHR00043343/CHR00074377/CHR00078848/CHR00021148/CHR00073037/CHR00003695/CHR00014587/CHR00039307/CHR00040434/CHR00056386/CHR…
Biological process	GO:0071840	cellular component organization or biogenesis	557	557/5936	CHR00014669/CHR00022523/CHR00011447/CHR00009042/CHR00016537/CHR00045098/CHR00013960/CHR00010307/CHR00052898/CHR00006551/CHR00023539/CHR00043072/CHR00062923/CHR00029215/CHR00002237/CHR00066492/CHR00014587/CHR00040434/novel.35792/CHR00033153/CHR00079284/CHR00045926/CHR00009043/CHR00003905/CHR00039368/CHR00076659/novel.33653/CHR00092628/CHR00093756/CHR00075209/CHR00076660/CHR00079031/CHR00090399/CHR…
Biological process	GO:0098754	detoxification	13	13/5936	CHR00029215/CHR00079284/CHR00092045/CHR00021602/CHR00086897/CHR00028299/CHR00058558/novel.26556/CHR00063824/CHR00003054/CHR00043486/CHR00054801/CHR00072341
Molecular function	GO:0140110	transcription regulator activity	237	237/5936	novel.12197/novel.14905/CHR00047977/CHR00001367/CHR00066608/CHR00056046/CHR00022231/CHR00078108/CHR00085333/CHR00023165/CHR00029587/CHR00048821/CHR00052166/CHR00037900/CHR00032250/CHR00015148/novel.14616/CHR00052167/CHR00025957/CHR00019190/CHR00072518/CHR00031368/CHR00056830/CHR00076371/CHR00019831/CHR00046687/CHR00048258/CHR00071637/CHR00089574/CHR00056957/CHR00021332/CHR00056961/CHR00033226/CHR…
Molecular function	GO:0003824	catalytic activity	2680	2680/5936	CHR00057215/CHR00043422/CHR00072905/CHR00016248/CHR00059018/CHR00073841/CHR00021844/CHR00079301/CHR00059256/CHR00079104/CHR00084790/CHR00052127/CHR00065193/CHR00023483/CHR00021342/CHR00011447/CHR00053992/novel.26490/CHR00055983/CHR00009042/CHR00076596/CHR00015297/CHR00059831/CHR00064587/CHR00016537/CHR00076478/CHR00021340/CHR00078001/CHR00017337/CHR00030176/CHR00001550/CHR00090459/CHR00088331/CHR…
Molecular function	GO:0038024	cargo receptor activity	1	1/5936	CHR00062934
Molecular function	GO:0045735	nutrient reservoir activity	14	14/5936	CHR00052441/CHR00043475/CHR00064830/CHR00052444/CHR00016091/CHR00027046/CHR00093768/CHR00016092/CHR00018875/CHR00047007/CHR00070002/CHR00050702/CHR00056291/CHR00074221
Molecular function	GO:0005198	structural molecule activity	52	52/5936	novel.11378/CHR00047357/CHR00077266/CHR00053070/CHR00080959/novel.23961/CHR00015568/CHR00051996/CHR00034027/CHR00091942/CHR00066807/CHR00092143/CHR00083735/CHR00074741/CHR00048922/novel.29415/novel.28696/CHR00016769/CHR00048130/CHR00054390/CHR00081920/CHR00007884/novel.18667/CHR00047163/CHR00039954/CHR00028674/CHR00048948/CHR00024440/novel.17992/CHR00023916/novel.34720/CHR00042831/CHR00022031/CHR…
Molecular function	GO:0005215	transporter activity	354	354/5936	CHR00087706/CHR00093811/CHR00037642/CHR00045885/CHR00054564/CHR00009119/CHR00013960/CHR00025272/CHR00006551/CHR00007020/CHR00036319/CHR00079498/CHR00071723/CHR00091345/CHR00051077/CHR00029539/CHR00092004/CHR00072763/novel.10635/CHR00084051/CHR00001464/CHR00029215/CHR00033479/CHR00074377/CHR00021148/CHR00068920/CHR00044707/CHR00023083/CHR00039827/CHR00029326/CHR00079284/CHR00036320/CHR00004185/CHR…
Molecular function	GO:0005488	binding	2983	2983/5936	CHR00043422/CHR00016248/CHR00022523/CHR00052441/CHR00059018/CHR00073841/CHR00079301/CHR00017208/CHR00079104/CHR00023483/CHR00021342/CHR00083482/CHR00070998/CHR00053992/novel.26490/CHR00055983/CHR00046810/novel.12197/CHR00067658/CHR00030580/CHR00076596/CHR00059831/CHR00067371/CHR00064587/CHR00016537/CHR00021340/CHR00043475/CHR00030176/CHR00001550/CHR00003711/CHR00088331/CHR00058803/novel.14905/CHR…
Molecular function	GO:0031386	protein tag	3	3/5936	novel.17992/novel.34720/novel.18663
Molecular function	GO:0090729	toxin activity	1	1/5936	novel.39290
Molecular function	GO:0016209	antioxidant activity	46	46/5936	CHR00079301/CHR00055983/CHR00018879/CHR00055987/CHR00080449/CHR00093725/CHR00065771/CHR00086897/CHR00069581/CHR00058558/CHR00061843/novel.26556/CHR00088956/CHR00003054/CHR00001194/CHR00047949/CHR00075929/CHR00039992/CHR00093173/CHR00043880/CHR00083716/CHR00047042/CHR00033744/CHR00044358/CHR00047040/CHR00073545/CHR00029271/CHR00092586/CHR00014666/CHR00086249/CHR00074964/CHR00056111/novel.22947/CHR…
Molecular function	GO:0098772	molecular function regulator	72	72/5936	novel.21824/CHR00045080/CHR00017208/CHR00045098/CHR00023864/CHR00017382/CHR00076235/CHR00001434/CHR00050557/CHR00056391/CHR00063976/CHR00029696/CHR00046179/CHR00043973/CHR00038081/CHR00007163/CHR00001710/CHR00093889/CHR00090657/CHR00001435/CHR00032951/novel.26709/CHR00007169/CHR00069287/CHR00006504/CHR00092708/CHR00080972/novel.22851/CHR00046180/CHR00046175/CHR00048792/CHR00062671/CHR00016933/CHR…
Molecular function	GO:0060089	molecular transducer activity	80	80/5936	CHR00040454/CHR00076235/CHR00009464/CHR00046292/novel.37262/CHR00040915/CHR00052980/CHR00026660/CHR00029696/CHR00042320/CHR00006467/CHR00017204/CHR00018081/CHR00043973/CHR00038081/CHR00076025/CHR00022413/CHR00077198/CHR00040097/CHR00074109/CHR00080048/CHR00054521/CHR00031254/CHR00047868/CHR00047797/CHR00065053/CHR00033455/CHR00053077/CHR00020118/CHR00091443/CHR00077141/CHR00053086/CHR00006463/CHR…
Molecular function	GO:0140104	molecular carrier activity	2	2/5936	CHR00040713/CHR00031741

## Sheet: GO.enrichment
Ontology	ID	Description	GeneRatio	BgRatio	pvalue	p.adjust	geneID	Count
Cellular component	GO:0009521	photosystem	71/4006	190/44793	8.48181e-27	3.68959e-24	CHR00083482/CHR00067658/CHR00067371/CHR00051762/CHR00038141/CHR00069041/CHR00056386/CHR00090447/CHR00046695/CHR00028989/CHR00018903/CHR00083643/CHR00074184/CHR00050044/CHR00038449/CHR00051766/CHR00023760/CHR00070016/CHR00067144/CHR00083648/CHR00093393/CHR00068950/CHR00049633/CHR00038453/CHR00093070/CHR00067226/CHR00078226/CHR00020606/CHR00060480/CHR00040176/CHR00072536/CHR00083930/CHR00025782/CHR…	71
Cellular component	GO:0090406	pollen tube	101/4006	385/44793	2.02653e-23	4.4077e-21	CHR00068059/CHR00084738/CHR00084273/CHR00043343/CHR00008079/CHR00092301/CHR00045319/CHR00006600/CHR00051690/CHR00063111/CHR00034700/CHR00003263/CHR00073892/CHR00057238/CHR00026955/CHR00045326/CHR00019635/CHR00002241/CHR00002518/CHR00032122/CHR00061079/CHR00079537/CHR00057646/CHR00036868/CHR00036867/CHR00008083/CHR00002539/CHR00066107/CHR00055064/CHR00038846/CHR00034703/CHR00058697/CHR00057706/CHR…	101
Cellular component	GO:0043680	filiform apparatus	58/4006	159/44793	1.47179e-21	2.13409e-19	CHR00090399/CHR00062640/CHR00058840/CHR00063466/CHR00076241/CHR00076486/CHR00034136/CHR00076178/CHR00049860/CHR00076179/CHR00061626/novel.17888/CHR00083565/CHR00085158/CHR00077442/CHR00062622/CHR00051294/CHR00037121/CHR00065750/CHR00088627/CHR00038024/CHR00070163/novel.19918/CHR00044228/CHR00090895/CHR00091173/CHR00056977/CHR00063447/CHR00068058/CHR00037120/CHR00028336/CHR00063495/CHR00077441/CHR…	58
Cellular component	GO:0009522	photosystem I	45/4006	103/44793	9.69425e-21	1.05425e-18	CHR00083482/CHR00067658/CHR00067371/CHR00051762/CHR00069041/CHR00056386/CHR00090447/CHR00046695/CHR00028989/CHR00083643/CHR00074184/CHR00050044/CHR00051766/CHR00083648/CHR00093393/CHR00068950/CHR00067226/CHR00020606/CHR00040176/CHR00083930/CHR00025782/CHR00042363/CHR00083646/CHR00053439/CHR00042339/CHR00039513/CHR00042715/CHR00089741/CHR00065074/CHR00024365/CHR00083427/CHR00079006/CHR00068114/CHR…	45
Cellular component	GO:0009523	photosystem II	54/4006	147/44793	2.44333e-20	2.12569e-18	CHR00083482/CHR00067658/CHR00067371/CHR00051762/CHR00038141/CHR00069041/CHR00056386/CHR00090447/CHR00046695/CHR00018903/CHR00083643/CHR00050044/CHR00038449/CHR00051766/CHR00023760/CHR00070016/CHR00067144/CHR00083648/CHR00068950/CHR00049633/CHR00038453/CHR00093070/CHR00067226/CHR00078226/CHR00060480/CHR00072536/CHR00083930/CHR00013794/CHR00068812/CHR00069558/CHR00042363/CHR00083646/CHR00053439/CHR…	54
Cellular component	GO:0120025	plasma membrane bounded cell projection	104/4006	444/44793	4.4969e-20	3.26025e-18	CHR00068059/CHR00084738/CHR00084273/CHR00043343/CHR00008079/CHR00092301/CHR00045319/CHR00006600/CHR00051690/CHR00063111/CHR00034700/CHR00003263/CHR00073892/CHR00057238/CHR00026955/CHR00045326/CHR00019635/CHR00002241/CHR00002518/CHR00032122/CHR00061079/CHR00079537/CHR00057646/CHR00036868/CHR00036867/CHR00008083/CHR00002539/CHR00066107/CHR00055064/CHR00038846/CHR00034703/CHR00058697/CHR00057706/CHR…	104
Cellular component	GO:0097038	perinuclear endoplasmic reticulum	38/4006	78/44793	8.77302e-20	4.77033e-18	CHR00070998/CHR00030580/CHR00003711/CHR00004004/CHR00017200/CHR00004284/CHR00073081/CHR00003774/CHR00084806/CHR00004035/CHR00075221/CHR00031569/CHR00004025/CHR00006977/CHR00042695/CHR00042092/CHR00088978/CHR00003715/CHR00087653/CHR00077050/CHR00004021/CHR00006985/CHR00083015/CHR00079265/CHR00086987/CHR00004018/CHR00084144/CHR00012674/CHR00003996/CHR00003997/CHR00030848/CHR00054213/CHR00050685/CHR…	38
Cellular component	GO:1990578	perinuclear endoplasmic reticulum membrane	38/4006	78/44793	8.77302e-20	4.77033e-18	CHR00070998/CHR00030580/CHR00003711/CHR00004004/CHR00017200/CHR00004284/CHR00073081/CHR00003774/CHR00084806/CHR00004035/CHR00075221/CHR00031569/CHR00004025/CHR00006977/CHR00042695/CHR00042092/CHR00088978/CHR00003715/CHR00087653/CHR00077050/CHR00004021/CHR00006985/CHR00083015/CHR00079265/CHR00086987/CHR00004018/CHR00084144/CHR00012674/CHR00003996/CHR00003997/CHR00030848/CHR00054213/CHR00050685/CHR…	38
Cellular component	GO:0042995	cell projection	107/4006	481/44793	7.59709e-19	3.67193e-17	CHR00068059/CHR00084738/CHR00084273/CHR00043343/CHR00008079/CHR00092301/CHR00045319/CHR00006600/CHR00051690/CHR00063111/CHR00034700/CHR00003263/CHR00073892/CHR00057238/CHR00026955/CHR00045326/CHR00019635/CHR00002241/CHR00002518/CHR00032122/CHR00061079/CHR00079537/CHR00057646/CHR00036868/CHR00036867/CHR00008083/CHR00002539/CHR00066107/CHR00055064/CHR00038846/CHR00034703/CHR00058697/CHR00057706/CHR…	107
Cellular component	GO:0032541	cortical endoplasmic reticulum	38/4006	91/44793	6.1932e-17	2.69404e-15	CHR00070998/CHR00030580/CHR00003711/CHR00004004/CHR00017200/CHR00004284/CHR00073081/CHR00003774/CHR00084806/CHR00004035/CHR00075221/CHR00031569/CHR00004025/CHR00006977/CHR00042695/CHR00042092/CHR00088978/CHR00003715/CHR00087653/CHR00077050/CHR00004021/CHR00006985/CHR00083015/CHR00079265/CHR00086987/CHR00004018/CHR00084144/CHR00012674/CHR00003996/CHR00003997/CHR00030848/CHR00054213/CHR00050685/CHR…	38
Cellular component	GO:0071782	endoplasmic reticulum tubular network	39/4006	103/44793	1.28572e-15	4.8795e-14	CHR00070998/CHR00030580/CHR00003711/CHR00004004/CHR00017200/CHR00004284/CHR00073081/CHR00003774/CHR00084806/CHR00004035/CHR00075221/CHR00031569/CHR00004025/CHR00006977/CHR00042695/CHR00042092/CHR00088978/CHR00003715/CHR00087653/CHR00077050/CHR00004021/CHR00006985/CHR00083015/CHR00079265/CHR00086987/CHR00004018/CHR00084144/CHR00012674/CHR00003996/CHR00003997/CHR00030848/CHR00054213/CHR00050685/CHR…	39
Cellular component	GO:0044426	cell wall part	58/4006	206/44793	1.45824e-15	4.8795e-14	CHR00090399/CHR00062640/CHR00058840/CHR00063466/CHR00076241/CHR00076486/CHR00034136/CHR00076178/CHR00049860/CHR00076179/CHR00061626/novel.17888/CHR00083565/CHR00085158/CHR00077442/CHR00062622/CHR00051294/CHR00037121/CHR00065750/CHR00088627/CHR00038024/CHR00070163/novel.19918/CHR00044228/CHR00090895/CHR00091173/CHR00056977/CHR00063447/CHR00068058/CHR00037120/CHR00028336/CHR00063495/CHR00077441/CHR…	58
Cellular component	GO:0044462	external encapsulating structure part	58/4006	206/44793	1.45824e-15	4.8795e-14	CHR00090399/CHR00062640/CHR00058840/CHR00063466/CHR00076241/CHR00076486/CHR00034136/CHR00076178/CHR00049860/CHR00076179/CHR00061626/novel.17888/CHR00083565/CHR00085158/CHR00077442/CHR00062622/CHR00051294/CHR00037121/CHR00065750/CHR00088627/CHR00038024/CHR00070163/novel.19918/CHR00044228/CHR00090895/CHR00091173/CHR00056977/CHR00063447/CHR00068058/CHR00037120/CHR00028336/CHR00063495/CHR00077441/CHR…	58
Cellular component	GO:0035838	growing cell tip	42/4006	154/44793	3.41036e-11	9.27191e-10	CHR00068059/CHR00063111/CHR00003263/CHR00057238/CHR00026955/CHR00002241/CHR00061079/CHR00057646/CHR00066107/CHR00038846/CHR00091022/CHR00081498/CHR00091777/CHR00026478/CHR00085192/CHR00047601/CHR00066200/CHR00023832/novel.12299/CHR00089513/CHR00006452/CHR00010356/CHR00081499/CHR00089776/CHR00066381/novel.27994/CHR00086209/CHR00060017/CHR00031348/CHR00036535/CHR00091235/CHR00092430/CHR00041900/CHR…	42
Cellular component	GO:0051286	cell tip	42/4006	154/44793	3.41036e-11	9.27191e-10	CHR00068059/CHR00063111/CHR00003263/CHR00057238/CHR00026955/CHR00002241/CHR00061079/CHR00057646/CHR00066107/CHR00038846/CHR00091022/CHR00081498/CHR00091777/CHR00026478/CHR00085192/CHR00047601/CHR00066200/CHR00023832/novel.12299/CHR00089513/CHR00006452/CHR00010356/CHR00081499/CHR00089776/CHR00066381/novel.27994/CHR00086209/CHR00060017/CHR00031348/CHR00036535/CHR00091235/CHR00092430/CHR00041900/CHR…	42
Cellular component	GO:0090404	pollen tube tip	42/4006	154/44793	3.41036e-11	9.27191e-10	CHR00068059/CHR00063111/CHR00003263/CHR00057238/CHR00026955/CHR00002241/CHR00061079/CHR00057646/CHR00066107/CHR00038846/CHR00091022/CHR00081498/CHR00091777/CHR00026478/CHR00085192/CHR00047601/CHR00066200/CHR00023832/novel.12299/CHR00089513/CHR00006452/CHR00010356/CHR00081499/CHR00089776/CHR00066381/novel.27994/CHR00086209/CHR00060017/CHR00031348/CHR00036535/CHR00091235/CHR00092430/CHR00041900/CHR…	42
Cellular component	GO:0030427	site of polarized growth	42/4006	155/44793	4.27522e-11	1.09395e-09	CHR00068059/CHR00063111/CHR00003263/CHR00057238/CHR00026955/CHR00002241/CHR00061079/CHR00057646/CHR00066107/CHR00038846/CHR00091022/CHR00081498/CHR00091777/CHR00026478/CHR00085192/CHR00047601/CHR00066200/CHR00023832/novel.12299/CHR00089513/CHR00006452/CHR00010356/CHR00081499/CHR00089776/CHR00066381/novel.27994/CHR00086209/CHR00060017/CHR00031348/CHR00036535/CHR00091235/CHR00092430/CHR00041900/CHR…	42
Cellular component	GO:0048471	perinuclear region of cytoplasm	47/4006	188/44793	6.53861e-11	1.58016e-09	CHR00070998/CHR00030580/CHR00003711/CHR00004004/CHR00017200/CHR00004284/CHR00073081/CHR00003774/CHR00084806/CHR00004035/CHR00075221/CHR00031569/CHR00004025/CHR00006977/CHR00042695/CHR00042092/CHR00088978/CHR00003715/CHR00087653/CHR00077050/CHR00004021/CHR00006985/CHR00016577/CHR00016579/CHR00083015/CHR00016578/CHR00079265/CHR00086987/CHR00034894/CHR00040957/CHR00004018/CHR00034893/CHR00084144/CHR…	47
Cellular component	GO:0010287	plastoglobule	37/4006	139/44793	1.02901e-09	2.35588e-08	CHR00083482/CHR00067371/CHR00051762/CHR00069041/CHR00062923/CHR00056386/CHR00090447/CHR00028989/CHR00083643/CHR00013946/CHR00051766/CHR00083648/CHR00068950/CHR00091517/CHR00054266/CHR00071459/CHR00042363/CHR00083646/CHR00042339/CHR00039992/CHR00089741/CHR00024365/CHR00079360/CHR00028797/CHR00057659/CHR00072026/CHR00075484/CHR00068114/CHR00083647/CHR00073266/CHR00051765/CHR00076629/CHR00051763/CHR…	37
Cellular component	GO:0044463	cell projection part	43/4006	180/44793	1.88629e-09	3.90731e-08	CHR00068059/CHR00063111/CHR00003263/CHR00057238/CHR00026955/CHR00002241/CHR00061079/CHR00057646/CHR00066107/CHR00038846/CHR00091022/CHR00081498/CHR00091777/CHR00026478/CHR00085192/CHR00047601/CHR00066200/CHR00023832/novel.12299/CHR00089513/CHR00006452/CHR00010356/CHR00081499/CHR00089776/CHR00066381/CHR00063344/novel.27994/CHR00086209/CHR00060017/CHR00031348/CHR00036535/CHR00091235/CHR00092430/CHR…	43
Cellular component	GO:0120038	plasma membrane bounded cell projection part	43/4006	180/44793	1.88629e-09	3.90731e-08	CHR00068059/CHR00063111/CHR00003263/CHR00057238/CHR00026955/CHR00002241/CHR00061079/CHR00057646/CHR00066107/CHR00038846/CHR00091022/CHR00081498/CHR00091777/CHR00026478/CHR00085192/CHR00047601/CHR00066200/CHR00023832/novel.12299/CHR00089513/CHR00006452/CHR00010356/CHR00081499/CHR00089776/CHR00066381/CHR00063344/novel.27994/CHR00086209/CHR00060017/CHR00031348/CHR00036535/CHR00091235/CHR00092430/CHR…	43
Cellular component	GO:0016324	apical plasma membrane	41/4006	178/44793	1.36639e-08	2.70172e-07	CHR00068059/CHR00063111/CHR00003263/CHR00057238/CHR00026955/CHR00002241/CHR00061079/CHR00057646/CHR00066107/CHR00038846/CHR00091022/CHR00081498/CHR00091777/CHR00026478/CHR00085192/CHR00047601/CHR00066200/CHR00023832/novel.12299/CHR00089513/CHR00090516/CHR00081499/CHR00089776/novel.27994/CHR00086209/CHR00060017/CHR00031348/CHR00036535/CHR00091235/CHR00092430/CHR00041900/CHR00085583/CHR00042578/CHR…	41
Cellular component	GO:0045177	apical part of cell	41/4006	181/44793	2.26677e-08	4.28716e-07	CHR00068059/CHR00063111/CHR00003263/CHR00057238/CHR00026955/CHR00002241/CHR00061079/CHR00057646/CHR00066107/CHR00038846/CHR00091022/CHR00081498/CHR00091777/CHR00026478/CHR00085192/CHR00047601/CHR00066200/CHR00023832/novel.12299/CHR00089513/CHR00090516/CHR00081499/CHR00089776/novel.27994/CHR00086209/CHR00060017/CHR00031348/CHR00036535/CHR00091235/CHR00092430/CHR00041900/CHR00085583/CHR00042578/CHR…	41
Cellular component	GO:0098590	plasma membrane region	41/4006	191/44793	1.10739e-07	2.00714e-06	CHR00068059/CHR00063111/CHR00003263/CHR00057238/CHR00026955/CHR00002241/CHR00061079/CHR00057646/CHR00066107/CHR00038846/CHR00091022/CHR00081498/CHR00091777/CHR00026478/CHR00085192/CHR00047601/CHR00066200/CHR00023832/novel.12299/CHR00089513/CHR00090516/CHR00081499/CHR00089776/novel.27994/CHR00086209/CHR00060017/CHR00031348/CHR00036535/CHR00091235/CHR00092430/CHR00041900/CHR00085583/CHR00042578/CHR…	41
Cellular component	GO:0044448	cell cortex part	50/4006	260/44793	1.92405e-07	3.34785e-06	CHR00070998/CHR00030580/CHR00003711/CHR00004004/CHR00017200/CHR00004284/CHR00073081/CHR00003774/CHR00084806/CHR00004035/CHR00075221/CHR00005840/CHR00031569/CHR00004025/CHR00006977/CHR00014158/CHR00042695/CHR00042092/CHR00088978/CHR00003715/CHR00087653/CHR00077050/CHR00004021/CHR00006985/CHR00045805/CHR00005841/CHR00083015/CHR00079265/CHR00086987/CHR00004018/CHR00084144/CHR00012674/CHR00003996/CHR…	50
Cellular component	GO:0009654	photosystem II oxygen evolving complex	13/4006	32/44793	1.55802e-06	2.60669e-05	CHR00093070/CHR00060480/CHR00072536/CHR00013794/CHR00068812/CHR00069558/CHR00001731/CHR00085742/CHR00073337/CHR00019715/CHR00085318/CHR00093335/CHR00028767	13
Cellular component	GO:0098807	chloroplast thylakoid membrane protein complex	9/4006	16/44793	2.31482e-06	3.72943e-05	CHR00056386/CHR00074184/CHR00025782/CHR00079006/CHR00073266/CHR00031764/CHR00073265/CHR00028767/CHR00091660	9
Cellular component	GO:0005938	cell cortex	53/4006	312/44793	4.43421e-06	6.88887e-05	CHR00070998/CHR00030580/CHR00003711/CHR00004004/CHR00017200/CHR00004284/CHR00073081/CHR00003774/CHR00084806/CHR00004035/CHR00075221/CHR00005840/CHR00031569/CHR00004025/CHR00006977/CHR00054615/CHR00014158/CHR00042695/CHR00042092/CHR00088978/CHR00003715/CHR00087653/CHR00077050/CHR00004021/CHR00006985/CHR00045805/CHR00005841/CHR00083015/CHR00079265/CHR00086987/CHR00027789/CHR00004018/CHR00084144/CHR…	53
Cellular component	GO:0099568	cytoplasmic region	53/4006	328/44793	1.90205e-05	0.000285308	CHR00070998/CHR00030580/CHR00003711/CHR00004004/CHR00017200/CHR00004284/CHR00073081/CHR00003774/CHR00084806/CHR00004035/CHR00075221/CHR00005840/CHR00031569/CHR00004025/CHR00006977/CHR00054615/CHR00014158/CHR00042695/CHR00042092/CHR00088978/CHR00003715/CHR00087653/CHR00077050/CHR00004021/CHR00006985/CHR00045805/CHR00005841/CHR00083015/CHR00079265/CHR00086987/CHR00027789/CHR00004018/CHR00084144/CHR…	53
Cellular component	GO:0009538	photosystem I reaction center	7/4006	14/44793	8.86577e-05	0.00128554	CHR00020606/CHR00040176/CHR00042339/CHR00039513/CHR00065074/CHR00061988/CHR00012964	7
Cellular component	GO:1990204	oxidoreductase complex	34/4006	193/44793	0.000102219	0.00143437	CHR00001558/CHR00052943/CHR00073303/CHR00064851/CHR00093070/CHR00060480/CHR00072536/CHR00009779/CHR00013794/CHR00080071/CHR00068812/CHR00069558/novel.18466/CHR00001731/CHR00085742/CHR00073337/CHR00004856/novel.23029/CHR00004107/CHR00001802/CHR00019715/CHR00085318/CHR00058709/novel.29512/CHR00000186/CHR00093335/CHR00087584/CHR00084109/CHR00085745/CHR00063411/CHR00079390/CHR00028767/CHR00081653/CHR…	34
Cellular component	GO:0016442	RISC complex	6/4006	11/44793	0.000158435	0.00208845	CHR00016577/CHR00016579/CHR00016578/CHR00034894/CHR00040957/CHR00034893	6
Cellular component	GO:0031332	RNAi effector complex	6/4006	11/44793	0.000158435	0.00208845	CHR00016577/CHR00016579/CHR00016578/CHR00034894/CHR00040957/CHR00034893	6
Cellular component	GO:0045254	pyruvate dehydrogenase complex	6/4006	12/44793	0.000292825	0.00374644	CHR00052943/CHR00064851/CHR00004856/CHR00001802/CHR00087584/CHR00085745	6
Cellular component	GO:0031977	thylakoid lumen	24/4006	127/44793	0.000349304	0.00434135	CHR00043422/CHR00064587/CHR00079064/CHR00089335/CHR00072571/CHR00055759/CHR00069461/CHR00082208/CHR00060480/CHR00068812/CHR00093173/CHR00065074/CHR00085742/CHR00073337/CHR00019715/CHR00002663/CHR00029271/CHR00056111/CHR00085318/CHR00093335/CHR00079592/CHR00039309/CHR00028767/CHR00091393	24
Cellular component	GO:0009543	chloroplast thylakoid lumen	19/4006	91/44793	0.000383409	0.00450765	CHR00043422/CHR00064587/CHR00079064/CHR00072571/CHR00055759/CHR00069461/CHR00060480/CHR00068812/CHR00093173/CHR00065074/CHR00019715/CHR00002663/CHR00029271/CHR00056111/CHR00085318/CHR00093335/CHR00039309/CHR00028767/CHR00091393	19
Cellular component	GO:0031978	plastid thylakoid lumen	19/4006	91/44793	0.000383409	0.00450765	CHR00043422/CHR00064587/CHR00079064/CHR00072571/CHR00055759/CHR00069461/CHR00060480/CHR00068812/CHR00093173/CHR00065074/CHR00019715/CHR00002663/CHR00029271/CHR00056111/CHR00085318/CHR00093335/CHR00039309/CHR00028767/CHR00091393	19
Cellular component	GO:0046861	glyoxysomal membrane	10/4006	37/44793	0.00117837	0.0134892	CHR00013777/novel.30137/CHR00033300/CHR00063456/CHR00025703/CHR00077200/CHR00059146/novel.30136/CHR00063463/CHR00063528	10
Cellular component	GO:0031379	RNA-directed RNA polymerase complex	6/4006	18/44793	0.00367629	0.0399796	CHR00075096/CHR00092173/CHR00075434/CHR00092174/CHR00059221/CHR00048991	6
Cellular component	GO:0031380	nuclear RNA-directed RNA polymerase complex	6/4006	18/44793	0.00367629	0.0399796	CHR00075096/CHR00092173/CHR00075434/CHR00092174/CHR00059221/CHR00048991	6
Cellular component	GO:0009514	glyoxysome	13/4006	69/44793	0.00758453	0.08047	CHR00013777/novel.30137/CHR00033300/CHR00063456/CHR00047042/CHR00025703/CHR00077200/novel.27458/CHR00059146/CHR00046347/novel.30136/CHR00063463/CHR00063528	13
Cellular component	GO:0033178	proton-transporting two-sector ATPase complex, catalytic domain	11/4006	55/44793	0.00861071	0.0891823	CHR00007810/CHR00015364/CHR00074867/CHR00031800/CHR00064771/CHR00089529/CHR00026865/CHR00084923/CHR00062538/CHR00089444/CHR00060847	11
Cellular component	GO:0000325	plant-type vacuole	58/4006	474/44793	0.0093313	0.094398	CHR00092004/CHR00068920/CHR00044707/novel.37200/novel.38574/CHR00071595/CHR00082564/CHR00016616/CHR00038237/CHR00031636/CHR00028174/CHR00047487/CHR00040302/CHR00038236/CHR00088960/CHR00044274/CHR00085819/CHR00016203/CHR00076513/CHR00016304/novel.970/CHR00082934/CHR00057122/CHR00076032/CHR00042166/CHR00039574/CHR00028199/CHR00027046/CHR00070773/CHR00083471/CHR00009762/CHR00084923/CHR00069578/CHR00…	58
Cellular component	GO:0033180	proton-transporting V-type ATPase, V1 domain	5/4006	16/44793	0.0107603	0.10638	CHR00015364/CHR00031800/CHR00064771/CHR00084923/CHR00089444	5
Cellular component	GO:0005788	endoplasmic reticulum lumen	19/4006	122/44793	0.012122	0.11718	CHR00084278/CHR00075321/novel.34043/CHR00053469/CHR00026527/CHR00074259/CHR00093208/CHR00038645/CHR00056616/CHR00016279/CHR00029753/CHR00025960/CHR00046125/novel.23562/CHR00012615/CHR00038649/CHR00038652/CHR00088552/CHR00031141	19
Cellular component	GO:0033176	proton-transporting V-type ATPase complex	11/4006	58/44793	0.0128075	0.121115	CHR00004185/CHR00015364/CHR00031800/CHR00027046/CHR00064771/CHR00050389/CHR00084923/CHR00072086/CHR00089444/CHR00042349/CHR00025181	11
Cellular component	GO:0005775	vacuolar lumen	4/4006	12/44793	0.0175963	0.162859	CHR00040374/CHR00045410/CHR00051840/CHR00014087	4
Cellular component	GO:0016469	proton-transporting two-sector ATPase complex	18/4006	119/44793	0.0189403	0.171646	CHR00004185/CHR00007810/CHR00055917/CHR00015364/CHR00074867/CHR00031800/CHR00027046/CHR00064771/CHR00089529/CHR00026865/CHR00050389/CHR00084923/CHR00072086/CHR00062538/CHR00089444/CHR00060847/CHR00042349/CHR00025181	18
Cellular component	GO:0010319	stromule	6/4006	25/44793	0.0204192	0.181273	CHR00006551/CHR00062923/CHR00038250/CHR00051753/CHR00002681/CHR00021162	6
Cellular component	GO:0010598	NAD(P)H dehydrogenase complex (plastoquinone)	5/4006	19/44793	0.022876	0.19632	CHR00044269/CHR00041438/CHR00046126/CHR00003162/CHR00002657	5
Cellular component	GO:0010494	cytoplasmic stress granule	11/4006	63/44793	0.0230168	0.19632	CHR00016577/CHR00016579/CHR00016578/CHR00034894/CHR00040957/CHR00034893/CHR00003392/novel.34989/CHR00049349/novel.34987/CHR00058936	11
Cellular component	GO:0070069	cytochrome complex	7/4006	35/44793	0.0329475	0.275619	CHR00009779/CHR00080071/CHR00092137/novel.3221/CHR00004107/CHR00026877/CHR00026857	7
Cellular component	GO:0005887	integral component of plasma membrane	30/4006	250/44793	0.0607194	0.498357	CHR00037642/CHR00013960/CHR00079498/CHR00051077/CHR00072763/novel.10635/CHR00073196/CHR00087332/CHR00064884/CHR00005258/CHR00090883/CHR00061012/CHR00017632/CHR00019916/CHR00086703/CHR00013674/CHR00073054/CHR00083885/CHR00071041/CHR00040206/CHR00010969/novel.36540/CHR00049314/CHR00060822/CHR00009468/CHR00019794/CHR00024702/CHR00069503/CHR00062437/CHR00010936	30
Cellular component	GO:0005778	peroxisomal membrane	17/4006	129/44793	0.0682934	0.504156	CHR00013777/novel.30137/CHR00033300/CHR00063456/CHR00025703/CHR00077200/CHR00064492/CHR00007276/CHR00056695/CHR00059146/novel.30136/CHR00063463/CHR00064396/CHR00063528/CHR00036198/novel.2080/novel.40215	17
Cellular component	GO:0031903	microbody membrane	17/4006	129/44793	0.0682934	0.504156	CHR00013777/novel.30137/CHR00033300/CHR00063456/CHR00025703/CHR00077200/CHR00064492/CHR00007276/CHR00056695/CHR00059146/novel.30136/CHR00063463/CHR00064396/CHR00063528/CHR00036198/novel.2080/novel.40215	17
Cellular component	GO:0005749	mitochondrial respiratory chain complex II, succinate dehydrogenase complex (ubiquinone)	3/4006	11/44793	0.0683797	0.504156	novel.18466/CHR00000186/CHR00063411	3
Cellular component	GO:0045257	succinate dehydrogenase complex (ubiquinone)	3/4006	11/44793	0.0683797	0.504156	novel.18466/CHR00000186/CHR00063411	3
Cellular component	GO:0045283	fumarate reductase complex	3/4006	11/44793	0.0683797	0.504156	novel.18466/CHR00000186/CHR00063411	3
Cellular component	GO:0090395	plant cell papilla	3/4006	11/44793	0.0683797	0.504156	novel.27467/CHR00087463/CHR00049377	3
Cellular component	GO:0045335	phagocytic vesicle	4/4006	18/44793	0.0708811	0.513888	CHR00012089/CHR00086224/CHR00066103/CHR00021436	4
Cellular component	GO:0044438	microbody part	18/4006	141/44793	0.0791775	0.55552	CHR00013777/novel.30137/CHR00033300/CHR00063456/CHR00025703/CHR00077200/CHR00064492/CHR00007276/CHR00056695/CHR00059146/novel.30136/CHR00063463/CHR00064396/CHR00063528/CHR00036198/CHR00072341/novel.2080/novel.40215	18
Cellular component	GO:0044439	peroxisomal part	18/4006	141/44793	0.0791775	0.55552	CHR00013777/novel.30137/CHR00033300/CHR00063456/CHR00025703/CHR00077200/CHR00064492/CHR00007276/CHR00056695/CHR00059146/novel.30136/CHR00063463/CHR00064396/CHR00063528/CHR00036198/CHR00072341/novel.2080/novel.40215	18
Cellular component	GO:0032044	DSIF complex	3/4006	12/44793	0.0853075	0.570904	novel.29415/CHR00038087/CHR00038089	3
Cellular component	GO:0045273	respiratory chain complex II	3/4006	12/44793	0.0853075	0.570904	novel.18466/CHR00000186/CHR00063411	3
Cellular component	GO:0045281	succinate dehydrogenase complex	3/4006	12/44793	0.0853075	0.570904	novel.18466/CHR00000186/CHR00063411	3
Cellular component	GO:0032586	protein storage vacuole membrane	5/4006	27/44793	0.0880729	0.58048	novel.38574/CHR00031636/CHR00016203/CHR00082934/CHR00022675	5
Cellular component	GO:0000138	Golgi trans cisterna	20/4006	165/44793	0.100881	0.65497	CHR00014516/CHR00077266/CHR00053070/CHR00033478/CHR00015884/CHR00044671/CHR00033760/CHR00083238/CHR00080441/CHR00040399/CHR00070295/CHR00068381/CHR00062489/CHR00076421/CHR00072955/CHR00093202/CHR00052654/CHR00082774/CHR00058133/CHR00077694	20
Cellular component	GO:0042807	central vacuole	3/4006	13/44793	0.103805	0.664047	CHR00044274/CHR00073226/CHR00014642	3
Cellular component	GO:0042644	chloroplast nucleoid	10/4006	73/44793	0.114744	0.713049	CHR00040434/CHR00093312/CHR00051020/CHR00079006/CHR00024210/CHR00040495/CHR00031966/CHR00032232/CHR00020222/CHR00032676	10
Cellular component	GO:0042646	plastid nucleoid	10/4006	73/44793	0.114744	0.713049	CHR00040434/CHR00093312/CHR00051020/CHR00079006/CHR00024210/CHR00040495/CHR00031966/CHR00032232/CHR00020222/CHR00032676	10
Cellular component	GO:0070469	respiratory chain	19/4006	161/44793	0.129814	0.795341	CHR00009779/CHR00080071/novel.18466/CHR00078274/novel.23029/CHR00004107/CHR00080466/CHR00026894/CHR00058709/novel.29512/CHR00000186/CHR00026877/CHR00052795/CHR00065113/CHR00063411/CHR00081653/CHR00026853/CHR00026857/CHR00052513	19
Cellular component	GO:0045275	respiratory chain complex III	4/4006	23/44793	0.144723	0.874367	CHR00009779/CHR00080071/CHR00004107/CHR00026857	4
Cellular component	GO:0009706	chloroplast inner membrane	22/4006	194/44793	0.147976	0.881773	CHR00006551/CHR00043128/CHR00021847/CHR00093274/CHR00071428/CHR00031880/CHR00013062/CHR00062717/CHR00048725/CHR00056325/CHR00031962/CHR00034649/novel.16494/CHR00064034/CHR00078068/CHR00068918/CHR00002681/CHR00031879/CHR00052595/CHR00057395/CHR00052406/CHR00090808	22
Cellular component	GO:0045261	proton-transporting ATP synthase complex, catalytic core F(1)	5/4006	32/44793	0.153199	0.900563	CHR00007810/CHR00074867/CHR00026865/CHR00062538/CHR00060847	5
Cellular component	GO:0009705	plant-type vacuole membrane	34/4006	318/44793	0.158886	0.910777	CHR00044707/novel.37200/novel.38574/CHR00071595/CHR00016616/CHR00031636/CHR00028174/CHR00047487/CHR00040302/CHR00088960/CHR00044274/CHR00085819/CHR00016203/CHR00076513/novel.970/CHR00082934/CHR00076032/CHR00039574/CHR00027046/CHR00064394/CHR00028176/novel.16242/CHR00069908/CHR00010969/CHR00073226/CHR00061452/CHR00084190/CHR00022675/CHR00014642/CHR00028805/CHR00028748/CHR00052858/CHR00062834/CHR00…	34
Cellular component	GO:0009528	plastid inner membrane	22/4006	196/44793	0.159124	0.910777	CHR00006551/CHR00043128/CHR00021847/CHR00093274/CHR00071428/CHR00031880/CHR00013062/CHR00062717/CHR00048725/CHR00056325/CHR00031962/CHR00034649/novel.16494/CHR00064034/CHR00078068/CHR00068918/CHR00002681/CHR00031879/CHR00052595/CHR00057395/CHR00052406/CHR00090808	22
Cellular component	GO:0033179	proton-transporting V-type ATPase, V0 domain	5/4006	33/44793	0.168129	0.943412	CHR00004185/CHR00027046/CHR00072086/CHR00042349/CHR00025181	5
Cellular component	GO:0030139	endocytic vesicle	6/4006	42/44793	0.169164	0.943412	CHR00038452/CHR00038811/CHR00012089/CHR00086224/CHR00066103/CHR00021436	6
Cellular component	GO:0009295	nucleoid	10/4006	82/44793	0.195831	1	CHR00040434/CHR00093312/CHR00051020/CHR00079006/CHR00024210/CHR00040495/CHR00031966/CHR00032232/CHR00020222/CHR00032676	10
Cellular component	GO:0099503	secretory vesicle	30/4006	285/44793	0.199248	1	CHR00048300/CHR00002231/CHR00086473/CHR00048299/CHR00033154/CHR00038338/CHR00057241/CHR00056097/CHR00002239/CHR00086472/CHR00039992/CHR00049861/CHR00083716/CHR00073159/CHR00056616/CHR00047184/CHR00016279/CHR00038675/CHR00089806/CHR00009118/CHR00046178/CHR00005037/CHR00090450/CHR00071414/CHR00007807/CHR00021151/CHR00000828/CHR00001278/novel.23562/CHR00088552	30
Cellular component	GO:0015030	Cajal body	5/4006	35/44793	0.199566	1	CHR00071434/novel.33574/CHR00016420/CHR00059638/CHR00060597	5
Cellular component	GO:0005960	glycine cleavage complex	2/4006	10/44793	0.223283	1	CHR00001558/CHR00073303	2
Cellular component	GO:0032302	MutSbeta complex	2/4006	11/44793	0.257706	1	CHR00027117/novel.27437	2
Cellular component	GO:0071008	U2-type post-mRNA release spliceosomal complex	2/4006	11/44793	0.257706	1	CHR00046771/CHR00086402	2
Cellular component	GO:0000322	storage vacuole	7/4006	58/44793	0.25956	1	novel.38574/CHR00031636/CHR00044274/CHR00016203/CHR00082934/CHR00022675/CHR00014642	7
Cellular component	GO:0000326	protein storage vacuole	7/4006	58/44793	0.25956	1	novel.38574/CHR00031636/CHR00044274/CHR00016203/CHR00082934/CHR00022675/CHR00014642	7
Cellular component	GO:0034707	chloride channel complex	3/4006	20/44793	0.263398	1	CHR00016616/CHR00014424/CHR00013744	3
Cellular component	GO:0098803	respiratory chain complex	12/4006	110/44793	0.278439	1	CHR00009779/CHR00080071/novel.18466/novel.23029/CHR00004107/CHR00058709/novel.29512/CHR00000186/CHR00026877/CHR00063411/CHR00081653/CHR00026857	12
Cellular component	GO:0046658	anchored component of plasma membrane	26/4006	257/44793	0.283662	1	CHR00059831/novel.2148/CHR00050857/CHR00046894/CHR00059935/CHR00025463/CHR00068136/CHR00049728/CHR00047965/CHR00079400/CHR00007976/CHR00011365/CHR00073159/CHR00077687/CHR00085614/novel.25447/CHR00084908/CHR00028475/CHR00059828/CHR00059043/CHR00009118/novel.39721/CHR00050366/CHR00083127/CHR00068795/CHR00044755	26
Cellular component	GO:0098552	side of membrane	13/4006	121/44793	0.285594	1	CHR00002093/CHR00044293/CHR00068136/CHR00022413/CHR00063145/CHR00080914/CHR00072275/CHR00069673/CHR00024210/CHR00018324/CHR00044078/CHR00040391/CHR00052406	13
Cellular component	GO:0005828	kinetochore microtubule	2/4006	12/44793	0.292185	1	CHR00018449/CHR00020499	2
Cellular component	GO:0035861	site of double-strand break	2/4006	12/44793	0.292185	1	CHR00064477/novel.923	2
Cellular component	GO:0090734	site of DNA damage	2/4006	12/44793	0.292185	1	CHR00064477/novel.923	2
Cellular component	GO:0009509	chromoplast	4/4006	31/44793	0.299313	1	CHR00067144/CHR00065113/CHR00089901/CHR00052513	4
Cellular component	GO:0009574	preprophase band	5/4006	41/44793	0.303106	1	CHR00030834/CHR00016870/CHR00016869/CHR00076415/CHR00055635	5
Cellular component	GO:0009898	cytoplasmic side of plasma membrane	9/4006	82/44793	0.310782	1	CHR00002093/CHR00044293/CHR00022413/CHR00063145/CHR00072275/CHR00069673/CHR00018324/CHR00044078/CHR00052406	9
Cellular component	GO:0005750	mitochondrial respiratory chain complex III	3/4006	22/44793	0.313907	1	CHR00009779/CHR00080071/CHR00004107	3
Cellular component	GO:0009331	glycerol-3-phosphate dehydrogenase complex	2/4006	13/44793	0.326436	1	CHR00084109/CHR00079390	2
Cellular component	GO:0010168	ER body	2/4006	13/44793	0.326436	1	CHR00026271/CHR00030259	2
Cellular component	GO:0010445	nuclear dicing body	2/4006	13/44793	0.326436	1	CHR00030756/CHR00015091	2
Cellular component	GO:0098562	cytoplasmic side of membrane	11/4006	105/44793	0.337408	1	CHR00002093/CHR00044293/CHR00022413/CHR00063145/CHR00080914/CHR00072275/CHR00069673/CHR00018324/CHR00044078/CHR00040391/CHR00052406	11
Cellular component	GO:0030874	nucleolar chromatin	4/4006	33/44793	0.341159	1	CHR00022523/CHR00019547/novel.31499/CHR00063203	4
Cellular component	GO:0045259	proton-transporting ATP synthase complex	6/4006	54/44793	0.352544	1	CHR00007810/CHR00055917/CHR00074867/CHR00026865/CHR00062538/CHR00060847	6
Cellular component	GO:0033177	proton-transporting two-sector ATPase complex, proton-transporting domain	6/4006	55/44793	0.368971	1	CHR00004185/CHR00055917/CHR00027046/CHR00072086/CHR00042349/CHR00025181	6
Cellular component	GO:0009986	cell surface	4/4006	35/44793	0.383148	1	CHR00068136/CHR00022413/CHR00074707/CHR00084166	4
Cellular component	GO:0019898	extrinsic component of membrane	16/4006	163/44793	0.386498	1	CHR00002093/CHR00044293/CHR00067144/CHR00026015/CHR00060480/CHR00068812/CHR00001731/CHR00085742/CHR00072275/CHR00073337/CHR00069673/CHR00019715/CHR00085318/CHR00093335/CHR00032185/CHR00028767	16
Cellular component	GO:0005731	nucleolus organizer region	2/4006	15/44793	0.393357	1	CHR00022523/CHR00063203	2
Cellular component	GO:0009569	chloroplast starch grain	2/4006	15/44793	0.393357	1	CHR00046991/CHR00063246	2
Cellular component	GO:0035619	root hair tip	2/4006	15/44793	0.393357	1	CHR00066381/CHR00063344	2
Cellular component	GO:0043036	starch grain	2/4006	15/44793	0.393357	1	CHR00046991/CHR00063246	2
Cellular component	GO:0031306	intrinsic component of mitochondrial outer membrane	5/4006	46/44793	0.394342	1	CHR00083210/CHR00013190/CHR00092924/novel.17145/novel.17604	5
Cellular component	GO:0031307	integral component of mitochondrial outer membrane	5/4006	46/44793	0.394342	1	CHR00083210/CHR00013190/CHR00092924/novel.17145/novel.17604	5
Cellular component	GO:0031012	extracellular matrix	3/4006	26/44793	0.41462	1	CHR00079031/CHR00079030/CHR00075505	3
Cellular component	GO:0034702	ion channel complex	4/4006	37/44793	0.424801	1	CHR00016616/CHR00042757/CHR00014424/CHR00013744	4
Cellular component	GO:0016471	vacuolar proton-transporting V-type ATPase complex	3/4006	27/44793	0.439167	1	CHR00027046/CHR00050389/CHR00084923	3
Cellular component	GO:0031305	integral component of mitochondrial inner membrane	7/4006	71/44793	0.452287	1	CHR00042757/novel.1837/CHR00071963/CHR00063092/CHR00065633/CHR00004101/CHR00064631	7
Cellular component	GO:0005849	mRNA cleavage factor complex	4/4006	39/44793	0.465705	1	CHR00001348/CHR00041478/CHR00028765/CHR00090295	4
Cellular component	GO:0005746	mitochondrial respiratory chain	10/4006	105/44793	0.466307	1	CHR00009779/CHR00080071/novel.18466/novel.23029/CHR00004107/CHR00058709/novel.29512/CHR00000186/CHR00063411/CHR00081653	10
Cellular component	GO:0031225	anchored component of membrane	35/4006	384/44793	0.479069	1	CHR00059831/novel.2148/CHR00050857/CHR00046894/CHR00059935/CHR00025463/novel.5452/CHR00068136/CHR00049728/CHR00047965/CHR00015801/CHR00079400/CHR00007976/CHR00011365/CHR00073159/CHR00077687/CHR00085614/novel.25447/CHR00084908/CHR00004520/CHR00091312/CHR00028475/CHR00039026/CHR00036258/CHR00059828/CHR00059043/CHR00009118/CHR00017447/CHR00075505/CHR00052071/novel.39721/CHR00050366/CHR00083127/CHR00…	35
Cellular component	GO:0030875	rDNA protrusion	2/4006	18/44793	0.487455	1	CHR00019547/novel.31499	2
Cellular component	GO:0071014	post-mRNA release spliceosomal complex	2/4006	18/44793	0.487455	1	CHR00046771/CHR00086402	2
Cellular component	GO:0032592	integral component of mitochondrial membrane	16/4006	177/44793	0.520344	1	CHR00083210/CHR00042757/CHR00013190/novel.10165/CHR00092924/novel.17145/novel.1837/CHR00071963/CHR00063092/novel.17604/CHR00065633/CHR00004101/CHR00064631/novel.38509/CHR00074706/novel.23673	16
Cellular component	GO:0031304	intrinsic component of mitochondrial inner membrane	7/4006	76/44793	0.525445	1	CHR00042757/novel.1837/CHR00071963/CHR00063092/CHR00065633/CHR00004101/CHR00064631	7
Cellular component	GO:0005759	mitochondrial matrix	27/4006	302/44793	0.530176	1	CHR00078837/CHR00052943/CHR00028766/CHR00073303/CHR00064851/CHR00093312/CHR00005614/CHR00066807/CHR00026338/CHR00012840/CHR00016769/CHR00082122/CHR00075748/CHR00028351/CHR00031652/CHR00004856/CHR00001802/novel.18667/CHR00014666/CHR00074964/CHR00088109/CHR00005613/CHR00087584/CHR00085745/CHR00043259/CHR00087760/CHR00084161	27
Cellular component	GO:0019897	extrinsic component of plasma membrane	6/4006	65/44793	0.530276	1	CHR00002093/CHR00044293/CHR00026015/CHR00072275/CHR00069673/CHR00032185	6
Cellular component	GO:0005758	mitochondrial intermembrane space	5/4006	54/44793	0.536229	1	CHR00007404/CHR00002663/CHR00019610/CHR00008021/CHR00091393	5
Cellular component	GO:1902495	transmembrane transporter complex	4/4006	43/44793	0.543937	1	CHR00016616/CHR00042757/CHR00014424/CHR00013744	4
Cellular component	GO:0000015	phosphopyruvate hydratase complex	2/4006	20/44793	0.544891	1	CHR00093756/CHR00051521	2
Cellular component	GO:0031588	nucleotide-activated protein kinase complex	2/4006	20/44793	0.544891	1	CHR00017382/CHR00046991	2
Cellular component	GO:0098573	intrinsic component of mitochondrial membrane	16/4006	180/44793	0.548275	1	CHR00083210/CHR00042757/CHR00013190/novel.10165/CHR00092924/novel.17145/novel.1837/CHR00071963/CHR00063092/novel.17604/CHR00065633/CHR00004101/CHR00064631/novel.38509/CHR00074706/novel.23673	16
Cellular component	GO:0046540	U4/U6 x U5 tri-snRNP complex	5/4006	55/44793	0.552955	1	CHR00071434/novel.33574/novel.23393/CHR00059638/CHR00060597	5
Cellular component	GO:0055028	cortical microtubule	5/4006	55/44793	0.552955	1	CHR00005840/CHR00014158/CHR00005841/CHR00076415/CHR00023264	5
Cellular component	GO:0005905	clathrin-coated pit	6/4006	67/44793	0.560671	1	CHR00039410/CHR00006452/novel.22992/novel.12056/CHR00065655/CHR00010408	6
Cellular component	GO:0030897	HOPS complex	2/4006	21/44793	0.571872	1	CHR00050639/novel.16242	2
Cellular component	GO:0034518	RNA cap binding complex	2/4006	21/44793	0.571872	1	CHR00015091/CHR00058936	2
Cellular component	GO:0030176	integral component of endoplasmic reticulum membrane	12/4006	137/44793	0.573765	1	CHR00065432/CHR00021847/CHR00080914/CHR00053322/CHR00016841/CHR00064527/novel.32698/CHR00084226/CHR00052595/CHR00040391/CHR00054338/CHR00037556	12
Cellular component	GO:0031227	intrinsic component of endoplasmic reticulum membrane	12/4006	137/44793	0.573765	1	CHR00065432/CHR00021847/CHR00080914/CHR00053322/CHR00016841/CHR00064527/novel.32698/CHR00084226/CHR00052595/CHR00040391/CHR00054338/CHR00037556	12
Cellular component	GO:0000229	cytoplasmic chromosome	3/4006	33/44793	0.576062	1	CHR00093312/CHR00079006/CHR00024210	3
Cellular component	GO:0005834	heterotrimeric G-protein complex	3/4006	33/44793	0.576062	1	CHR00002093/CHR00072275/CHR00069673	3
Cellular component	GO:0009508	plastid chromosome	3/4006	33/44793	0.576062	1	CHR00093312/CHR00079006/CHR00024210	3
Cellular component	GO:0032588	trans-Golgi network membrane	3/4006	33/44793	0.576062	1	CHR00073428/CHR00063344/CHR00080195	3
Cellular component	GO:0035618	root hair	3/4006	33/44793	0.576062	1	CHR00038124/CHR00066381/CHR00063344	3
Cellular component	GO:1905360	GTPase complex	3/4006	33/44793	0.576062	1	CHR00002093/CHR00072275/CHR00069673	3
Cellular component	GO:0016602	CCAAT-binding factor complex	4/4006	45/44793	0.580757	1	CHR00007952/CHR00051286/CHR00032613/CHR00032823	4
Cellular component	GO:0071458	integral component of cytoplasmic side of endoplasmic reticulum membrane	2/4006	22/44793	0.597669	1	CHR00080914/CHR00040391	2
Cellular component	GO:0098554	cytoplasmic side of endoplasmic reticulum membrane	2/4006	22/44793	0.597669	1	CHR00080914/CHR00040391	2
Cellular component	GO:0009501	amyloplast	5/4006	58/44793	0.601258	1	CHR00047906/CHR00061963/CHR00021367/CHR00005828/CHR00085454	5
Cellular component	GO:0000791	euchromatin	1/4006	10/44793	0.608192	1	CHR00081061	1
Cellular component	GO:0005853	eukaryotic translation elongation factor 1 complex	1/4006	10/44793	0.608192	1	novel.32261	1
Cellular component	GO:0009533	chloroplast stromal thylakoid	1/4006	10/44793	0.608192	1	CHR00039368	1
Cellular component	GO:0016328	lateral plasma membrane	1/4006	10/44793	0.608192	1	CHR00068136	1
Cellular component	GO:0042645	mitochondrial nucleoid	1/4006	10/44793	0.608192	1	CHR00093312	1
Cellular component	GO:0044613	nuclear pore central transport channel	1/4006	10/44793	0.608192	1	CHR00014107	1
Cellular component	GO:0045277	respiratory chain complex IV	1/4006	10/44793	0.608192	1	CHR00026877	1
Cellular component	GO:0005764	lysosome	9/4006	106/44793	0.614551	1	CHR00078502/CHR00093300/CHR00016463/novel.21642/CHR00038675/CHR00030064/CHR00071414/CHR00049477/CHR00028590	9
Cellular component	GO:0000419	RNA polymerase V complex	4/4006	47/44793	0.615804	1	CHR00014412/CHR00051202/CHR00051486/CHR00011036	4
Cellular component	GO:0005753	mitochondrial proton-transporting ATP synthase complex	2/4006	23/44793	0.622277	1	CHR00007810/CHR00074867	2
Cellular component	GO:0005791	rough endoplasmic reticulum	1/4006	11/44793	0.643241	1	CHR00010231	1
Cellular component	GO:0016514	SWI/SNF complex	1/4006	11/44793	0.643241	1	CHR00018172	1
Cellular component	GO:0030666	endocytic vesicle membrane	1/4006	11/44793	0.643241	1	CHR00038452	1
Cellular component	GO:0030867	rough endoplasmic reticulum membrane	1/4006	11/44793	0.643241	1	CHR00010231	1
Cellular component	GO:0046695	SLIK (SAGA-like) complex	1/4006	11/44793	0.643241	1	CHR00073225	1
Cellular component	GO:0000427	plastid-encoded plastid RNA polymerase complex	2/4006	24/44793	0.645703	1	CHR00062923/CHR00020222	2
Cellular component	GO:0005779	integral component of peroxisomal membrane	2/4006	24/44793	0.645703	1	CHR00036198/novel.2080	2
Cellular component	GO:0031231	intrinsic component of peroxisomal membrane	2/4006	24/44793	0.645703	1	CHR00036198/novel.2080	2
Cellular component	GO:0005689	U12-type spliceosomal complex	2/4006	25/44793	0.667961	1	CHR00048474/CHR00035001	2
Cellular component	GO:0031970	organelle envelope lumen	5/4006	63/44793	0.674717	1	CHR00007404/CHR00002663/CHR00019610/CHR00008021/CHR00091393	5
Cellular component	GO:0000220	vacuolar proton-transporting V-type ATPase, V0 domain	1/4006	12/44793	0.675155	1	CHR00027046	1
Cellular component	GO:0005687	U4 snRNP	1/4006	12/44793	0.675155	1	CHR00059638	1
Cellular component	GO:0005846	nuclear cap binding complex	1/4006	12/44793	0.675155	1	CHR00015091	1
Cellular component	GO:0009575	chromoplast stroma	1/4006	12/44793	0.675155	1	CHR00067144	1
Cellular component	GO:0031932	TORC2 complex	1/4006	12/44793	0.675155	1	novel.40335	1
Cellular component	GO:0031234	extrinsic component of cytoplasmic side of plasma membrane	4/4006	51/44793	0.680158	1	CHR00002093/CHR00044293/CHR00072275/CHR00069673	4
Cellular component	GO:1990351	transporter complex	4/4006	51/44793	0.680158	1	CHR00016616/CHR00042757/CHR00014424/CHR00013744	4
Cellular component	GO:0098800	inner mitochondrial membrane protein complex	17/4006	209/44793	0.694372	1	CHR00007810/CHR00074867/CHR00042757/CHR00009779/CHR00080071/novel.18466/CHR00033628/CHR00071963/novel.23029/CHR00004107/CHR00058709/novel.29512/CHR00000186/CHR00064631/CHR00084584/CHR00063411/CHR00081653	17
Cellular component	GO:0005881	cytoplasmic microtubule	5/4006	65/44793	0.70144	1	CHR00005840/CHR00014158/CHR00005841/CHR00076415/CHR00023264	5
Cellular component	GO:0030981	cortical microtubule cytoskeleton	5/4006	65/44793	0.70144	1	CHR00005840/CHR00014158/CHR00005841/CHR00076415/CHR00023264	5
Cellular component	GO:0000796	condensin complex	1/4006	13/44793	0.704215	1	CHR00051459	1
Cellular component	GO:0005782	peroxisomal matrix	1/4006	13/44793	0.704215	1	CHR00072341	1
Cellular component	GO:0009897	external side of plasma membrane	1/4006	13/44793	0.704215	1	CHR00068136	1
Cellular component	GO:0030915	Smc5-Smc6 complex	1/4006	13/44793	0.704215	1	CHR00081061	1
Cellular component	GO:0031907	microbody lumen	1/4006	13/44793	0.704215	1	CHR00072341	1
Cellular component	GO:0048188	Set1C/COMPASS complex	1/4006	13/44793	0.704215	1	CHR00014625	1
Cellular component	GO:0071556	integral component of lumenal side of endoplasmic reticulum membrane	1/4006	13/44793	0.704215	1	CHR00080914	1
Cellular component	GO:0098553	lumenal side of endoplasmic reticulum membrane	1/4006	13/44793	0.704215	1	CHR00080914	1
Cellular component	GO:0106068	SUMO ligase complex	1/4006	13/44793	0.704215	1	CHR00081061	1
Cellular component	GO:1902555	endoribonuclease complex	1/4006	13/44793	0.704215	1	CHR00070033	1
Cellular component	GO:1905348	endonuclease complex	1/4006	13/44793	0.704215	1	CHR00070033	1
Cellular component	GO:0097526	spliceosomal tri-snRNP complex	5/4006	67/44793	0.726597	1	CHR00071434/novel.33574/novel.23393/CHR00059638/CHR00060597	5
Cellular component	GO:0000153	cytoplasmic ubiquitin ligase complex	1/4006	14/44793	0.730675	1	CHR00065432	1
Cellular component	GO:0030424	axon	1/4006	14/44793	0.730675	1	CHR00093426	1
Cellular component	GO:0043005	neuron projection	1/4006	14/44793	0.730675	1	CHR00093426	1
Cellular component	GO:0071439	clathrin complex	1/4006	14/44793	0.730675	1	CHR00010408	1
Cellular component	GO:0097458	neuron part	1/4006	14/44793	0.730675	1	CHR00093426	1
Cellular component	GO:0000932	P-body	13/4006	166/44793	0.731317	1	CHR00016577/CHR00078141/CHR00016579/CHR00016578/CHR00034894/CHR00040957/CHR00034893/CHR00003392/CHR00079981/CHR00049349/CHR00075415/CHR00019484/CHR00058936	13
Cellular component	GO:0030127	COPII vesicle coat	3/4006	43/44793	0.752118	1	CHR00008724/CHR00008722/novel.39951	3
Cellular component	GO:0010005	cortical microtubule, transverse to long axis	1/4006	15/44793	0.75477	1	CHR00023264	1
Cellular component	GO:0000777	condensed chromosome kinetochore	2/4006	30/44793	0.762655	1	CHR00018449/CHR00020499	2
Cellular component	GO:0000779	condensed chromosome, centromeric region	2/4006	30/44793	0.762655	1	CHR00018449/CHR00020499	2
Cellular component	GO:0030863	cortical cytoskeleton	5/4006	71/44793	0.772229	1	CHR00005840/CHR00014158/CHR00005841/CHR00076415/CHR00023264	5
Cellular component	GO:0009330	DNA topoisomerase complex (ATP-hydrolyzing)	1/4006	16/44793	0.776709	1	CHR00030510	1
Cellular component	GO:0010330	cellulose synthase complex	1/4006	16/44793	0.776709	1	CHR00010936	1
Cellular component	GO:0031931	TORC1 complex	1/4006	16/44793	0.776709	1	novel.40335	1
Cellular component	GO:0034663	endoplasmic reticulum chaperone complex	1/4006	16/44793	0.776709	1	CHR00012615	1
Cellular component	GO:0034704	calcium channel complex	1/4006	16/44793	0.776709	1	CHR00042757	1
Cellular component	GO:0038201	TOR complex	1/4006	16/44793	0.776709	1	novel.40335	1
Cellular component	GO:0042721	TIM22 mitochondrial import inner membrane insertion complex	1/4006	16/44793	0.776709	1	CHR00084584	1
Cellular component	GO:0043073	germ cell nucleus	1/4006	16/44793	0.776709	1	CHR00064477	1
Cellular component	GO:1990246	uniplex complex	1/4006	16/44793	0.776709	1	CHR00042757	1
Cellular component	GO:0016363	nuclear matrix	2/4006	31/44793	0.778513	1	CHR00040713/CHR00075326	2
Cellular component	GO:0000145	exocyst	7/4006	98/44793	0.783897	1	CHR00045805/CHR00012089/CHR00088063/CHR00086224/CHR00066103/novel.23469/CHR00021436	7
Cellular component	GO:0031985	Golgi cisterna	30/4006	379/44793	0.783975	1	CHR00014516/CHR00037456/CHR00077266/CHR00053070/CHR00091648/CHR00033478/CHR00015884/CHR00044671/CHR00033760/CHR00083238/CHR00080441/CHR00040399/novel.31834/CHR00058769/CHR00031073/CHR00070295/CHR00018438/CHR00068381/CHR00062489/CHR00076421/CHR00072955/CHR00078980/CHR00073579/CHR00005512/CHR00093202/CHR00059706/CHR00052654/CHR00082774/CHR00058133/CHR00077694	30
Cellular component	GO:0035097	histone methyltransferase complex	2/4006	32/44793	0.793433	1	CHR00053193/CHR00014625	2
Cellular component	GO:0032300	mismatch repair complex	4/4006	60/44793	0.79606	1	CHR00023167/CHR00049363/CHR00027117/novel.27437	4
Cellular component	GO:0009513	etioplast	1/4006	17/44793	0.796686	1	CHR00025140	1
Cellular component	GO:0034703	cation channel complex	1/4006	17/44793	0.796686	1	CHR00042757	1
Cellular component	GO:0017119	Golgi transport complex	2/4006	33/44793	0.807457	1	CHR00047320/CHR00035632	2
Cellular component	GO:0000347	THO complex	1/4006	18/44793	0.814876	1	CHR00064618	1
Cellular component	GO:0005845	mRNA cap binding complex	1/4006	18/44793	0.814876	1	CHR00058936	1
Cellular component	GO:0097550	transcriptional preinitiation complex	1/4006	18/44793	0.814876	1	CHR00088025	1
Cellular component	GO:0005765	lysosomal membrane	3/4006	48/44793	0.815242	1	CHR00093300/novel.21642/CHR00030064	3
Cellular component	GO:0098852	lytic vacuole membrane	3/4006	48/44793	0.815242	1	CHR00093300/novel.21642/CHR00030064	3
Cellular component	GO:0008023	transcription elongation factor complex	5/4006	76/44793	0.820778	1	novel.28175/novel.29415/CHR00038087/CHR00035772/CHR00038089	5
Cellular component	GO:0016607	nuclear speck	15/4006	205/44793	0.825816	1	novel.5263/CHR00003905/CHR00046683/CHR00006342/CHR00072894/CHR00007097/CHR00030756/CHR00008484/CHR00084450/CHR00057779/CHR00051810/CHR00061215/novel.34227/CHR00015091/CHR00037870	15
Cellular component	GO:0044455	mitochondrial membrane part	31/4006	401/44793	0.82656	1	CHR00007810/CHR00083210/CHR00074867/CHR00042757/CHR00009779/CHR00013190/CHR00080071/novel.18466/novel.10165/CHR00092924/novel.17145/CHR00033628/novel.1837/CHR00071963/novel.23029/CHR00004107/CHR00063092/novel.17604/CHR00065633/CHR00058709/CHR00004101/novel.29512/CHR00000186/CHR00064631/CHR00084584/novel.38509/CHR00004141/CHR00063411/CHR00074706/CHR00081653/novel.23673	31
Cellular component	GO:0005795	Golgi stack	30/4006	390/44793	0.830819	1	CHR00014516/CHR00037456/CHR00077266/CHR00053070/CHR00091648/CHR00033478/CHR00015884/CHR00044671/CHR00033760/CHR00083238/CHR00080441/CHR00040399/novel.31834/CHR00058769/CHR00031073/CHR00070295/CHR00018438/CHR00068381/CHR00062489/CHR00076421/CHR00072955/CHR00078980/CHR00073579/CHR00005512/CHR00093202/CHR00059706/CHR00052654/CHR00082774/CHR00058133/CHR00077694	30
Cellular component	GO:0035770	ribonucleoprotein granule	15/4006	206/44793	0.831163	1	CHR00016577/CHR00078141/CHR00016579/CHR00016578/CHR00034894/CHR00040957/CHR00034893/CHR00003392/novel.34989/CHR00079981/CHR00049349/CHR00075415/novel.34987/CHR00019484/CHR00058936	15
Cellular component	GO:0036464	cytoplasmic ribonucleoprotein granule	15/4006	206/44793	0.831163	1	CHR00016577/CHR00078141/CHR00016579/CHR00016578/CHR00034894/CHR00040957/CHR00034893/CHR00003392/novel.34989/CHR00079981/CHR00049349/CHR00075415/novel.34987/CHR00019484/CHR00058936	15
Cellular component	GO:0005847	mRNA cleavage and polyadenylation specificity factor complex	1/4006	19/44793	0.831439	1	CHR00041478	1
Cellular component	GO:0000323	lytic vacuole	9/4006	130/44793	0.831763	1	CHR00078502/CHR00093300/CHR00016463/novel.21642/CHR00038675/CHR00030064/CHR00071414/CHR00049477/CHR00028590	9
Cellular component	GO:0042555	MCM complex	2/4006	35/44793	0.83298	1	novel.22796/CHR00064618	2
Cellular component	GO:0031902	late endosome membrane	4/4006	64/44793	0.83543	1	CHR00030064/CHR00035632/CHR00092590/CHR00047263	4
Cellular component	GO:0005747	mitochondrial respiratory chain complex I	4/4006	65/44793	0.844216	1	novel.23029/CHR00058709/novel.29512/CHR00081653	4
Cellular component	GO:0030964	NADH dehydrogenase complex	4/4006	65/44793	0.844216	1	novel.23029/CHR00058709/novel.29512/CHR00081653	4
Cellular component	GO:0045271	respiratory chain complex I	4/4006	65/44793	0.844216	1	novel.23029/CHR00058709/novel.29512/CHR00081653	4
Cellular component	GO:0000418	RNA polymerase IV complex	2/4006	36/44793	0.844559	1	CHR00051202/CHR00011036	2
Cellular component	GO:0090568	nuclear transcriptional repressor complex	2/4006	36/44793	0.844559	1	CHR00003905/CHR00010693	2
Cellular component	GO:0016604	nuclear body	22/4006	296/44793	0.845724	1	novel.5263/CHR00003905/CHR00046683/CHR00006342/CHR00072894/CHR00071434/CHR00007097/CHR00051486/CHR00030756/CHR00053154/CHR00008484/novel.33574/CHR00084450/CHR00016420/CHR00057779/CHR00051810/CHR00061215/novel.34227/CHR00015091/CHR00059638/CHR00037870/CHR00060597	22
Cellular component	GO:0000177	cytoplasmic exosome (RNase complex)	1/4006	20/44793	0.84652	1	CHR00083466	1
Cellular component	GO:0000815	ESCRT III complex	1/4006	20/44793	0.84652	1	CHR00018324	1
Cellular component	GO:0005801	cis-Golgi network	1/4006	20/44793	0.84652	1	CHR00053002	1
Cellular component	GO:0016281	eukaryotic translation initiation factor 4F complex	1/4006	20/44793	0.84652	1	CHR00058936	1
Cellular component	GO:0005635	nuclear envelope	23/4006	310/44793	0.852489	1	CHR00023083/CHR00021837/CHR00016577/CHR00016579/CHR00016578/CHR00076096/CHR00034894/CHR00040957/CHR00034893/CHR00019567/CHR00022997/CHR00088536/novel.99/CHR00040713/CHR00070734/CHR00074814/CHR00042831/novel.1800/CHR00093012/CHR00038612/CHR00014107/CHR00077815/CHR00020499	23
Cellular component	GO:0031901	early endosome membrane	2/4006	37/44793	0.855404	1	novel.7706/CHR00063344	2
Cellular component	GO:0005736	RNA polymerase I complex	1/4006	21/44793	0.860253	1	CHR00011036	1
Cellular component	GO:0032580	Golgi cisterna membrane	4/4006	67/44793	0.860604	1	CHR00091648/CHR00033478/CHR00040399/CHR00052654	4
Cellular component	GO:0005669	transcription factor TFIID complex	3/4006	53/44793	0.864159	1	CHR00073225/CHR00085578/CHR00067786	3
Cellular component	GO:0012511	monolayer-surrounded lipid storage body	2/4006	38/44793	0.865553	1	CHR00021993/CHR00073133	2
Cellular component	GO:0000792	heterochromatin	1/4006	22/44793	0.872757	1	CHR00051202	1
Cellular component	GO:0017101	aminoacyl-tRNA synthetase multienzyme complex	1/4006	22/44793	0.872757	1	CHR00048759	1
Cellular component	GO:0045263	proton-transporting ATP synthase complex, coupling factor F(o)	1/4006	22/44793	0.872757	1	CHR00055917	1
Cellular component	GO:0005684	U2-type spliceosomal complex	4/4006	69/44793	0.875494	1	CHR00046771/CHR00086402/CHR00061579/CHR00035001	4
Cellular component	GO:0005742	mitochondrial outer membrane translocase complex	1/4006	23/44793	0.884142	1	CHR00004141	1
Cellular component	GO:0030132	clathrin coat of coated pit	1/4006	23/44793	0.884142	1	CHR00010408	1
Cellular component	GO:0034708	methyltransferase complex	2/4006	41/44793	0.892195	1	CHR00053193/CHR00014625	2
Cellular component	GO:0000148	1,3-beta-D-glucan synthase complex	3/4006	57/44793	0.894693	1	novel.23087/CHR00079886/CHR00040802	3
Cellular component	GO:0000137	Golgi cis cisterna	4/4006	72/44793	0.89524	1	CHR00037456/CHR00031073/CHR00018438/CHR00005512	4
Cellular component	GO:0005666	RNA polymerase III complex	2/4006	42/44793	0.899925	1	CHR00051486/CHR00011036	2
Cellular component	GO:0005876	spindle microtubule	2/4006	42/44793	0.899925	1	CHR00018449/CHR00020499	2
Cellular component	GO:0098797	plasma membrane protein complex	8/4006	130/44793	0.903927	1	CHR00002093/CHR00072275/CHR00069673/CHR00026871/novel.23087/CHR00079886/CHR00040802/CHR00010408	8
Cellular component	GO:0012507	ER to Golgi transport vesicle membrane	4/4006	74/44793	0.906823	1	CHR00008724/CHR00008722/novel.39951/CHR00092590	4
Cellular component	GO:0017053	transcriptional repressor complex	2/4006	43/44793	0.907135	1	CHR00003905/CHR00010693	2
Cellular component	GO:0031965	nuclear membrane	9/4006	145/44793	0.909607	1	CHR00023083/CHR00021837/CHR00076096/CHR00022997/CHR00070734/CHR00074814/novel.1800/CHR00093012/CHR00014107	9
Cellular component	GO:0031301	integral component of organelle membrane	19/4006	277/44793	0.911645	1	CHR00083210/CHR00042757/CHR00080441/CHR00013190/novel.10165/CHR00092924/novel.17145/novel.1837/CHR00071963/CHR00063092/novel.17604/CHR00065633/CHR00004101/CHR00064631/novel.38509/CHR00074706/CHR00036198/novel.2080/novel.23673	19
Cellular component	GO:0010282	senescence-associated vacuole	1/4006	26/44793	0.912543	1	CHR00028590	1
Cellular component	GO:0055037	recycling endosome	1/4006	26/44793	0.912543	1	CHR00010356	1
Cellular component	GO:0016593	Cdc73/Paf1 complex	2/4006	44/44793	0.913857	1	novel.28175/CHR00035772	2
Cellular component	GO:0031300	intrinsic component of organelle membrane	19/4006	280/44793	0.919923	1	CHR00083210/CHR00042757/CHR00080441/CHR00013190/novel.10165/CHR00092924/novel.17145/novel.1837/CHR00071963/CHR00063092/novel.17604/CHR00065633/CHR00004101/CHR00064631/novel.38509/CHR00074706/CHR00036198/novel.2080/novel.23673	19
Cellular component	GO:0000790	nuclear chromatin	8/4006	134/44793	0.920062	1	CHR00022523/CHR00019547/CHR00074309/novel.31499/CHR00018172/CHR00053193/CHR00084583/CHR00063203	8
Cellular component	GO:0010369	chromocenter	2/4006	45/44793	0.920119	1	CHR00004103/CHR00018449	2
Cellular component	GO:0005663	DNA replication factor C complex	1/4006	27/44793	0.92037	1	CHR00061974	1
Cellular component	GO:0032301	MutSalpha complex	2/4006	46/44793	0.92595	1	CHR00049363/novel.27437	2
Cellular component	GO:0044421	extracellular region part	26/4006	372/44793	0.925984	1	CHR00078502/CHR00079031/CHR00008755/CHR00037110/CHR00080441/CHR00026531/CHR00070422/CHR00018506/CHR00068805/CHR00017871/CHR00038675/CHR00007777/CHR00088063/CHR00007779/CHR00016092/CHR00086224/CHR00079030/CHR00049477/CHR00033194/CHR00075505/CHR00050702/CHR00030062/CHR00056291/CHR00028590/CHR00018503/CHR00038060	26
Cellular component	GO:0005770	late endosome	8/4006	136/44793	0.927215	1	novel.7706/CHR00050639/CHR00030064/CHR00069000/CHR00018324/CHR00035632/CHR00092590/CHR00047263	8
Cellular component	GO:1990391	DNA repair complex	4/4006	79/44793	0.930946	1	CHR00023167/CHR00049363/CHR00027117/novel.27437	4
Cellular component	GO:0005762	mitochondrial large ribosomal subunit	1/4006	29/44793	0.933984	1	CHR00066807	1
Cellular component	GO:0044450	microtubule organizing center part	1/4006	29/44793	0.933984	1	CHR00020284	1
Cellular component	GO:0030130	clathrin coat of trans-Golgi network vesicle	2/4006	48/44793	0.936427	1	CHR00062934/CHR00010408	2
Cellular component	GO:0005844	polysome	7/4006	125/44793	0.937544	1	CHR00077266/CHR00053070/CHR00022031/novel.12141/CHR00049349/novel.40335/novel.4519	7
Cellular component	GO:0000176	nuclear exosome (RNase complex)	1/4006	30/44793	0.939892	1	CHR00083466	1
Cellular component	GO:0030121	AP-1 adaptor complex	1/4006	30/44793	0.939892	1	CHR00062934	1
Cellular component	GO:0005744	TIM23 mitochondrial import inner membrane translocase complex	2/4006	49/44793	0.941123	1	CHR00071963/CHR00064631	2
Cellular component	GO:0016282	eukaryotic 43S preinitiation complex	2/4006	49/44793	0.941123	1	CHR00068268/novel.24679	2
Cellular component	GO:0043230	extracellular organelle	2/4006	49/44793	0.941123	1	CHR00088063/CHR00086224	2
Cellular component	GO:0070062	extracellular exosome	2/4006	49/44793	0.941123	1	CHR00088063/CHR00086224	2
Cellular component	GO:0071011	precatalytic spliceosome	2/4006	49/44793	0.941123	1	CHR00059638/CHR00035001	2
Cellular component	GO:1903561	extracellular vesicle	2/4006	49/44793	0.941123	1	CHR00088063/CHR00086224	2
Cellular component	GO:0000315	organellar large ribosomal subunit	1/4006	31/44793	0.945271	1	CHR00066807	1
Cellular component	GO:0070971	endoplasmic reticulum exit site	1/4006	31/44793	0.945271	1	novel.39951	1
Cellular component	GO:0009527	plastid outer membrane	8/4006	142/44793	0.945436	1	CHR00054841/CHR00038452/CHR00065967/CHR00021492/CHR00011534/CHR00010402/CHR00021151/CHR00051460	8
Cellular component	GO:0005771	multivesicular body	2/4006	50/44793	0.945487	1	novel.7706/CHR00018324	2
Cellular component	GO:0005852	eukaryotic translation initiation factor 3 complex	2/4006	50/44793	0.945487	1	CHR00068268/novel.24679	2
Cellular component	GO:0034399	nuclear periphery	2/4006	50/44793	0.945487	1	CHR00040713/CHR00075326	2
Cellular component	GO:0005665	RNA polymerase II, core complex	4/4006	83/44793	0.946009	1	novel.34297/CHR00051202/CHR00011036/CHR00019484	4
Cellular component	GO:0005741	mitochondrial outer membrane	11/4006	185/44793	0.947852	1	CHR00083210/CHR00070138/CHR00081147/CHR00013190/CHR00092924/novel.17145/CHR00070137/novel.17604/CHR00067050/CHR00076176/CHR00004141	11
Cellular component	GO:0000421	autophagosome membrane	1/4006	32/44793	0.950169	1	CHR00069268	1
Cellular component	GO:0005686	U2 snRNP	1/4006	32/44793	0.950169	1	CHR00035001	1
Cellular component	GO:0034515	proteasome storage granule	1/4006	32/44793	0.950169	1	novel.34585	1
Cellular component	GO:0098798	mitochondrial protein complex	23/4006	347/44793	0.951508	1	CHR00007810/CHR00066807/CHR00074867/CHR00042757/CHR00009779/CHR00080071/novel.18466/CHR00033628/CHR00071963/CHR00004856/novel.23029/CHR00004107/CHR00001802/CHR00058709/novel.29512/CHR00000186/CHR00064631/CHR00087584/CHR00084584/CHR00085745/CHR00004141/CHR00063411/CHR00081653	23
Cellular component	GO:0030126	COPI vesicle coat	2/4006	52/44793	0.953308	1	novel.22255/novel.4701	2
Cellular component	GO:0030137	COPI-coated vesicle	2/4006	52/44793	0.953308	1	novel.22255/novel.4701	2
Cellular component	GO:0030663	COPI-coated vesicle membrane	2/4006	52/44793	0.953308	1	novel.22255/novel.4701	2
Cellular component	GO:0000124	SAGA complex	1/4006	33/44793	0.954629	1	CHR00073225	1
Cellular component	GO:0098799	outer mitochondrial membrane protein complex	1/4006	33/44793	0.954629	1	CHR00004141	1
Cellular component	GO:0099023	tethering complex	11/4006	189/44793	0.956294	1	CHR00045805/CHR00047320/CHR00050639/CHR00012089/novel.16242/CHR00088063/CHR00086224/CHR00066103/CHR00035632/novel.23469/CHR00021436	11
Cellular component	GO:0033290	eukaryotic 48S preinitiation complex	2/4006	53/44793	0.956804	1	CHR00068268/novel.24679	2
Cellular component	GO:0070993	translation preinitiation complex	2/4006	53/44793	0.956804	1	CHR00068268/novel.24679	2
Cellular component	GO:0000776	kinetochore	3/4006	72/44793	0.961617	1	CHR00046717/CHR00018449/CHR00020499	3
Cellular component	GO:0005677	chromatin silencing complex	1/4006	35/44793	0.962387	1	CHR00003905	1
Cellular component	GO:0005682	U5 snRNP	1/4006	36/44793	0.965753	1	novel.23393	1
Cellular component	GO:0009707	chloroplast outer membrane	7/4006	138/44793	0.968368	1	CHR00054841/CHR00038452/CHR00065967/CHR00021492/CHR00011534/CHR00021151/CHR00051460	7
Cellular component	GO:0009524	phragmoplast	20/4006	322/44793	0.97104	1	CHR00056725/CHR00030834/CHR00054615/CHR00045805/CHR00016870/CHR00027789/CHR00022997/CHR00080827/CHR00088063/novel.14537/CHR00042208/novel.1800/CHR00023296/CHR00016869/CHR00076415/CHR00022693/CHR00034068/CHR00055635/CHR00020499/CHR00051038	20
Cellular component	GO:0005797	Golgi medial cisterna	5/4006	109/44793	0.971305	1	novel.31834/CHR00058769/CHR00078980/CHR00073579/CHR00059706	5
Cellular component	GO:0005643	nuclear pore	6/4006	125/44793	0.971985	1	CHR00019567/CHR00040713/CHR00042831/CHR00038612/CHR00014107/CHR00077815	6
Cellular component	GO:0042788	polysomal ribosome	5/4006	110/44793	0.973001	1	CHR00077266/CHR00053070/CHR00022031/novel.12141/novel.4519	5
Cellular component	GO:0030131	clathrin adaptor complex	2/4006	59/44793	0.973056	1	CHR00062934/novel.30085	2
Cellular component	GO:0000159	protein phosphatase type 2A complex	1/4006	39/44793	0.974151	1	CHR00047528	1
Cellular component	GO:0031597	cytosolic proteasome complex	1/4006	39/44793	0.974151	1	novel.34585	1
Cellular component	GO:0009504	cell plate	3/4006	78/44793	0.974863	1	CHR00061999/CHR00003336/CHR00072631	3
Cellular component	GO:0016592	mediator complex	4/4006	96/44793	0.976544	1	CHR00060868/CHR00032267/novel.40158/novel.174	4
Cellular component	GO:0000178	exosome (RNase complex)	1/4006	41/44793	0.978571	1	CHR00083466	1
Cellular component	GO:0005769	early endosome	5/4006	114/44793	0.978895	1	novel.7706/CHR00061999/CHR00063344/CHR00012041/novel.18134	5
Cellular component	GO:0030532	small nuclear ribonucleoprotein complex	6/4006	130/44793	0.979047	1	CHR00071434/novel.33574/novel.23393/CHR00059638/CHR00035001/CHR00060597	6
Cellular component	GO:0097525	spliceosomal snRNP complex	6/4006	130/44793	0.979047	1	CHR00071434/novel.33574/novel.23393/CHR00059638/CHR00035001/CHR00060597	6
Cellular component	GO:0010008	endosome membrane	24/4006	385/44793	0.979471	1	CHR00046292/CHR00044671/CHR00006467/novel.7706/CHR00083238/CHR00085819/CHR00003336/novel.31834/CHR00006463/CHR00058769/CHR00076421/CHR00046293/CHR00063344/CHR00078980/CHR00093202/CHR00077443/CHR00030064/CHR00028748/CHR00018324/CHR00035632/CHR00092590/CHR00077694/CHR00051251/CHR00047263	24
Cellular component	GO:0019867	outer membrane	19/4006	318/44793	0.979946	1	CHR00054841/CHR00083210/CHR00070138/CHR00038452/CHR00081147/CHR00013190/CHR00065967/CHR00092924/novel.17145/CHR00070137/CHR00021492/CHR00011534/CHR00010402/novel.17604/CHR00067050/CHR00076176/CHR00021151/CHR00004141/CHR00051460	19
Cellular component	GO:0031968	organelle outer membrane	19/4006	318/44793	0.979946	1	CHR00054841/CHR00083210/CHR00070138/CHR00038452/CHR00081147/CHR00013190/CHR00065967/CHR00092924/novel.17145/CHR00070137/CHR00021492/CHR00011534/CHR00010402/novel.17604/CHR00067050/CHR00076176/CHR00021151/CHR00004141/CHR00051460	19
Cellular component	GO:0030125	clathrin vesicle coat	2/4006	63/44793	0.980415	1	CHR00062934/CHR00010408	2
Cellular component	GO:0070603	SWI/SNF superfamily-type complex	4/4006	99/44793	0.980775	1	CHR00074309/CHR00018172/CHR00053193/CHR00084583	4
Cellular component	GO:0009505	plant-type cell wall	32/4006	494/44793	0.98151	1	CHR00093300/CHR00065771/CHR00087472/CHR00069581/CHR00068136/CHR00083238/CHR00017090/novel.7578/CHR00044274/CHR00047949/novel.13388/CHR00004230/novel.34970/CHR00092846/CHR00080659/CHR00008827/CHR00074801/CHR00073708/CHR00028475/CHR00017088/CHR00017423/CHR00014642/CHR00064435/CHR00073123/CHR00073384/CHR00021151/CHR00091954/CHR00071391/CHR00077694/CHR00049563/CHR00021023/CHR00082705	32
Cellular component	GO:0032040	small-subunit processome	2/4006	64/44793	0.981925	1	CHR00023157/CHR00026979	2
Cellular component	GO:1905354	exoribonuclease complex	1/4006	43/44793	0.982236	1	CHR00083466	1
Cellular component	GO:0000123	histone acetyltransferase complex	7/4006	149/44793	0.982804	1	CHR00060754/CHR00069762/CHR00070877/CHR00054150/CHR00073225/CHR00047244/CHR00088918	7
Cellular component	GO:0005732	small nucleolar ribonucleoprotein complex	1/4006	44/44793	0.983826	1	CHR00070033	1
Cellular component	GO:0031519	PcG protein complex	1/4006	44/44793	0.983826	1	CHR00081228	1
Cellular component	GO:0120114	Sm-like protein family complex	6/4006	135/44793	0.984423	1	CHR00071434/novel.33574/novel.23393/CHR00059638/CHR00035001/CHR00060597	6
Cellular component	GO:0012510	trans-Golgi network transport vesicle membrane	2/4006	66/44793	0.984613	1	CHR00062934/CHR00010408	2
Cellular component	GO:0030136	clathrin-coated vesicle	9/4006	183/44793	0.985764	1	CHR00039410/CHR00006452/CHR00062934/CHR00084474/novel.22992/novel.12056/CHR00024443/CHR00065655/CHR00010408	9
Cellular component	GO:0005615	extracellular space	20/4006	341/44793	0.986146	1	CHR00078502/CHR00008755/CHR00037110/CHR00080441/CHR00026531/CHR00070422/CHR00018506/CHR00068805/CHR00017871/CHR00038675/CHR00007777/CHR00088063/CHR00007779/CHR00086224/CHR00049477/CHR00033194/CHR00030062/CHR00028590/CHR00018503/CHR00038060	20
Cellular component	GO:0030118	clathrin coat	3/4006	87/44793	0.986898	1	CHR00062934/CHR00010408/novel.30085	3
Cellular component	GO:1904949	ATPase complex	4/4006	105/44793	0.987168	1	CHR00074309/CHR00018172/CHR00053193/CHR00084583	4
Cellular component	GO:0008287	protein serine/threonine phosphatase complex	1/4006	47/44793	0.987793	1	CHR00047528	1
Cellular component	GO:0036452	ESCRT complex	1/4006	47/44793	0.987793	1	CHR00018324	1
Cellular component	GO:1903293	phosphatase complex	1/4006	47/44793	0.987793	1	CHR00047528	1
Cellular component	GO:0044452	nucleolar part	7/4006	155/44793	0.98781	1	CHR00022523/CHR00019547/novel.31499/CHR00070033/CHR00023157/CHR00011036/CHR00063203	7
Cellular component	GO:0030134	COPII-coated ER to Golgi transport vesicle	4/4006	106/44793	0.988014	1	CHR00008724/CHR00008722/novel.39951/CHR00092590	4
Cellular component	GO:0070461	SAGA-type complex	1/4006	48/44793	0.988886	1	CHR00073225	1
Cellular component	GO:0030880	RNA polymerase complex	19/4006	334/44793	0.989562	1	CHR00062923/CHR00075096/CHR00092173/CHR00075434/CHR00092174/novel.28175/CHR00059221/CHR00014412/novel.34297/CHR00051202/CHR00051486/CHR00073225/CHR00020222/CHR00048991/CHR00011036/CHR00085578/CHR00035772/CHR00019484/CHR00067786	19
Cellular component	GO:0030119	AP-type membrane coat adaptor complex	2/4006	71/44793	0.989742	1	CHR00062934/novel.30085	2
Cellular component	GO:0030120	vesicle coat	7/4006	158/44793	0.989766	1	CHR00008724/CHR00008722/CHR00062934/novel.39951/novel.22255/CHR00010408/novel.4701	7
Cellular component	GO:0005815	microtubule organizing center	1/4006	49/44793	0.989881	1	CHR00020284	1
Cellular component	GO:0044815	DNA packaging complex	13/4006	250/44793	0.990317	1	CHR00019547/novel.31499/CHR00024705/CHR00082277/CHR00060250/CHR00066806/CHR00066349/CHR00054715/CHR00090272/CHR00064648/CHR00051459/CHR00024651/CHR00055880	13
Cellular component	GO:0071013	catalytic step 2 spliceosome	5/4006	127/44793	0.990766	1	CHR00071434/novel.33574/CHR00035001/CHR00060597/CHR00011873	5
Cellular component	GO:0000786	nucleosome	12/4006	237/44793	0.991102	1	CHR00019547/novel.31499/CHR00024705/CHR00082277/CHR00060250/CHR00066806/CHR00066349/CHR00054715/CHR00090272/CHR00064648/CHR00024651/CHR00055880	12
Cellular component	GO:0005811	lipid droplet	8/4006	177/44793	0.991499	1	CHR00057215/CHR00072905/CHR00021993/CHR00021655/CHR00073133/CHR00002174/CHR00048058/novel.22675	8
Cellular component	GO:0044440	endosomal part	24/4006	411/44793	0.992334	1	CHR00046292/CHR00044671/CHR00006467/novel.7706/CHR00083238/CHR00085819/CHR00003336/novel.31834/CHR00006463/CHR00058769/CHR00076421/CHR00046293/CHR00063344/CHR00078980/CHR00093202/CHR00077443/CHR00030064/CHR00028748/CHR00018324/CHR00035632/CHR00092590/CHR00077694/CHR00051251/CHR00047263	24
Cellular component	GO:0005681	spliceosomal complex	27/4006	455/44793	0.993125	1	novel.5263/CHR00046683/CHR00006342/CHR00046771/CHR00072894/CHR00030942/CHR00071434/CHR00007097/CHR00023734/CHR00008484/novel.14971/novel.33574/novel.27935/CHR00091618/CHR00057779/CHR00004327/CHR00048474/CHR00061215/novel.34227/CHR00066801/CHR00086402/novel.23393/CHR00061579/CHR00059638/CHR00035001/CHR00060597/CHR00011873	27
Cellular component	GO:0030658	transport vesicle membrane	6/4006	150/44793	0.993804	1	CHR00008724/CHR00008722/CHR00062934/novel.39951/CHR00092590/CHR00010408	6
Cellular component	GO:0030140	trans-Golgi network transport vesicle	2/4006	78/44793	0.994223	1	CHR00062934/CHR00010408	2
Cellular component	GO:0035267	NuA4 histone acetyltransferase complex	2/4006	78/44793	0.994223	1	CHR00060754/CHR00070877	2
Cellular component	GO:0031248	protein acetyltransferase complex	7/4006	168/44793	0.994361	1	CHR00060754/CHR00069762/CHR00070877/CHR00054150/CHR00073225/CHR00047244/CHR00088918	7
Cellular component	GO:1902493	acetyltransferase complex	7/4006	168/44793	0.994361	1	CHR00060754/CHR00069762/CHR00070877/CHR00054150/CHR00073225/CHR00047244/CHR00088918	7
Cellular component	GO:0043189	H4/H2A histone acetyltransferase complex	2/4006	79/44793	0.99468	1	CHR00060754/CHR00070877	2
Cellular component	GO:0101031	chaperone complex	1/4006	56/44793	0.994752	1	CHR00069029	1
Cellular component	GO:1902562	H4 histone acetyltransferase complex	2/4006	80/44793	0.995103	1	CHR00060754/CHR00070877	2
Cellular component	GO:0005776	autophagosome	1/4006	57/44793	0.995222	1	CHR00069268	1
Cellular component	GO:0030117	membrane coat	9/4006	203/44793	0.995252	1	CHR00008724/CHR00008722/CHR00062934/novel.39951/novel.22255/CHR00024443/CHR00010408/novel.30085/novel.4701	9
Cellular component	GO:0048475	coated membrane	9/4006	203/44793	0.995252	1	CHR00008724/CHR00008722/CHR00062934/novel.39951/novel.22255/CHR00024443/CHR00010408/novel.30085/novel.4701	9
Cellular component	GO:0030665	clathrin-coated vesicle membrane	3/4006	101/44793	0.995398	1	CHR00062934/CHR00024443/CHR00010408	3
Cellular component	GO:0031201	SNARE complex	2/4006	82/44793	0.995851	1	CHR00084190/CHR00092590	2
Cellular component	GO:0031011	Ino80 complex	2/4006	83/44793	0.996181	1	CHR00074309/CHR00053193	2
Cellular component	GO:0033202	DNA helicase complex	2/4006	83/44793	0.996181	1	CHR00074309/CHR00053193	2
Cellular component	GO:0030173	integral component of Golgi membrane	1/4006	60/44793	0.996394	1	CHR00080441	1
Cellular component	GO:0031228	intrinsic component of Golgi membrane	1/4006	60/44793	0.996394	1	CHR00080441	1
Cellular component	GO:0097346	INO80-type complex	2/4006	86/44793	0.997026	1	CHR00074309/CHR00053193	2
Cellular component	GO:0005819	spindle	13/4006	274/44793	0.997093	1	CHR00030834/CHR00054615/CHR00016870/CHR00027789/CHR00022997/CHR00015162/novel.14537/CHR00042208/novel.1800/CHR00016869/CHR00018449/CHR00055635/CHR00020499	13
Cellular component	GO:0030687	preribosome, large subunit precursor	2/4006	87/44793	0.997264	1	CHR00023418/novel.28439	2
Cellular component	GO:0000118	histone deacetylase complex	1/4006	63/44793	0.997279	1	novel.13284	1
Cellular component	GO:0000922	spindle pole	1/4006	63/44793	0.997279	1	novel.14537	1
Cellular component	GO:0030660	Golgi-associated vesicle membrane	8/4006	201/44793	0.997938	1	CHR00008724/CHR00008722/CHR00062934/novel.39951/novel.22255/CHR00092590/CHR00010408/novel.4701	8
Cellular component	GO:0000313	organellar ribosome	2/4006	92/44793	0.998201	1	CHR00066807/CHR00070280	2
Cellular component	GO:0090575	RNA polymerase II transcription factor complex	8/4006	204/44793	0.998284	1	CHR00007952/CHR00073225/CHR00069603/CHR00051286/CHR00032613/CHR00085578/CHR00032823/CHR00067786	8
Cellular component	GO:0030686	90S preribosome	1/4006	68/44793	0.998298	1	CHR00023157	1
Cellular component	GO:0000793	condensed chromosome	4/4006	134/44793	0.998354	1	CHR00081061/CHR00018449/CHR00051459/CHR00020499	4
Cellular component	GO:0000152	nuclear ubiquitin ligase complex	1/4006	69/44793	0.99845	1	CHR00081228	1
Cellular component	GO:0012506	vesicle membrane	14/4006	303/44793	0.998579	1	CHR00072763/novel.10635/CHR00038452/CHR00008724/CHR00008722/CHR00080644/CHR00062934/novel.39951/novel.22255/CHR00024443/CHR00092590/CHR00010408/novel.30085/novel.4701	14
Cellular component	GO:0015629	actin cytoskeleton	5/4006	157/44793	0.998789	1	novel.20272/CHR00067528/CHR00074030/novel.16352/CHR00054690	5
Cellular component	GO:0030662	coated vesicle membrane	9/4006	227/44793	0.998837	1	CHR00008724/CHR00008722/CHR00062934/novel.39951/novel.22255/CHR00024443/CHR00092590/CHR00010408/novel.4701	9
Cellular component	GO:0000794	condensed nuclear chromosome	1/4006	74/44793	0.999031	1	CHR00018449	1
Cellular component	GO:0008540	proteasome regulatory particle, base subcomplex	2/4006	100/44793	0.999084	1	novel.18494/novel.34585	2
Cellular component	GO:0016459	myosin complex	1/4006	77/44793	0.999269	1	novel.20272	1
Cellular component	GO:0005667	transcription factor complex	11/4006	273/44793	0.999466	1	CHR00032267/CHR00007952/CHR00054150/CHR00073225/CHR00069603/CHR00051286/CHR00032613/CHR00085578/CHR00032823/CHR00067786/CHR00088918	11
Cellular component	GO:0016591	RNA polymerase II, holoenzyme	9/4006	241/44793	0.999507	1	novel.28175/novel.34297/CHR00051202/CHR00073225/CHR00011036/CHR00085578/CHR00035772/CHR00019484/CHR00067786	9
Cellular component	GO:0000775	chromosome, centromeric region	3/4006	130/44793	0.99952	1	CHR00046717/CHR00018449/CHR00020499	3
Cellular component	GO:0030133	transport vesicle	6/4006	190/44793	0.999562	1	CHR00008724/CHR00008722/CHR00062934/novel.39951/CHR00092590/CHR00010408	6
Cellular component	GO:0030135	coated vesicle	15/4006	341/44793	0.999572	1	CHR00008724/CHR00039410/CHR00006452/CHR00008722/CHR00062934/CHR00084474/novel.39951/novel.22255/novel.22992/novel.12056/CHR00024443/CHR00092590/CHR00065655/CHR00010408/novel.4701	15
Cellular component	GO:0044798	nuclear transcription factor complex	8/4006	227/44793	0.999598	1	CHR00007952/CHR00073225/CHR00069603/CHR00051286/CHR00032613/CHR00085578/CHR00032823/CHR00067786	8
Cellular component	GO:0030659	cytoplasmic vesicle membrane	12/4006	297/44793	0.999659	1	CHR00038452/CHR00008724/CHR00008722/CHR00080644/CHR00062934/novel.39951/novel.22255/CHR00024443/CHR00092590/CHR00010408/novel.30085/novel.4701	12
Cellular component	GO:0005761	mitochondrial ribosome	1/4006	86/44793	0.999686	1	CHR00066807	1
Cellular component	GO:0000428	DNA-directed RNA polymerase complex	13/4006	316/44793	0.999708	1	CHR00062923/novel.28175/CHR00014412/novel.34297/CHR00051202/CHR00051486/CHR00073225/CHR00020222/CHR00011036/CHR00085578/CHR00035772/CHR00019484/CHR00067786	13
Cellular component	GO:0005871	kinesin complex	1/4006	88/44793	0.99974	1	CHR00059236	1
Cellular component	GO:0000307	cyclin-dependent protein kinase holoenzyme complex	1/4006	89/44793	0.999763	1	CHR00072872	1
Cellular component	GO:0055029	nuclear DNA-directed RNA polymerase complex	11/4006	292/44793	0.999829	1	novel.28175/CHR00014412/novel.34297/CHR00051202/CHR00051486/CHR00073225/CHR00011036/CHR00085578/CHR00035772/CHR00019484/CHR00067786	11
Cellular component	GO:0022627	cytosolic small ribosomal subunit	4/4006	166/44793	0.999852	1	CHR00035296/novel.17992/novel.34720/CHR00022031	4
Cellular component	GO:0030684	preribosome	4/4006	167/44793	0.999863	1	CHR00023157/CHR00023418/CHR00026979/novel.28439	4
Cellular component	GO:0032993	protein-DNA complex	13/4006	330/44793	0.999871	1	CHR00019547/novel.31499/CHR00024705/CHR00082277/CHR00060250/CHR00088025/CHR00066806/CHR00066349/CHR00054715/CHR00090272/CHR00064648/CHR00024651/CHR00055880	13
Cellular component	GO:0005657	replication fork	1/4006	96/44793	0.999877	1	CHR00061974	1
Cellular component	GO:0005798	Golgi-associated vesicle	8/4006	250/44793	0.999912	1	CHR00008724/CHR00008722/CHR00062934/novel.39951/novel.22255/CHR00092590/CHR00010408/novel.4701	8
Cellular component	GO:0005875	microtubule associated complex	3/4006	152/44793	0.999919	1	CHR00059236/CHR00090748/CHR00074030	3
Cellular component	GO:0044454	nuclear chromosome part	9/4006	273/44793	0.999937	1	CHR00022523/CHR00019547/CHR00074309/novel.31499/CHR00018172/CHR00053193/CHR00084583/CHR00018449/CHR00063203	9
Cellular component	GO:1902911	protein kinase complex	3/4006	158/44793	0.99995	1	CHR00017382/CHR00072872/CHR00046991	3
Cellular component	GO:0015934	large ribosomal subunit	6/4006	223/44793	0.999958	1	CHR00051996/CHR00034027/CHR00066807/novel.28696/novel.12141/novel.4519	6
Cellular component	GO:0005838	proteasome regulatory particle	2/4006	136/44793	0.999959	1	novel.18494/novel.34585	2
Cellular component	GO:0022624	proteasome accessory complex	2/4006	136/44793	0.999959	1	novel.18494/novel.34585	2
Cellular component	GO:0098687	chromosomal region	5/4006	207/44793	0.999969	1	CHR00045517/CHR00046717/CHR00004103/CHR00018449/CHR00020499	5
Cellular component	GO:0019005	SCF ubiquitin ligase complex	12/4006	359/44793	0.999992	1	CHR00053450/CHR00063636/CHR00064477/CHR00058035/CHR00038899/CHR00038012/CHR00052538/CHR00021003/CHR00077124/CHR00056316/CHR00078369/CHR00057297	12
Cellular component	GO:0022625	cytosolic large ribosomal subunit	3/4006	181/44793	0.999993	1	CHR00034027/novel.12141/novel.4519	3
Cellular component	GO:0080008	Cul4-RING E3 ubiquitin ligase complex	3/4006	185/44793	0.999995	1	CHR00074433/CHR00030934/CHR00049322	3
Cellular component	GO:0000228	nuclear chromosome	9/4006	316/44793	0.999997	1	CHR00022523/CHR00019547/CHR00074309/novel.31499/CHR00018172/CHR00053193/CHR00084583/CHR00018449/CHR00063203	9
Cellular component	GO:0015935	small ribosomal subunit	6/4006	258/44793	0.999997	1	CHR00035296/CHR00092143/novel.17992/novel.34720/CHR00022031/CHR00030510	6
Cellular component	GO:1902554	serine/threonine protein kinase complex	1/4006	136/44793	0.999997	1	CHR00072872	1
Cellular component	GO:0030430	host cell cytoplasm	1/4006	155/44793	1	1	novel.10844	1
Cellular component	GO:0033646	host intracellular part	1/4006	160/44793	1	1	novel.10844	1
Cellular component	GO:0043656	intracellular region of host	1/4006	160/44793	1	1	novel.10844	1
Cellular component	GO:0018995	host	2/4006	195/44793	1	1	novel.10844/novel.15790	2
Cellular component	GO:0043657	host cell	2/4006	195/44793	1	1	novel.10844/novel.15790	2
Cellular component	GO:0044215	other organism	2/4006	195/44793	1	1	novel.10844/novel.15790	2
Cellular component	GO:0044216	other organism cell	2/4006	195/44793	1	1	novel.10844/novel.15790	2
Cellular component	GO:0044217	other organism part	2/4006	195/44793	1	1	novel.10844/novel.15790	2
Cellular component	GO:0033643	host cell part	1/4006	165/44793	1	1	novel.10844	1
Cellular component	GO:0022626	cytosolic ribosome	13/4006	436/44793	1	1	CHR00035296/CHR00077266/CHR00012292/CHR00053070/CHR00029826/CHR00028041/CHR00034027/novel.17992/novel.34720/CHR00022031/novel.12141/CHR00078953/novel.4519	13
Cellular component	GO:0000502	proteasome complex	4/4006	272/44793	1	1	novel.18494/novel.34585/novel.27512/CHR00088558	4
Cellular component	GO:1905369	endopeptidase complex	4/4006	272/44793	1	1	novel.18494/novel.34585/novel.27512/CHR00088558	4
Cellular component	GO:1905368	peptidase complex	5/4006	319/44793	1	1	novel.18494/novel.34585/novel.27512/CHR00073225/CHR00088558	5
Cellular component	GO:0044391	ribosomal subunit	12/4006	481/44793	1	1	CHR00035296/CHR00051996/CHR00034027/CHR00066807/CHR00092143/novel.28696/novel.17992/novel.34720/CHR00022031/novel.12141/CHR00030510/novel.4519	12
Biological process	GO:1900426	positive regulation of defense response to bacterium	69/3615	178/42058	3.10082e-28	8.13035e-25	CHR00046091/CHR00042327/CHR00003695/CHR00003767/CHR00010214/CHR00070915/CHR00049135/CHR00006975/CHR00085498/CHR00066415/CHR00093277/CHR00003752/CHR00022116/CHR00050677/CHR00088136/CHR00055503/CHR00020193/CHR00055421/CHR00039632/CHR00091063/CHR00055502/CHR00003804/novel.4807/CHR00000620/CHR00077043/CHR00003754/CHR00056763/CHR00055962/CHR00007108/CHR00056815/CHR00088780/CHR00055670/CHR00037118/CHR0…	69
Biological process	GO:0043902	positive regulation of multi-organism process	77/3615	222/42058	1.32852e-27	1.74169e-24	CHR00046091/CHR00042327/CHR00003695/CHR00003767/CHR00010214/CHR00070915/CHR00049135/CHR00006975/CHR00085498/CHR00066415/CHR00093277/CHR00003752/CHR00022116/CHR00050677/CHR00088136/CHR00055503/CHR00020193/CHR00055421/CHR00039632/CHR00091063/CHR00075321/CHR00055502/CHR00003804/novel.4807/CHR00000620/CHR00077043/CHR00003754/CHR00056763/CHR00055962/CHR00007108/CHR00056815/CHR00088780/CHR00055670/CHR0…	77
Biological process	GO:0002833	positive regulation of response to biotic stimulus	72/3615	215/42058	7.56993e-25	6.61611e-22	CHR00046091/CHR00042327/CHR00003695/CHR00003767/CHR00010214/CHR00070915/CHR00049135/CHR00006975/CHR00085498/CHR00066415/CHR00093277/CHR00003752/CHR00022116/CHR00050677/CHR00088136/CHR00055503/CHR00020193/CHR00055421/CHR00039632/CHR00091063/CHR00055502/CHR00003804/novel.4807/CHR00000620/CHR00077043/CHR00003754/CHR00056763/CHR00055962/CHR00007108/CHR00056815/CHR00088780/CHR00055670/CHR00037118/CHR0…	72
Biological process	GO:0032103	positive regulation of response to external stimulus	72/3615	222/42058	6.71194e-24	4.39968e-21	CHR00046091/CHR00042327/CHR00003695/CHR00003767/CHR00010214/CHR00070915/CHR00049135/CHR00006975/CHR00085498/CHR00066415/CHR00093277/CHR00003752/CHR00022116/CHR00050677/CHR00088136/CHR00055503/CHR00020193/CHR00055421/CHR00039632/CHR00091063/CHR00055502/CHR00003804/novel.4807/CHR00000620/CHR00077043/CHR00003754/CHR00056763/CHR00055962/CHR00007108/CHR00056815/CHR00088780/CHR00055670/CHR00037118/CHR0…	72
Biological process	GO:0010483	pollen tube reception	58/3615	162/42058	6.1007e-22	2.66601e-19	CHR00090399/CHR00062640/CHR00058840/CHR00063466/CHR00076241/CHR00076486/CHR00034136/CHR00076178/CHR00049860/CHR00076179/CHR00061626/novel.17888/CHR00083565/CHR00085158/CHR00077442/CHR00062622/CHR00051294/CHR00037121/CHR00065750/CHR00088627/CHR00038024/CHR00070163/novel.19918/CHR00044228/CHR00090895/CHR00091173/CHR00056977/CHR00063447/CHR00068058/CHR00037120/CHR00028336/CHR00063495/CHR00077441/CHR…	58
Biological process	GO:0051703	intraspecies interaction between organisms	58/3615	162/42058	6.1007e-22	2.66601e-19	CHR00090399/CHR00062640/CHR00058840/CHR00063466/CHR00076241/CHR00076486/CHR00034136/CHR00076178/CHR00049860/CHR00076179/CHR00061626/novel.17888/CHR00083565/CHR00085158/CHR00077442/CHR00062622/CHR00051294/CHR00037121/CHR00065750/CHR00088627/CHR00038024/CHR00070163/novel.19918/CHR00044228/CHR00090895/CHR00091173/CHR00056977/CHR00063447/CHR00068058/CHR00037120/CHR00028336/CHR00063495/CHR00077441/CHR…	58
Biological process	GO:0030308	negative regulation of cell growth	58/3615	173/42058	2.48138e-20	9.29452e-18	CHR00090399/CHR00062640/CHR00058840/CHR00063466/CHR00076241/CHR00076486/CHR00034136/CHR00076178/CHR00049860/CHR00076179/CHR00061626/novel.17888/CHR00083565/CHR00085158/CHR00077442/CHR00062622/CHR00051294/CHR00037121/CHR00065750/CHR00088627/CHR00038024/CHR00070163/novel.19918/CHR00044228/CHR00090895/CHR00091173/CHR00056977/CHR00063447/CHR00068058/CHR00037120/CHR00028336/CHR00063495/CHR00077441/CHR…	58
Biological process	GO:0031349	positive regulation of defense response	105/3615	470/42058	6.48245e-20	2.12462e-17	CHR00046091/CHR00042327/CHR00003695/CHR00046147/CHR00073951/CHR00040454/CHR00003767/CHR00010214/CHR00070915/CHR00049135/CHR00006975/CHR00085498/CHR00066415/CHR00093277/CHR00003752/CHR00022116/CHR00050677/CHR00088136/CHR00055503/CHR00020193/CHR00055421/CHR00039632/CHR00031368/CHR00091063/novel.37262/CHR00052980/CHR00055502/CHR00003804/novel.4807/CHR00042320/CHR00017204/CHR00000620/CHR00077043/CHR0…	105
Biological process	GO:0032922	circadian regulation of gene expression	60/3615	188/42058	8.98224e-20	2.61683e-17	CHR00090399/CHR00062640/CHR00058840/CHR00063466/CHR00076241/CHR00076486/CHR00034136/CHR00076178/CHR00049860/CHR00076179/CHR00061626/novel.17888/CHR00083565/CHR00085158/CHR00077442/CHR00062622/CHR00051294/CHR00037121/CHR00065750/CHR00088627/CHR00038024/CHR00070163/novel.19918/CHR00044228/CHR00090895/CHR00091173/CHR00056977/CHR00063447/CHR00068058/CHR00037120/CHR00028336/CHR00063495/CHR00077441/CHR…	60
Biological process	GO:1900424	regulation of defense response to bacterium	72/3615	264/42058	4.5523e-19	1.10986e-16	CHR00046091/CHR00042327/CHR00003695/CHR00003767/CHR00010214/CHR00070915/CHR00049135/CHR00006975/CHR00085498/CHR00066415/CHR00093277/CHR00003752/CHR00022116/CHR00050677/CHR00088136/CHR00055503/CHR00020193/CHR00055421/CHR00039632/CHR00091063/CHR00055502/CHR00003804/novel.4807/CHR00000620/CHR00077043/CHR00003754/CHR00056763/CHR00055962/CHR00007108/CHR00056815/CHR00088780/CHR00055670/CHR00037118/CHR0…	72
Biological process	GO:0045926	negative regulation of growth	62/3615	205/42058	4.65616e-19	1.10986e-16	CHR00090399/CHR00062640/CHR00058840/CHR00063466/CHR00076241/CHR00076486/CHR00034136/CHR00076178/CHR00049860/CHR00076179/CHR00061626/novel.17888/CHR00007419/CHR00083565/CHR00085158/CHR00077442/CHR00062622/CHR00051294/CHR00037121/CHR00065750/CHR00088627/CHR00038024/CHR00070163/novel.19918/CHR00044228/CHR00090895/CHR00091173/CHR00056977/CHR00063447/CHR00068058/CHR00037120/CHR00028336/CHR00063495/CHR…	62
Biological process	GO:0009768	photosynthesis, light harvesting in photosystem I	28/3615	54/42058	2.63823e-16	5.76453e-14	CHR00083482/CHR00067371/CHR00051762/CHR00038141/CHR00069041/CHR00056386/CHR00090447/CHR00028989/CHR00083643/CHR00051766/CHR00083648/CHR00068950/CHR00067226/CHR00042363/CHR00083646/CHR00053439/CHR00042715/CHR00089741/CHR00024365/CHR00068114/CHR00083647/CHR00073266/novel.39679/CHR00051765/CHR00003455/CHR00051763/CHR00073265/CHR00067659	28
Biological process	GO:0006935	chemotaxis	59/3615	233/42058	2.53461e-14	4.15359e-12	CHR00084738/CHR00084273/CHR00017382/CHR00043343/CHR00008079/CHR00092301/CHR00045319/CHR00006600/CHR00051690/CHR00034700/CHR00073892/CHR00045326/CHR00019635/CHR00002518/CHR00032122/CHR00079537/CHR00036868/CHR00036867/CHR00008083/CHR00002539/CHR00055064/CHR00034703/CHR00058697/CHR00057706/CHR00018281/CHR00045313/CHR00002532/CHR00064957/CHR00048602/CHR00069879/CHR00069881/CHR00057711/CHR00079885/CHR…	59
Biological process	GO:0010183	pollen tube guidance	59/3615	233/42058	2.53461e-14	4.15359e-12	CHR00084738/CHR00084273/CHR00017382/CHR00043343/CHR00008079/CHR00092301/CHR00045319/CHR00006600/CHR00051690/CHR00034700/CHR00073892/CHR00045326/CHR00019635/CHR00002518/CHR00032122/CHR00079537/CHR00036868/CHR00036867/CHR00008083/CHR00002539/CHR00055064/CHR00034703/CHR00058697/CHR00057706/CHR00018281/CHR00045313/CHR00002532/CHR00064957/CHR00048602/CHR00069879/CHR00069881/CHR00057711/CHR00079885/CHR…	59
Biological process	GO:0042330	taxis	59/3615	233/42058	2.53461e-14	4.15359e-12	CHR00084738/CHR00084273/CHR00017382/CHR00043343/CHR00008079/CHR00092301/CHR00045319/CHR00006600/CHR00051690/CHR00034700/CHR00073892/CHR00045326/CHR00019635/CHR00002518/CHR00032122/CHR00079537/CHR00036868/CHR00036867/CHR00008083/CHR00002539/CHR00055064/CHR00034703/CHR00058697/CHR00057706/CHR00018281/CHR00045313/CHR00002532/CHR00064957/CHR00048602/CHR00069879/CHR00069881/CHR00057711/CHR00079885/CHR…	59
Biological process	GO:0050918	positive chemotaxis	59/3615	233/42058	2.53461e-14	4.15359e-12	CHR00084738/CHR00084273/CHR00017382/CHR00043343/CHR00008079/CHR00092301/CHR00045319/CHR00006600/CHR00051690/CHR00034700/CHR00073892/CHR00045326/CHR00019635/CHR00002518/CHR00032122/CHR00079537/CHR00036868/CHR00036867/CHR00008083/CHR00002539/CHR00055064/CHR00034703/CHR00058697/CHR00057706/CHR00018281/CHR00045313/CHR00002532/CHR00064957/CHR00048602/CHR00069879/CHR00069881/CHR00057711/CHR00079885/CHR…	59
Biological process	GO:0009788	negative regulation of abscisic acid-activated signaling pathway	64/3615	276/42058	1.72096e-13	2.37493e-11	CHR00090399/CHR00062640/CHR00058840/CHR00063466/CHR00076241/CHR00076486/CHR00034136/CHR00076178/CHR00049860/CHR00076179/CHR00061626/novel.17888/CHR00083565/CHR00085158/CHR00077442/CHR00062622/CHR00051294/CHR00037121/CHR00065750/CHR00088627/CHR00038024/CHR00070163/novel.19918/CHR00044228/CHR00090895/CHR00091173/CHR00056977/CHR00063447/CHR00068058/CHR00037120/CHR00074080/CHR00028336/CHR00063495/CHR…	64
Biological process	GO:1901420	negative regulation of response to alcohol	64/3615	276/42058	1.72096e-13	2.37493e-11	CHR00090399/CHR00062640/CHR00058840/CHR00063466/CHR00076241/CHR00076486/CHR00034136/CHR00076178/CHR00049860/CHR00076179/CHR00061626/novel.17888/CHR00083565/CHR00085158/CHR00077442/CHR00062622/CHR00051294/CHR00037121/CHR00065750/CHR00088627/CHR00038024/CHR00070163/novel.19918/CHR00044228/CHR00090895/CHR00091173/CHR00056977/CHR00063447/CHR00068058/CHR00037120/CHR00074080/CHR00028336/CHR00063495/CHR…	64
Biological process	GO:1905958	negative regulation of cellular response to alcohol	64/3615	276/42058	1.72096e-13	2.37493e-11	CHR00090399/CHR00062640/CHR00058840/CHR00063466/CHR00076241/CHR00076486/CHR00034136/CHR00076178/CHR00049860/CHR00076179/CHR00061626/novel.17888/CHR00083565/CHR00085158/CHR00077442/CHR00062622/CHR00051294/CHR00037121/CHR00065750/CHR00088627/CHR00038024/CHR00070163/novel.19918/CHR00044228/CHR00090895/CHR00091173/CHR00056977/CHR00063447/CHR00068058/CHR00037120/CHR00074080/CHR00028336/CHR00063495/CHR…	64
Biological process	GO:0009765	photosynthesis, light harvesting	35/3615	102/42058	3.383e-13	4.43512e-11	CHR00083482/CHR00067658/CHR00067371/CHR00051762/CHR00038141/CHR00069041/CHR00056386/CHR00090447/CHR00028989/CHR00089335/CHR00072571/CHR00083643/CHR00050044/CHR00051766/CHR00067144/CHR00083648/CHR00068950/CHR00067226/CHR00042363/CHR00083646/CHR00053439/CHR00042715/CHR00089741/CHR00024365/CHR00083427/CHR00068114/CHR00083647/CHR00073266/novel.39679/CHR00051765/CHR00003455/CHR00051763/CHR00079592/CHR…	35
Biological process	GO:0040011	locomotion	59/3615	252/42058	9.65313e-13	1.20526e-10	CHR00084738/CHR00084273/CHR00017382/CHR00043343/CHR00008079/CHR00092301/CHR00045319/CHR00006600/CHR00051690/CHR00034700/CHR00073892/CHR00045326/CHR00019635/CHR00002518/CHR00032122/CHR00079537/CHR00036868/CHR00036867/CHR00008083/CHR00002539/CHR00055064/CHR00034703/CHR00058697/CHR00057706/CHR00018281/CHR00045313/CHR00002532/CHR00064957/CHR00048602/CHR00069879/CHR00069881/CHR00057711/CHR00079885/CHR…	59
Biological process	GO:0002831	regulation of response to biotic stimulus	84/3615	435/42058	1.70017e-12	2.02629e-10	CHR00079104/CHR00046091/CHR00042327/CHR00003695/CHR00003767/CHR00010214/CHR00070915/CHR00049135/CHR00006975/CHR00085498/CHR00066415/CHR00093277/CHR00003752/CHR00022116/CHR00050677/CHR00088136/CHR00055503/CHR00020193/CHR00055421/CHR00039632/CHR00091063/CHR00055502/CHR00003804/novel.4807/CHR00000620/CHR00077043/novel.34043/CHR00003754/CHR00056763/CHR00055962/CHR00007108/CHR00056815/CHR00088780/CHR0…	84
Biological process	GO:0032101	regulation of response to external stimulus	85/3615	446/42058	2.61413e-12	2.9801e-10	CHR00079104/CHR00046091/CHR00042327/CHR00003695/CHR00003767/CHR00010214/CHR00070915/CHR00049135/CHR00006975/CHR00085498/CHR00066415/CHR00093277/CHR00003752/CHR00022116/CHR00050677/CHR00088136/CHR00055503/CHR00020193/CHR00055421/CHR00039632/CHR00091063/CHR00055502/CHR00003804/novel.4807/CHR00000620/CHR00077043/novel.34043/CHR00003754/CHR00056763/CHR00055962/CHR00007108/CHR00056815/CHR00088780/CHR0…	85
Biological process	GO:0019684	photosynthesis, light reaction	59/3615	272/42058	2.78156e-11	3.03885e-09	CHR00083482/CHR00067658/CHR00067371/CHR00030176/CHR00051762/CHR00038141/CHR00069041/CHR00056386/CHR00090447/CHR00039368/CHR00028989/CHR00089335/CHR00017380/CHR00044269/CHR00041438/CHR00072571/CHR00083643/CHR00050044/CHR00051766/CHR00070016/CHR00067144/CHR00083648/CHR00068950/novel.21628/CHR00067226/CHR00074247/CHR00072536/CHR00025782/CHR00013794/CHR00068812/CHR00045776/CHR00042363/CHR00083646/CHR…	59
Biological process	GO:0009787	regulation of abscisic acid-activated signaling pathway	82/3615	448/42058	5.2624e-11	4.70461e-09	CHR00090399/CHR00062640/CHR00058840/CHR00063466/CHR00076241/CHR00076486/CHR00034136/CHR00076178/CHR00049860/CHR00076179/CHR00061626/novel.17888/CHR00024697/CHR00083565/CHR00085158/CHR00077442/CHR00062622/CHR00051294/CHR00037121/CHR00065750/CHR00088627/CHR00038024/CHR00039704/CHR00069287/CHR00070163/novel.19918/CHR00044228/CHR00090895/CHR00091173/CHR00056977/CHR00063447/CHR00067426/CHR00044699/CHR…	82
Biological process	GO:1901419	regulation of response to alcohol	82/3615	448/42058	5.2624e-11	4.70461e-09	CHR00090399/CHR00062640/CHR00058840/CHR00063466/CHR00076241/CHR00076486/CHR00034136/CHR00076178/CHR00049860/CHR00076179/CHR00061626/novel.17888/CHR00024697/CHR00083565/CHR00085158/CHR00077442/CHR00062622/CHR00051294/CHR00037121/CHR00065750/CHR00088627/CHR00038024/CHR00039704/CHR00069287/CHR00070163/novel.19918/CHR00044228/CHR00090895/CHR00091173/CHR00056977/CHR00063447/CHR00067426/CHR00044699/CHR…	82
Biological process	GO:1905957	regulation of cellular response to alcohol	82/3615	448/42058	5.2624e-11	4.70461e-09	CHR00090399/CHR00062640/CHR00058840/CHR00063466/CHR00076241/CHR00076486/CHR00034136/CHR00076178/CHR00049860/CHR00076179/CHR00061626/novel.17888/CHR00024697/CHR00083565/CHR00085158/CHR00077442/CHR00062622/CHR00051294/CHR00037121/CHR00065750/CHR00088627/CHR00038024/CHR00039704/CHR00069287/CHR00070163/novel.19918/CHR00044228/CHR00090895/CHR00091173/CHR00056977/CHR00063447/CHR00067426/CHR00044699/CHR…	82
Biological process	GO:0009742	brassinosteroid mediated signaling pathway	65/3615	320/42058	5.74171e-11	4.70461e-09	CHR00090399/CHR00062640/CHR00058840/CHR00063466/CHR00076241/CHR00076486/CHR00034136/CHR00076178/CHR00049860/CHR00076179/CHR00061626/novel.17888/CHR00083565/CHR00085158/CHR00077442/CHR00062622/CHR00051294/CHR00037121/CHR00065750/CHR00088627/CHR00038024/CHR00073150/CHR00070163/novel.19918/CHR00044228/CHR00090895/CHR00091173/CHR00056977/CHR00063447/CHR00068058/CHR00037120/CHR00019614/CHR00028336/CHR…	65
Biological process	GO:0043401	steroid hormone mediated signaling pathway	65/3615	320/42058	5.74171e-11	4.70461e-09	CHR00090399/CHR00062640/CHR00058840/CHR00063466/CHR00076241/CHR00076486/CHR00034136/CHR00076178/CHR00049860/CHR00076179/CHR00061626/novel.17888/CHR00083565/CHR00085158/CHR00077442/CHR00062622/CHR00051294/CHR00037121/CHR00065750/CHR00088627/CHR00038024/CHR00073150/CHR00070163/novel.19918/CHR00044228/CHR00090895/CHR00091173/CHR00056977/CHR00063447/CHR00068058/CHR00037120/CHR00019614/CHR00028336/CHR…	65
Biological process	GO:0048545	response to steroid hormone	65/3615	320/42058	5.74171e-11	4.70461e-09	CHR00090399/CHR00062640/CHR00058840/CHR00063466/CHR00076241/CHR00076486/CHR00034136/CHR00076178/CHR00049860/CHR00076179/CHR00061626/novel.17888/CHR00083565/CHR00085158/CHR00077442/CHR00062622/CHR00051294/CHR00037121/CHR00065750/CHR00088627/CHR00038024/CHR00073150/CHR00070163/novel.19918/CHR00044228/CHR00090895/CHR00091173/CHR00056977/CHR00063447/CHR00068058/CHR00037120/CHR00019614/CHR00028336/CHR…	65
Biological process	GO:0071367	cellular response to brassinosteroid stimulus	65/3615	320/42058	5.74171e-11	4.70461e-09	CHR00090399/CHR00062640/CHR00058840/CHR00063466/CHR00076241/CHR00076486/CHR00034136/CHR00076178/CHR00049860/CHR00076179/CHR00061626/novel.17888/CHR00083565/CHR00085158/CHR00077442/CHR00062622/CHR00051294/CHR00037121/CHR00065750/CHR00088627/CHR00038024/CHR00073150/CHR00070163/novel.19918/CHR00044228/CHR00090895/CHR00091173/CHR00056977/CHR00063447/CHR00068058/CHR00037120/CHR00019614/CHR00028336/CHR…	65
Biological process	GO:0071383	cellular response to steroid hormone stimulus	65/3615	320/42058	5.74171e-11	4.70461e-09	CHR00090399/CHR00062640/CHR00058840/CHR00063466/CHR00076241/CHR00076486/CHR00034136/CHR00076178/CHR00049860/CHR00076179/CHR00061626/novel.17888/CHR00083565/CHR00085158/CHR00077442/CHR00062622/CHR00051294/CHR00037121/CHR00065750/CHR00088627/CHR00038024/CHR00073150/CHR00070163/novel.19918/CHR00044228/CHR00090895/CHR00091173/CHR00056977/CHR00063447/CHR00068058/CHR00037120/CHR00019614/CHR00028336/CHR…	65
Biological process	GO:0019362	pyridine nucleotide metabolic process	74/3615	389/42058	7.2113e-11	5.72971e-09	CHR00058803/CHR00093438/CHR00048300/CHR00093756/CHR00086473/CHR00019485/CHR00075256/CHR00048299/CHR00058457/CHR00012292/CHR00052943/novel.438/CHR00013946/CHR00057345/CHR00004108/CHR00048021/CHR00054841/CHR00064851/CHR00005080/CHR00054016/novel.37344/CHR00044233/novel.35677/CHR00040573/CHR00054266/CHR00076650/CHR00037346/CHR00004744/CHR00068889/CHR00006504/CHR00025782/novel.25518/CHR00086425/CHR00…	74
Biological process	GO:0046496	nicotinamide nucleotide metabolic process	73/3615	386/42058	1.27544e-10	9.83593e-09	CHR00058803/CHR00093438/CHR00048300/CHR00093756/CHR00086473/CHR00019485/CHR00075256/CHR00048299/CHR00058457/CHR00012292/CHR00052943/novel.438/CHR00013946/CHR00057345/CHR00004108/CHR00048021/CHR00054841/CHR00064851/CHR00005080/CHR00054016/novel.37344/CHR00044233/novel.35677/CHR00040573/CHR00054266/CHR00076650/CHR00037346/CHR00004744/CHR00068889/CHR00006504/CHR00025782/novel.25518/CHR00086425/CHR00…	73
Biological process	GO:0072524	pyridine-containing compound metabolic process	74/3615	402/42058	3.43501e-10	2.57332e-08	CHR00058803/CHR00093438/CHR00048300/CHR00093756/CHR00086473/CHR00019485/CHR00075256/CHR00048299/CHR00058457/CHR00012292/CHR00052943/novel.438/CHR00013946/CHR00057345/CHR00004108/CHR00048021/CHR00054841/CHR00064851/CHR00005080/CHR00054016/novel.37344/CHR00044233/novel.35677/CHR00040573/CHR00054266/CHR00076650/CHR00037346/CHR00004744/CHR00068889/CHR00006504/CHR00025782/novel.25518/CHR00086425/CHR00…	74
Biological process	GO:0006733	oxidoreduction coenzyme metabolic process	76/3615	422/42058	5.65252e-10	4.11692e-08	CHR00058803/CHR00093438/CHR00048300/CHR00093756/CHR00086473/CHR00019485/CHR00075256/CHR00048299/CHR00058457/CHR00012292/CHR00052943/novel.438/CHR00013946/CHR00057345/CHR00004108/CHR00048021/CHR00054841/CHR00064851/CHR00005080/CHR00054016/novel.37344/CHR00044233/novel.35677/CHR00040573/CHR00054266/CHR00076650/CHR00037346/CHR00004744/CHR00068889/CHR00006504/CHR00025782/novel.25518/CHR00086425/CHR00…	76
Biological process	GO:0002230	positive regulation of defense response to virus by host	10/3615	13/42058	4.87942e-09	3.3668e-07	CHR00055421/CHR00000620/CHR00072653/CHR00066474/CHR00083314/CHR00059667/CHR00074103/CHR00041859/CHR00068952/CHR00041858	10
Biological process	GO:0050691	regulation of defense response to virus by host	10/3615	13/42058	4.87942e-09	3.3668e-07	CHR00055421/CHR00000620/CHR00072653/CHR00066474/CHR00083314/CHR00059667/CHR00074103/CHR00041859/CHR00068952/CHR00041858	10
Biological process	GO:0001558	regulation of cell growth	68/3615	389/42058	1.52992e-08	1.02857e-06	CHR00090399/CHR00081033/CHR00062640/CHR00058840/CHR00063466/CHR00076241/CHR00076486/CHR00034136/CHR00076178/CHR00049860/CHR00076179/CHR00061626/novel.17888/CHR00083565/CHR00085158/CHR00077442/CHR00062622/CHR00051294/CHR00037121/CHR00065750/CHR00088627/CHR00038024/CHR00070163/novel.19918/CHR00046368/CHR00044228/CHR00090895/CHR00091173/CHR00056977/CHR00063447/CHR00090516/CHR00068058/CHR00037120/CHR…	68
Biological process	GO:0009968	negative regulation of signal transduction	69/3615	399/42058	1.87938e-08	1.17327e-06	CHR00090399/CHR00062640/CHR00058840/CHR00063466/CHR00076241/CHR00076486/CHR00034136/CHR00076178/CHR00049860/CHR00019831/CHR00076179/CHR00061626/novel.17888/CHR00083565/CHR00085158/CHR00077442/CHR00062622/CHR00051294/CHR00037121/CHR00065750/CHR00088627/CHR00038024/CHR00009878/CHR00070163/novel.19918/CHR00044228/CHR00090895/CHR00091173/CHR00056977/CHR00063447/CHR00068058/CHR00037120/CHR00074080/CHR…	69
Biological process	GO:0010648	negative regulation of cell communication	69/3615	399/42058	1.87938e-08	1.17327e-06	CHR00090399/CHR00062640/CHR00058840/CHR00063466/CHR00076241/CHR00076486/CHR00034136/CHR00076178/CHR00049860/CHR00019831/CHR00076179/CHR00061626/novel.17888/CHR00083565/CHR00085158/CHR00077442/CHR00062622/CHR00051294/CHR00037121/CHR00065750/CHR00088627/CHR00038024/CHR00009878/CHR00070163/novel.19918/CHR00044228/CHR00090895/CHR00091173/CHR00056977/CHR00063447/CHR00068058/CHR00037120/CHR00074080/CHR…	69
Biological process	GO:0023057	negative regulation of signaling	69/3615	399/42058	1.87938e-08	1.17327e-06	CHR00090399/CHR00062640/CHR00058840/CHR00063466/CHR00076241/CHR00076486/CHR00034136/CHR00076178/CHR00049860/CHR00019831/CHR00076179/CHR00061626/novel.17888/CHR00083565/CHR00085158/CHR00077442/CHR00062622/CHR00051294/CHR00037121/CHR00065750/CHR00088627/CHR00038024/CHR00009878/CHR00070163/novel.19918/CHR00044228/CHR00090895/CHR00091173/CHR00056977/CHR00063447/CHR00068058/CHR00037120/CHR00074080/CHR…	69
Biological process	GO:0018298	protein-chromophore linkage	36/3615	155/42058	2.96954e-08	1.81073e-06	CHR00083482/CHR00067658/CHR00067371/CHR00051762/CHR00038141/CHR00069041/CHR00056386/CHR00090447/CHR00028989/CHR00083643/CHR00050044/CHR00051766/CHR00083648/CHR00068950/CHR00018081/CHR00049633/CHR00022413/CHR00067226/CHR00042363/CHR00083646/CHR00053439/CHR00042715/CHR00089741/CHR00024365/CHR00083427/CHR00068114/CHR00083647/CHR00073266/novel.39679/CHR00051765/CHR00051763/CHR00026890/CHR00073265/CHR…	36
Biological process	GO:0044703	multi-organism reproductive process	78/3615	483/42058	4.93048e-08	2.93812e-06	CHR00022523/CHR00021837/CHR00090399/CHR00062640/CHR00058840/CHR00063466/CHR00076241/CHR00076486/CHR00034136/CHR00076178/CHR00049860/CHR00076179/CHR00061626/novel.17888/CHR00083565/CHR00085158/CHR00077442/CHR00062622/CHR00051294/CHR00037121/CHR00065750/CHR00088627/CHR00018171/CHR00016870/CHR00038024/CHR00064477/CHR00070163/novel.19918/CHR00044228/CHR00090895/CHR00091173/CHR00056977/CHR00063447/CHR…	78
Biological process	GO:0060866	leaf abscission	12/3615	24/42058	1.61321e-07	9.39964e-06	CHR00055421/CHR00000620/CHR00031254/CHR00072653/CHR00066474/CHR00083314/CHR00073765/CHR00059667/CHR00074103/CHR00041859/CHR00068952/CHR00041858	12
Biological process	GO:0000103	sulfate assimilation	11/3615	21/42058	2.90966e-07	1.65851e-05	CHR00040434/CHR00028755/CHR00027835/CHR00067508/CHR00051020/CHR00007806/CHR00030725/CHR00071787/CHR00032451/CHR00035026/CHR00044107	11
Biological process	GO:0009166	nucleotide catabolic process	51/3615	288/42058	6.04966e-07	3.37494e-05	CHR00058803/CHR00093756/CHR00019485/CHR00075256/CHR00012292/CHR00052943/novel.438/CHR00013946/CHR00057345/CHR00054841/CHR00064851/CHR00005080/CHR00054016/novel.37344/CHR00044233/novel.35677/CHR00054266/CHR00076650/CHR00004744/novel.25518/CHR00086425/CHR00065967/novel.25516/CHR00012598/CHR00020874/novel.28609/CHR00073228/CHR00004856/CHR00087761/CHR00001802/CHR00072026/CHR00012608/CHR00008186/CHR00…	51
Biological process	GO:0080167	response to karrikin	38/3615	189/42058	6.64689e-07	3.63086e-05	CHR00078848/CHR00046695/CHR00021602/CHR00056071/CHR00055407/novel.3899/CHR00028174/CHR00047487/CHR00060714/CHR00009924/CHR00013674/CHR00063343/CHR00043192/CHR00034358/novel.970/CHR00081592/CHR00085854/CHR00012666/CHR00052755/novel.14605/CHR00010371/CHR00028176/CHR00075898/CHR00068114/CHR00060861/CHR00077136/CHR00006331/CHR00060795/CHR00046696/CHR00087801/CHR00052858/CHR00089102/novel.14930/CHR000…	38
Biological process	GO:0009205	purine ribonucleoside triphosphate metabolic process	52/3615	300/42058	9.25777e-07	4.95385e-05	CHR00058803/CHR00093756/CHR00019485/CHR00075256/CHR00007810/CHR00012292/CHR00052943/CHR00013946/CHR00057345/CHR00054841/CHR00064851/CHR00005080/CHR00054016/novel.37344/CHR00044233/CHR00055917/CHR00054266/CHR00015364/CHR00076650/CHR00074867/CHR00004744/CHR00009779/CHR00080071/CHR00086425/CHR00065967/CHR00001226/CHR00020874/CHR00027046/CHR00059072/CHR00073228/CHR00014182/CHR00004856/CHR00004107/CHR…	52
Biological process	GO:0034404	nucleobase-containing small molecule biosynthetic process	63/3615	393/42058	1.17434e-06	6.15826e-05	CHR00058803/CHR00093756/CHR00019485/CHR00075256/CHR00012292/CHR00052943/novel.438/CHR00013946/CHR00057345/CHR00054841/CHR00064851/CHR00005080/CHR00054016/novel.37344/CHR00044233/novel.35677/CHR00054266/CHR00076650/CHR00004744/novel.25518/CHR00019885/CHR00086425/CHR00065967/novel.25516/CHR00017239/CHR00001226/CHR00012598/CHR00020874/novel.28609/CHR00073228/CHR00004856/CHR00087761/CHR00001802/CHR00…	63
Biological process	GO:0009144	purine nucleoside triphosphate metabolic process	52/3615	303/42058	1.2601e-06	6.47842e-05	CHR00058803/CHR00093756/CHR00019485/CHR00075256/CHR00007810/CHR00012292/CHR00052943/CHR00013946/CHR00057345/CHR00054841/CHR00064851/CHR00005080/CHR00054016/novel.37344/CHR00044233/CHR00055917/CHR00054266/CHR00015364/CHR00076650/CHR00074867/CHR00004744/CHR00009779/CHR00080071/CHR00086425/CHR00065967/CHR00001226/CHR00020874/CHR00027046/CHR00059072/CHR00073228/CHR00014182/CHR00004856/CHR00004107/CHR…	52
Biological process	GO:1901292	nucleoside phosphate catabolic process	53/3615	315/42058	1.85372e-06	9.34705e-05	CHR00058803/CHR00093756/CHR00019485/CHR00075256/CHR00012292/CHR00052943/novel.438/CHR00013946/CHR00057345/CHR00054841/CHR00064851/CHR00005080/CHR00054016/novel.37344/CHR00044233/novel.35677/CHR00054266/CHR00076650/CHR00004744/novel.25518/CHR00086425/CHR00065967/novel.25516/CHR00012598/CHR00020874/novel.28609/CHR00073228/CHR00004856/CHR00087761/CHR00001802/CHR00072026/CHR00012608/CHR00008186/CHR00…	53
Biological process	GO:0009199	ribonucleoside triphosphate metabolic process	53/3615	317/42058	2.25099e-06	0.00011136	CHR00058803/CHR00093756/CHR00019485/CHR00075256/CHR00007810/CHR00012292/CHR00052943/CHR00013946/CHR00057345/CHR00054841/CHR00064851/CHR00005080/CHR00054016/novel.37344/CHR00044233/CHR00055917/CHR00054266/CHR00015364/CHR00076650/CHR00074867/CHR00004744/CHR00009779/CHR00019885/CHR00080071/CHR00086425/CHR00065967/CHR00001226/CHR00020874/CHR00027046/CHR00059072/CHR00073228/CHR00014182/CHR00004856/CHR…	53
Biological process	GO:0071456	cellular response to hypoxia	54/3615	330/42058	3.52156e-06	0.000167636	CHR00070584/CHR00065024/novel.2148/CHR00011134/CHR00044233/CHR00001254/CHR00031636/CHR00025517/novel.788/CHR00014341/CHR00045972/CHR00018281/CHR00001260/CHR00042766/CHR00075670/CHR00070745/CHR00052389/CHR00040399/CHR00078736/CHR00089729/CHR00028927/CHR00024167/CHR00070746/CHR00002123/CHR00035880/CHR00073228/CHR00040327/CHR00023039/CHR00042749/novel.33337/CHR00060200/CHR00006893/CHR00077184/CHR000…	54
Biological process	GO:0046434	organophosphate catabolic process	63/3615	406/42058	3.5454e-06	0.000167636	CHR00058803/CHR00093756/CHR00019485/CHR00075256/CHR00012292/CHR00052943/novel.438/CHR00013946/CHR00057345/CHR00054841/CHR00064851/CHR00005080/CHR00054016/CHR00028755/novel.37344/CHR00044233/novel.35677/CHR00054266/CHR00076650/CHR00004744/novel.25518/CHR00086425/CHR00065967/novel.25516/CHR00031073/CHR00028927/CHR00012598/CHR00020874/novel.28609/CHR00073228/CHR00090618/CHR00004856/CHR00087761/CHR00…	63
Biological process	GO:0006098	pentose-phosphate shunt	17/3615	57/42058	3.60363e-06	0.000167636	CHR00093438/CHR00048300/CHR00086473/CHR00048299/CHR00058457/CHR00004108/CHR00048021/CHR00040573/CHR00037346/CHR00086472/CHR00041990/CHR00048020/CHR00047075/CHR00048373/CHR00011631/CHR00001278/CHR00058459	17
Biological process	GO:0043068	positive regulation of programmed cell death	44/3615	249/42058	3.64996e-06	0.000167636	novel.438/novel.32752/novel.40075/novel.22214/CHR00063906/novel.35677/novel.6261/novel.25518/novel.25516/novel.36386/CHR00012598/novel.28609/novel.1186/novel.3942/novel.29714/novel.39101/novel.37848/CHR00012608/novel.12310/novel.19704/novel.16157/novel.20735/novel.3214/CHR00075198/novel.39773/CHR00089488/novel.23278/CHR00015019/CHR00069854/CHR00062366/novel.6841/novel.37015/novel.17797/CHR0005480…	44
Biological process	GO:0006749	glutathione metabolic process	36/3615	187/42058	3.70819e-06	0.000167636	CHR00044923/CHR00073037/CHR00002067/CHR00041638/CHR00021602/CHR00086897/CHR00091285/CHR00092650/CHR00002070/CHR00002071/CHR00058558/CHR00021876/novel.26556/CHR00073015/CHR00089413/CHR00069400/CHR00069399/CHR00043880/CHR00073407/CHR00084131/CHR00069442/CHR00084132/CHR00051426/CHR00073013/CHR00086249/CHR00018043/CHR00051430/novel.11917/CHR00088724/CHR00043486/CHR00019612/CHR00063746/CHR00060638/CHR…	36
Biological process	GO:0036294	cellular response to decreased oxygen levels	54/3615	334/42058	5.06902e-06	0.000221516	CHR00070584/CHR00065024/novel.2148/CHR00011134/CHR00044233/CHR00001254/CHR00031636/CHR00025517/novel.788/CHR00014341/CHR00045972/CHR00018281/CHR00001260/CHR00042766/CHR00075670/CHR00070745/CHR00052389/CHR00040399/CHR00078736/CHR00089729/CHR00028927/CHR00024167/CHR00070746/CHR00002123/CHR00035880/CHR00073228/CHR00040327/CHR00023039/CHR00042749/novel.33337/CHR00060200/CHR00006893/CHR00077184/CHR000…	54
Biological process	GO:0071453	cellular response to oxygen levels	54/3615	334/42058	5.06902e-06	0.000221516	CHR00070584/CHR00065024/novel.2148/CHR00011134/CHR00044233/CHR00001254/CHR00031636/CHR00025517/novel.788/CHR00014341/CHR00045972/CHR00018281/CHR00001260/CHR00042766/CHR00075670/CHR00070745/CHR00052389/CHR00040399/CHR00078736/CHR00089729/CHR00028927/CHR00024167/CHR00070746/CHR00002123/CHR00035880/CHR00073228/CHR00040327/CHR00023039/CHR00042749/novel.33337/CHR00060200/CHR00006893/CHR00077184/CHR000…	54
Biological process	GO:0009145	purine nucleoside triphosphate biosynthetic process	42/3615	238/42058	6.20208e-06	0.000262288	CHR00058803/CHR00093756/CHR00019485/CHR00075256/CHR00007810/CHR00012292/CHR00052943/CHR00013946/CHR00057345/CHR00054841/CHR00064851/CHR00005080/CHR00054016/novel.37344/CHR00044233/CHR00055917/CHR00054266/CHR00076650/CHR00074867/CHR00004744/CHR00086425/CHR00065967/CHR00001226/CHR00020874/CHR00027046/CHR00073228/CHR00004856/CHR00001802/CHR00062538/CHR00002663/CHR00072026/CHR00008186/CHR00075484/CHR…	42
Biological process	GO:0009206	purine ribonucleoside triphosphate biosynthetic process	42/3615	238/42058	6.20208e-06	0.000262288	CHR00058803/CHR00093756/CHR00019485/CHR00075256/CHR00007810/CHR00012292/CHR00052943/CHR00013946/CHR00057345/CHR00054841/CHR00064851/CHR00005080/CHR00054016/novel.37344/CHR00044233/CHR00055917/CHR00054266/CHR00076650/CHR00074867/CHR00004744/CHR00086425/CHR00065967/CHR00001226/CHR00020874/CHR00027046/CHR00073228/CHR00004856/CHR00001802/CHR00062538/CHR00002663/CHR00072026/CHR00008186/CHR00075484/CHR…	42
Biological process	GO:0044272	sulfur compound biosynthetic process	48/3615	288/42058	7.18466e-06	0.000294346	CHR00060781/CHR00054550/CHR00052943/CHR00047693/CHR00064851/CHR00041756/CHR00068150/CHR00027835/CHR00067508/CHR00007806/CHR00038104/CHR00087500/CHR00016062/CHR00016059/CHR00017239/CHR00089921/CHR00042407/CHR00019918/CHR00046046/CHR00030725/CHR00026677/CHR00004856/CHR00001802/CHR00052203/CHR00067337/CHR00071787/CHR00057692/CHR00008271/CHR00078039/CHR00063790/CHR00032857/CHR00001526/CHR00060796/CHR…	48
Biological process	GO:0046034	ATP metabolic process	48/3615	288/42058	7.18466e-06	0.000294346	CHR00058803/CHR00093756/CHR00019485/CHR00075256/CHR00007810/CHR00012292/CHR00052943/CHR00013946/CHR00057345/CHR00054841/CHR00064851/CHR00005080/CHR00054016/novel.37344/CHR00044233/CHR00055917/CHR00054266/CHR00015364/CHR00076650/CHR00074867/CHR00004744/CHR00009779/CHR00080071/CHR00086425/CHR00065967/CHR00020874/CHR00027046/CHR00059072/CHR00073228/CHR00004856/CHR00004107/CHR00001802/CHR00062538/CHR…	48
Biological process	GO:0006084	acetyl-CoA metabolic process	20/3615	81/42058	1.25976e-05	0.000508166	CHR00021844/CHR00035824/CHR00008263/CHR00052943/CHR00008246/CHR00049740/CHR00064851/CHR00013130/CHR00088416/CHR00017688/CHR00070348/CHR00004856/CHR00001802/CHR00029290/CHR00063790/CHR00087584/novel.14104/CHR00085745/CHR00079914/novel.32476	20
Biological process	GO:0010942	positive regulation of cell death	50/3615	311/42058	1.2969e-05	0.000515223	CHR00040454/novel.438/novel.32752/novel.40075/novel.22214/CHR00063906/novel.35677/novel.6261/CHR00047797/novel.25518/CHR00020118/CHR00077141/CHR00049047/novel.25516/novel.36386/CHR00012598/novel.28609/novel.1186/novel.3942/novel.29714/novel.39101/novel.37848/CHR00012608/novel.12310/novel.19704/novel.16157/novel.20735/novel.3214/CHR00075198/novel.39773/CHR00089488/novel.23278/CHR00015019/CHR000698…	50
Biological process	GO:0009201	ribonucleoside triphosphate biosynthetic process	43/3615	255/42058	1.55972e-05	0.000610386	CHR00058803/CHR00093756/CHR00019485/CHR00075256/CHR00007810/CHR00012292/CHR00052943/CHR00013946/CHR00057345/CHR00054841/CHR00064851/CHR00005080/CHR00054016/novel.37344/CHR00044233/CHR00055917/CHR00054266/CHR00076650/CHR00074867/CHR00004744/CHR00019885/CHR00086425/CHR00065967/CHR00001226/CHR00020874/CHR00027046/CHR00073228/CHR00004856/CHR00001802/CHR00062538/CHR00002663/CHR00072026/CHR00008186/CHR…	43
Biological process	GO:0006556	S-adenosylmethionine biosynthetic process	7/3615	12/42058	1.85021e-05	0.000713417	CHR00038104/CHR00016062/CHR00016059/CHR00016061/CHR00027407/CHR00016057/CHR00083309	7
Biological process	GO:1900057	positive regulation of leaf senescence	11/3615	30/42058	2.17213e-05	0.000813617	CHR00055421/CHR00000620/CHR00072653/CHR00066474/CHR00083314/CHR00059667/CHR00074103/CHR00041859/CHR00066732/CHR00068952/CHR00041858	11
Biological process	GO:1905623	positive regulation of leaf development	11/3615	30/42058	2.17213e-05	0.000813617	CHR00055421/CHR00000620/CHR00072653/CHR00066474/CHR00083314/CHR00059667/CHR00074103/CHR00041859/CHR00066732/CHR00068952/CHR00041858	11
Biological process	GO:0006754	ATP biosynthetic process	39/3615	227/42058	2.45211e-05	0.000905554	CHR00058803/CHR00093756/CHR00019485/CHR00075256/CHR00007810/CHR00012292/CHR00052943/CHR00013946/CHR00057345/CHR00054841/CHR00064851/CHR00005080/CHR00054016/novel.37344/CHR00044233/CHR00055917/CHR00054266/CHR00076650/CHR00074867/CHR00004744/CHR00086425/CHR00065967/CHR00020874/CHR00027046/CHR00073228/CHR00004856/CHR00001802/CHR00062538/CHR00072026/CHR00008186/CHR00075484/CHR00051521/CHR00038202/CHR…	39
Biological process	GO:0002697	regulation of immune effector process	12/3615	36/42058	2.80493e-05	0.00100535	CHR00055421/CHR00000620/CHR00072653/CHR00066474/CHR00083314/CHR00043648/CHR00059667/CHR00074103/CHR00041859/CHR00068952/CHR00041858/novel.40335	12
Biological process	GO:0050688	regulation of defense response to virus	12/3615	36/42058	2.80493e-05	0.00100535	CHR00055421/CHR00000620/CHR00072653/CHR00066474/CHR00083314/CHR00043648/CHR00059667/CHR00074103/CHR00041859/CHR00068952/CHR00041858/novel.40335	12
Biological process	GO:0017000	antibiotic biosynthetic process	23/3615	106/42058	2.83738e-05	0.00100535	CHR00073951/CHR00048821/CHR00029826/CHR00028041/CHR00048817/CHR00040449/CHR00092292/CHR00036082/CHR00019430/CHR00049048/CHR00075406/CHR00011812/CHR00053655/CHR00048814/CHR00012947/CHR00040453/CHR00017423/CHR00077943/CHR00038214/CHR00035870/CHR00037520/CHR00078953/CHR00046188	23
Biological process	GO:0009126	purine nucleoside monophosphate metabolic process	53/3615	347/42058	3.12583e-05	0.00107841	CHR00058803/CHR00093756/CHR00019485/CHR00075256/CHR00007810/CHR00012292/CHR00052943/CHR00013946/CHR00057345/CHR00054841/CHR00064851/CHR00005080/CHR00054016/novel.37344/CHR00044233/CHR00055917/CHR00054266/CHR00015364/CHR00076650/CHR00074867/CHR00004744/CHR00009779/CHR00013190/CHR00080071/CHR00086425/CHR00065967/CHR00092924/CHR00020874/CHR00027046/CHR00059072/CHR00073228/CHR00004856/CHR00004107/CHR…	53
Biological process	GO:0009167	purine ribonucleoside monophosphate metabolic process	53/3615	347/42058	3.12583e-05	0.00107841	CHR00058803/CHR00093756/CHR00019485/CHR00075256/CHR00007810/CHR00012292/CHR00052943/CHR00013946/CHR00057345/CHR00054841/CHR00064851/CHR00005080/CHR00054016/novel.37344/CHR00044233/CHR00055917/CHR00054266/CHR00015364/CHR00076650/CHR00074867/CHR00004744/CHR00009779/CHR00013190/CHR00080071/CHR00086425/CHR00065967/CHR00092924/CHR00020874/CHR00027046/CHR00059072/CHR00073228/CHR00004856/CHR00004107/CHR…	53
Biological process	GO:0050829	defense response to Gram-negative bacterium	13/3615	42/42058	3.21167e-05	0.00108626	CHR00055421/CHR00000620/CHR00031254/CHR00040399/CHR00072653/CHR00066474/CHR00083314/CHR00073765/CHR00059667/CHR00074103/CHR00041859/CHR00068952/CHR00041858	13
Biological process	GO:0051156	glucose 6-phosphate metabolic process	20/3615	86/42058	3.23145e-05	0.00108626	CHR00093438/CHR00048300/CHR00086473/CHR00048299/CHR00058457/CHR00004108/CHR00048021/CHR00054841/CHR00040573/CHR00037346/CHR00065967/CHR00086472/CHR00041990/CHR00048020/CHR00047075/CHR00048373/CHR00008186/CHR00011631/CHR00001278/CHR00058459	20
Biological process	GO:0030388	fructose 1,6-bisphosphate metabolic process	8/3615	17/42058	3.53289e-05	0.00117256	CHR00013946/CHR00040221/novel.37344/CHR00044233/CHR00054266/CHR00087917/CHR00072026/CHR00075484	8
Biological process	GO:0051187	cofactor catabolic process	57/3615	385/42058	3.982e-05	0.0013051	CHR00055983/CHR00018879/CHR00055987/CHR00080449/CHR00029815/CHR00093725/CHR00065771/novel.438/CHR00069581/novel.35677/CHR00069400/CHR00088956/CHR00049311/novel.25518/CHR00047949/novel.25516/CHR00069399/CHR00093173/CHR00043880/CHR00069442/CHR00012598/novel.28609/CHR00083716/CHR00047042/CHR00087761/CHR00047040/CHR00073545/CHR00012608/CHR00015912/CHR00092586/novel.19704/CHR00074964/CHR00075198/novel…	57
Biological process	GO:0019363	pyridine nucleotide biosynthetic process	38/3615	224/42058	4.11647e-05	0.00133252	CHR00058803/CHR00093756/CHR00019485/CHR00075256/CHR00012292/CHR00052943/CHR00013946/CHR00057345/CHR00054841/CHR00064851/CHR00005080/CHR00054016/novel.37344/CHR00044233/CHR00054266/CHR00076650/CHR00004744/CHR00068889/CHR00006504/CHR00086425/CHR00065967/CHR00020874/CHR00073228/CHR00004856/CHR00001802/CHR00072026/CHR00008186/CHR00075484/CHR00051521/CHR00038202/novel.23639/CHR00058964/CHR00087584/CHR…	38
Biological process	GO:0072505	divalent inorganic anion homeostasis	13/3615	43/42058	4.24241e-05	0.00134472	CHR00071595/CHR00047241/CHR00037475/CHR00062336/CHR00066527/CHR00071055/CHR00083716/CHR00070746/CHR00077708/CHR00077184/CHR00077709/CHR00004849/novel.6208	13
Biological process	GO:0006575	cellular modified amino acid metabolic process	50/3615	325/42058	4.25674e-05	0.00134472	CHR00017337/CHR00044923/CHR00073037/CHR00002067/CHR00017336/CHR00067350/CHR00041638/CHR00021837/CHR00021602/CHR00086897/CHR00047936/CHR00091285/CHR00092650/CHR00002070/CHR00002071/CHR00058558/CHR00021876/novel.26556/CHR00067349/CHR00073015/CHR00089413/CHR00069400/CHR00038764/CHR00069399/CHR00043880/CHR00073407/CHR00084131/CHR00069442/novel.35182/CHR00084132/CHR00051426/CHR00046046/CHR00016463/CHR…	50
Biological process	GO:0055062	phosphate ion homeostasis	12/3615	38/42058	5.15752e-05	0.00159094	CHR00071595/CHR00047241/CHR00037475/CHR00062336/CHR00066527/CHR00071055/CHR00083716/CHR00070746/CHR00077708/CHR00077184/CHR00077709/CHR00004849	12
Biological process	GO:0072506	trivalent inorganic anion homeostasis	12/3615	38/42058	5.15752e-05	0.00159094	CHR00071595/CHR00047241/CHR00037475/CHR00062336/CHR00066527/CHR00071055/CHR00083716/CHR00070746/CHR00077708/CHR00077184/CHR00077709/CHR00004849	12
Biological process	GO:0009141	nucleoside triphosphate metabolic process	53/3615	357/42058	6.75168e-05	0.00205848	CHR00058803/CHR00093756/CHR00019485/CHR00075256/CHR00007810/CHR00012292/CHR00052943/CHR00013946/CHR00057345/CHR00054841/CHR00064851/CHR00005080/CHR00054016/novel.37344/CHR00044233/CHR00055917/CHR00054266/CHR00015364/CHR00076650/CHR00074867/CHR00004744/CHR00009779/CHR00019885/CHR00080071/CHR00086425/CHR00065967/CHR00001226/CHR00020874/CHR00027046/CHR00059072/CHR00073228/CHR00014182/CHR00004856/CHR…	53
Biological process	GO:0009142	nucleoside triphosphate biosynthetic process	43/3615	271/42058	6.86404e-05	0.00206868	CHR00058803/CHR00093756/CHR00019485/CHR00075256/CHR00007810/CHR00012292/CHR00052943/CHR00013946/CHR00057345/CHR00054841/CHR00064851/CHR00005080/CHR00054016/novel.37344/CHR00044233/CHR00055917/CHR00054266/CHR00076650/CHR00074867/CHR00004744/CHR00019885/CHR00086425/CHR00065967/CHR00001226/CHR00020874/CHR00027046/CHR00073228/CHR00004856/CHR00001802/CHR00062538/CHR00002663/CHR00072026/CHR00008186/CHR…	43
Biological process	GO:0018958	phenol-containing compound metabolic process	31/3615	173/42058	7.10637e-05	0.00209551	CHR00070584/CHR00073951/CHR00048821/novel.788/CHR00048817/CHR00040449/CHR00038983/CHR00070745/CHR00014001/CHR00018754/CHR00046327/CHR00029132/CHR00049048/CHR00046326/CHR00071278/CHR00011812/CHR00053655/CHR00048814/novel.24945/CHR00090644/CHR00012947/CHR00057701/CHR00040453/CHR00058495/CHR00077943/CHR00038214/CHR00074371/CHR00038979/CHR00035870/CHR00072245/CHR00046188	31
Biological process	GO:0001666	response to hypoxia	58/3615	402/42058	7.14548e-05	0.00209551	CHR00070584/CHR00065024/novel.2148/CHR00011134/CHR00044233/CHR00001254/CHR00031636/CHR00025517/novel.788/CHR00014341/CHR00045972/CHR00018281/CHR00001260/CHR00042766/CHR00075670/CHR00070745/CHR00052389/CHR00040399/CHR00078736/CHR00089729/CHR00028927/CHR00051247/CHR00024167/CHR00070746/CHR00002123/CHR00035880/CHR00073228/CHR00040327/CHR00023039/CHR00042749/novel.33337/CHR00048860/CHR00060200/CHR000…	58
Biological process	GO:1902290	positive regulation of defense response to oomycetes	13/3615	45/42058	7.19282e-05	0.00209551	CHR00055421/CHR00000620/CHR00072653/CHR00066474/CHR00036082/CHR00083314/CHR00053154/CHR00059667/CHR00074103/CHR00041859/CHR00068952/CHR00041858/CHR00037520	13
Biological process	GO:0046885	regulation of hormone biosynthetic process	26/3615	135/42058	7.73763e-05	0.00222946	CHR00073951/CHR00048821/CHR00037475/CHR00016577/CHR00048817/CHR00040449/CHR00016579/CHR00016578/CHR00034894/CHR00040957/CHR00034167/CHR00034893/CHR00049048/CHR00011812/CHR00053655/CHR00048814/CHR00012947/CHR00040453/CHR00077943/CHR00039512/CHR00038214/CHR00063251/CHR00035870/CHR00087731/CHR00001721/CHR00046188	26
Biological process	GO:0008037	cell recognition	65/3615	468/42058	8.68733e-05	0.00239516	CHR00076596/CHR00088331/CHR00042084/CHR00067675/CHR00064679/CHR00066372/CHR00031044/CHR00050000/CHR00009464/CHR00010138/CHR00084868/CHR00002918/CHR00010135/CHR00050405/CHR00067225/CHR00002924/CHR00022557/CHR00002921/CHR00053077/CHR00076830/CHR00034816/CHR00053086/CHR00056284/CHR00002925/CHR00073391/CHR00056280/CHR00073528/CHR00067598/CHR00010136/CHR00040128/CHR00081567/CHR00066374/CHR00083568/CHR…	65
Biological process	GO:0006096	glycolytic process	33/3615	191/42058	8.86082e-05	0.00239516	CHR00058803/CHR00093756/CHR00019485/CHR00075256/CHR00012292/CHR00052943/CHR00013946/CHR00057345/CHR00054841/CHR00064851/CHR00005080/CHR00054016/novel.37344/CHR00044233/CHR00054266/CHR00076650/CHR00004744/CHR00086425/CHR00065967/CHR00020874/CHR00073228/CHR00004856/CHR00001802/CHR00072026/CHR00008186/CHR00075484/CHR00051521/CHR00038202/CHR00058964/CHR00087584/CHR00085745/CHR00080114/CHR00041160	33
Biological process	GO:0006757	ATP generation from ADP	33/3615	191/42058	8.86082e-05	0.00239516	CHR00058803/CHR00093756/CHR00019485/CHR00075256/CHR00012292/CHR00052943/CHR00013946/CHR00057345/CHR00054841/CHR00064851/CHR00005080/CHR00054016/novel.37344/CHR00044233/CHR00054266/CHR00076650/CHR00004744/CHR00086425/CHR00065967/CHR00020874/CHR00073228/CHR00004856/CHR00001802/CHR00072026/CHR00008186/CHR00075484/CHR00051521/CHR00038202/CHR00058964/CHR00087584/CHR00085745/CHR00080114/CHR00041160	33
Biological process	GO:0009135	purine nucleoside diphosphate metabolic process	33/3615	191/42058	8.86082e-05	0.00239516	CHR00058803/CHR00093756/CHR00019485/CHR00075256/CHR00012292/CHR00052943/CHR00013946/CHR00057345/CHR00054841/CHR00064851/CHR00005080/CHR00054016/novel.37344/CHR00044233/CHR00054266/CHR00076650/CHR00004744/CHR00086425/CHR00065967/CHR00020874/CHR00073228/CHR00004856/CHR00001802/CHR00072026/CHR00008186/CHR00075484/CHR00051521/CHR00038202/CHR00058964/CHR00087584/CHR00085745/CHR00080114/CHR00041160	33
Biological process	GO:0009179	purine ribonucleoside diphosphate metabolic process	33/3615	191/42058	8.86082e-05	0.00239516	CHR00058803/CHR00093756/CHR00019485/CHR00075256/CHR00012292/CHR00052943/CHR00013946/CHR00057345/CHR00054841/CHR00064851/CHR00005080/CHR00054016/novel.37344/CHR00044233/CHR00054266/CHR00076650/CHR00004744/CHR00086425/CHR00065967/CHR00020874/CHR00073228/CHR00004856/CHR00001802/CHR00072026/CHR00008186/CHR00075484/CHR00051521/CHR00038202/CHR00058964/CHR00087584/CHR00085745/CHR00080114/CHR00041160	33
Biological process	GO:0046031	ADP metabolic process	33/3615	191/42058	8.86082e-05	0.00239516	CHR00058803/CHR00093756/CHR00019485/CHR00075256/CHR00012292/CHR00052943/CHR00013946/CHR00057345/CHR00054841/CHR00064851/CHR00005080/CHR00054016/novel.37344/CHR00044233/CHR00054266/CHR00076650/CHR00004744/CHR00086425/CHR00065967/CHR00020874/CHR00073228/CHR00004856/CHR00001802/CHR00072026/CHR00008186/CHR00075484/CHR00051521/CHR00038202/CHR00058964/CHR00087584/CHR00085745/CHR00080114/CHR00041160	33
Biological process	GO:0042866	pyruvate biosynthetic process	33/3615	192/42058	9.82889e-05	0.00262973	CHR00058803/CHR00093756/CHR00019485/CHR00075256/CHR00012292/CHR00052943/CHR00013946/CHR00057345/CHR00054841/CHR00064851/CHR00005080/CHR00054016/novel.37344/CHR00044233/CHR00054266/CHR00076650/CHR00004744/CHR00086425/CHR00065967/CHR00020874/CHR00073228/CHR00004856/CHR00001802/CHR00072026/CHR00008186/CHR00075484/CHR00051521/CHR00038202/CHR00058964/CHR00087584/CHR00085745/CHR00080114/CHR00041160	33
Biological process	GO:0048544	recognition of pollen	64/3615	462/42058	0.00010564	0.00279787	CHR00076596/CHR00088331/CHR00042084/CHR00067675/CHR00064679/CHR00066372/CHR00031044/CHR00050000/CHR00009464/CHR00010138/CHR00084868/CHR00002918/CHR00010135/CHR00050405/CHR00067225/CHR00002924/CHR00022557/CHR00002921/CHR00053077/CHR00076830/CHR00034816/CHR00053086/CHR00056284/CHR00002925/CHR00073391/CHR00056280/CHR00073528/CHR00067598/CHR00010136/CHR00040128/CHR00081567/CHR00066374/CHR00083568/CHR…	64
Biological process	GO:0036293	response to decreased oxygen levels	58/3615	408/42058	0.000107677	0.00282329	CHR00070584/CHR00065024/novel.2148/CHR00011134/CHR00044233/CHR00001254/CHR00031636/CHR00025517/novel.788/CHR00014341/CHR00045972/CHR00018281/CHR00001260/CHR00042766/CHR00075670/CHR00070745/CHR00052389/CHR00040399/CHR00078736/CHR00089729/CHR00028927/CHR00051247/CHR00024167/CHR00070746/CHR00002123/CHR00035880/CHR00073228/CHR00040327/CHR00023039/CHR00042749/novel.33337/CHR00048860/CHR00060200/CHR000…	58
Biological process	GO:0070482	response to oxygen levels	58/3615	409/42058	0.000115131	0.00298886	CHR00070584/CHR00065024/novel.2148/CHR00011134/CHR00044233/CHR00001254/CHR00031636/CHR00025517/novel.788/CHR00014341/CHR00045972/CHR00018281/CHR00001260/CHR00042766/CHR00075670/CHR00070745/CHR00052389/CHR00040399/CHR00078736/CHR00089729/CHR00028927/CHR00051247/CHR00024167/CHR00070746/CHR00002123/CHR00035880/CHR00073228/CHR00040327/CHR00023039/CHR00042749/novel.33337/CHR00048860/CHR00060200/CHR000…	58
Biological process	GO:0009127	purine nucleoside monophosphate biosynthetic process	44/3615	286/42058	0.000118233	0.00300977	CHR00058803/CHR00093756/CHR00019485/CHR00075256/CHR00007810/CHR00012292/CHR00052943/CHR00013946/CHR00057345/CHR00054841/CHR00064851/CHR00005080/CHR00054016/novel.37344/CHR00044233/CHR00055917/CHR00054266/CHR00076650/CHR00074867/CHR00004744/CHR00013190/CHR00086425/CHR00065967/CHR00092924/CHR00020874/CHR00027046/CHR00073228/CHR00004856/CHR00001802/CHR00062538/CHR00072026/CHR00008186/CHR00075484/CHR…	44
Biological process	GO:0009168	purine ribonucleoside monophosphate biosynthetic process	44/3615	286/42058	0.000118233	0.00300977	CHR00058803/CHR00093756/CHR00019485/CHR00075256/CHR00007810/CHR00012292/CHR00052943/CHR00013946/CHR00057345/CHR00054841/CHR00064851/CHR00005080/CHR00054016/novel.37344/CHR00044233/CHR00055917/CHR00054266/CHR00076650/CHR00074867/CHR00004744/CHR00013190/CHR00086425/CHR00065967/CHR00092924/CHR00020874/CHR00027046/CHR00073228/CHR00004856/CHR00001802/CHR00062538/CHR00072026/CHR00008186/CHR00075484/CHR…	44
Biological process	GO:0006739	NADP metabolic process	18/3615	80/42058	0.00012407	0.00312799	CHR00093438/CHR00048300/CHR00086473/CHR00048299/CHR00058457/CHR00004108/CHR00048021/CHR00040573/CHR00037346/CHR00025782/CHR00086472/CHR00041990/CHR00048020/CHR00047075/CHR00048373/CHR00011631/CHR00001278/CHR00058459	18
Biological process	GO:0009051	pentose-phosphate shunt, oxidative branch	6/3615	11/42058	0.000126825	0.00313713	CHR00048300/CHR00086473/CHR00048299/CHR00086472/CHR00047075/CHR00001278	6
Biological process	GO:0010372	positive regulation of gibberellin biosynthetic process	6/3615	11/42058	0.000126825	0.00313713	CHR00016577/CHR00016579/CHR00016578/CHR00034894/CHR00040957/CHR00034893	6
Biological process	GO:0072525	pyridine-containing compound biosynthetic process	38/3615	236/42058	0.00012862	0.00315179	CHR00058803/CHR00093756/CHR00019485/CHR00075256/CHR00012292/CHR00052943/CHR00013946/CHR00057345/CHR00054841/CHR00064851/CHR00005080/CHR00054016/novel.37344/CHR00044233/CHR00054266/CHR00076650/CHR00004744/CHR00068889/CHR00006504/CHR00086425/CHR00065967/CHR00020874/CHR00073228/CHR00004856/CHR00001802/CHR00072026/CHR00008186/CHR00075484/CHR00051521/CHR00038202/novel.23639/CHR00058964/CHR00087584/CHR…	38
Biological process	GO:0009185	ribonucleoside diphosphate metabolic process	33/3615	195/42058	0.000133308	0.00323643	CHR00058803/CHR00093756/CHR00019485/CHR00075256/CHR00012292/CHR00052943/CHR00013946/CHR00057345/CHR00054841/CHR00064851/CHR00005080/CHR00054016/novel.37344/CHR00044233/CHR00054266/CHR00076650/CHR00004744/CHR00086425/CHR00065967/CHR00020874/CHR00073228/CHR00004856/CHR00001802/CHR00072026/CHR00008186/CHR00075484/CHR00051521/CHR00038202/CHR00058964/CHR00087584/CHR00085745/CHR00080114/CHR00041160	33
Biological process	GO:0019359	nicotinamide nucleotide biosynthetic process	36/3615	220/42058	0.000137124	0.00329853	CHR00058803/CHR00093756/CHR00019485/CHR00075256/CHR00012292/CHR00052943/CHR00013946/CHR00057345/CHR00054841/CHR00064851/CHR00005080/CHR00054016/novel.37344/CHR00044233/CHR00054266/CHR00076650/CHR00004744/CHR00006504/CHR00086425/CHR00065967/CHR00020874/CHR00073228/CHR00004856/CHR00001802/CHR00072026/CHR00008186/CHR00075484/CHR00051521/CHR00038202/novel.23639/CHR00058964/CHR00087584/CHR00085745/CHR…	36
Biological process	GO:0071483	cellular response to blue light	11/3615	36/42058	0.000147259	0.00351011	CHR00046695/CHR00083930/CHR00052755/CHR00001330/CHR00092240/novel.1871/CHR00046696/CHR00026746/novel.30518/CHR00087256/CHR00087257	11
Biological process	GO:0055081	anion homeostasis	23/3615	118/42058	0.00016179	0.00380432	CHR00007020/CHR00071595/CHR00005080/CHR00047241/CHR00037475/CHR00062336/CHR00066527/CHR00039704/CHR00071055/CHR00083716/CHR00070746/CHR00067426/CHR00077708/CHR00067425/CHR00070388/CHR00052186/CHR00087253/CHR00077184/CHR00070647/CHR00077709/CHR00023433/CHR00004849/novel.6208	23
Biological process	GO:0006165	nucleoside diphosphate phosphorylation	33/3615	197/42058	0.000162503	0.00380432	CHR00058803/CHR00093756/CHR00019485/CHR00075256/CHR00012292/CHR00052943/CHR00013946/CHR00057345/CHR00054841/CHR00064851/CHR00005080/CHR00054016/novel.37344/CHR00044233/CHR00054266/CHR00076650/CHR00004744/CHR00086425/CHR00065967/CHR00020874/CHR00073228/CHR00004856/CHR00001802/CHR00072026/CHR00008186/CHR00075484/CHR00051521/CHR00038202/CHR00058964/CHR00087584/CHR00085745/CHR00080114/CHR00041160	33
Biological process	GO:0007166	cell surface receptor signaling pathway	32/3615	189/42058	0.000165431	0.00383858	CHR00052898/CHR00043072/CHR00014587/CHR00075209/CHR00069088/CHR00052897/CHR00023880/CHR00052907/CHR00050015/CHR00050018/CHR00065580/CHR00024886/novel.34970/CHR00092846/CHR00023885/CHR00068935/CHR00074800/CHR00008827/CHR00050020/CHR00074801/CHR00083990/CHR00043300/CHR00024887/novel.39670/CHR00049504/CHR00032953/CHR00073123/CHR00068934/CHR00091954/CHR00032963/CHR00078790/CHR00075187	32
Biological process	GO:0072522	purine-containing compound biosynthetic process	54/3615	379/42058	0.000171577	0.00394628	CHR00058803/CHR00093756/CHR00019485/CHR00075256/CHR00007810/CHR00012292/CHR00052943/CHR00013946/CHR00057345/CHR00054841/CHR00064851/CHR00005080/CHR00054016/novel.37344/CHR00044233/CHR00055917/CHR00054266/CHR00076650/CHR00074867/CHR00004744/CHR00013190/CHR00086425/CHR00065967/CHR00017239/CHR00092924/CHR00001226/CHR00020874/CHR00027046/CHR00019918/CHR00073228/CHR00004856/CHR00001802/CHR00062538/CHR…	54
Biological process	GO:0042537	benzene-containing compound metabolic process	34/3615	206/42058	0.000174887	0.00398742	CHR00070584/CHR00073951/CHR00045542/CHR00048821/CHR00064041/novel.788/CHR00020900/CHR00048817/CHR00040449/CHR00038983/CHR00070745/CHR00014001/CHR00014607/CHR00018754/CHR00046327/CHR00029132/CHR00049048/CHR00046326/CHR00011812/CHR00053655/CHR00048814/CHR00045541/novel.24945/CHR00012947/CHR00057701/CHR00040453/CHR00058495/CHR00077943/CHR00038214/CHR00038979/CHR00035870/CHR00072245/CHR00046188/CHR00…	34
Biological process	GO:0009311	oligosaccharide metabolic process	38/3615	240/42058	0.000183178	0.00414046	CHR00052898/CHR00043072/CHR00014587/CHR00075209/CHR00069088/CHR00029284/CHR00040221/novel.3899/CHR00028266/CHR00023880/CHR00087917/CHR00019679/CHR00085819/CHR00050018/novel.18985/CHR00027666/CHR00024886/CHR00012666/CHR00068935/CHR00057337/novel.14605/CHR00038791/CHR00050020/novel.21850/CHR00014177/CHR00017223/CHR00041046/CHR00078809/CHR00051840/CHR00079911/novel.1006/CHR00032953/CHR00028748/novel…	38
Biological process	GO:0009132	nucleoside diphosphate metabolic process	35/3615	215/42058	0.000186643	0.00418271	CHR00058803/CHR00093756/CHR00019485/CHR00075256/CHR00012292/CHR00052943/CHR00013946/CHR00057345/CHR00054841/CHR00064851/CHR00005080/CHR00054016/novel.37344/CHR00044233/CHR00054266/CHR00076650/CHR00004744/CHR00086425/CHR00065967/CHR00020874/CHR00073228/CHR00004856/CHR00001802/CHR00072026/CHR00008186/CHR00075484/CHR00051521/CHR00038202/CHR00023470/CHR00058964/CHR00087584/CHR00085745/CHR00080114/CHR…	35
Biological process	GO:0046939	nucleotide phosphorylation	33/3615	199/42058	0.000197302	0.00438412	CHR00058803/CHR00093756/CHR00019485/CHR00075256/CHR00012292/CHR00052943/CHR00013946/CHR00057345/CHR00054841/CHR00064851/CHR00005080/CHR00054016/novel.37344/CHR00044233/CHR00054266/CHR00076650/CHR00004744/CHR00086425/CHR00065967/CHR00020874/CHR00073228/CHR00004856/CHR00001802/CHR00072026/CHR00008186/CHR00075484/CHR00051521/CHR00038202/CHR00058964/CHR00087584/CHR00085745/CHR00080114/CHR00041160	33
Biological process	GO:0010597	green leaf volatile biosynthetic process	18/3615	83/42058	0.000203535	0.0044846	CHR00021844/CHR00023483/CHR00003843/CHR00035824/CHR00078762/CHR00008263/CHR00008246/CHR00049740/CHR00022499/CHR00013130/CHR00020900/CHR00017688/CHR00014607/CHR00022932/CHR00068375/CHR00019351/CHR00003844/CHR00009193	18
Biological process	GO:0015812	gamma-aminobutyric acid transport	6/3615	12/42058	0.000235148	0.00513799	CHR00045885/CHR00054564/CHR00092447/novel.31397/CHR00089809/novel.5561	6
Biological process	GO:0019372	lipoxygenase pathway	18/3615	84/42058	0.000238459	0.00516727	CHR00021844/CHR00023483/CHR00003843/CHR00035824/CHR00078762/CHR00008263/CHR00008246/CHR00049740/CHR00022499/CHR00013130/CHR00020900/CHR00017688/CHR00014607/CHR00022932/CHR00068375/CHR00019351/CHR00003844/CHR00009193	18
Biological process	GO:1902288	regulation of defense response to oomycetes	13/3615	51/42058	0.000287952	0.0061886	CHR00055421/CHR00000620/CHR00072653/CHR00066474/CHR00036082/CHR00083314/CHR00053154/CHR00059667/CHR00074103/CHR00041859/CHR00068952/CHR00041858/CHR00037520	13
Biological process	GO:0009152	purine ribonucleotide biosynthetic process	52/3615	369/42058	0.000292844	0.006196	CHR00058803/CHR00093756/CHR00019485/CHR00075256/CHR00007810/CHR00012292/CHR00052943/CHR00013946/CHR00057345/CHR00054841/CHR00064851/CHR00005080/CHR00054016/novel.37344/CHR00044233/CHR00055917/CHR00054266/CHR00076650/CHR00074867/CHR00004744/CHR00013190/CHR00086425/CHR00065967/CHR00092924/CHR00001226/CHR00020874/CHR00027046/CHR00019918/CHR00073228/CHR00004856/CHR00001802/CHR00062538/CHR00002663/CHR…	52
Biological process	GO:0006730	one-carbon metabolic process	22/3615	115/42058	0.000293022	0.006196	CHR00066208/CHR00047936/CHR00066742/CHR00038104/CHR00038764/CHR00016062/CHR00016059/CHR00042575/novel.35182/CHR00046046/CHR00035747/CHR00078459/CHR00085803/CHR00009284/CHR00009286/novel.29000/CHR00016061/CHR00081488/CHR00027407/CHR00016057/CHR00090851/CHR00083309	22
Biological process	GO:0045454	cell redox homeostasis	14/3615	58/42058	0.00031542	0.00661625	CHR00026461/CHR00073303/CHR00024537/CHR00080150/novel.16494/CHR00086249/CHR00074964/CHR00008647/CHR00085161/CHR00063746/CHR00021162/CHR00079914/CHR00001776/CHR00056191	14
Biological process	GO:0006164	purine nucleotide biosynthetic process	52/3615	371/42058	0.000333867	0.00694761	CHR00058803/CHR00093756/CHR00019485/CHR00075256/CHR00007810/CHR00012292/CHR00052943/CHR00013946/CHR00057345/CHR00054841/CHR00064851/CHR00005080/CHR00054016/novel.37344/CHR00044233/CHR00055917/CHR00054266/CHR00076650/CHR00074867/CHR00004744/CHR00013190/CHR00086425/CHR00065967/CHR00092924/CHR00001226/CHR00020874/CHR00027046/CHR00019918/CHR00073228/CHR00004856/CHR00001802/CHR00062538/CHR00002663/CHR…	52
Biological process	GO:0009123	nucleoside monophosphate metabolic process	55/3615	400/42058	0.000371764	0.00767531	CHR00058803/CHR00093756/CHR00019485/CHR00075256/CHR00007810/CHR00012292/CHR00052943/CHR00013946/CHR00057345/CHR00054841/CHR00064851/CHR00005080/CHR00054016/novel.37344/CHR00044233/CHR00055917/CHR00054266/CHR00015364/CHR00076650/CHR00074867/CHR00004744/CHR00009779/CHR00038764/CHR00013190/CHR00080071/CHR00086425/CHR00065967/CHR00092924/CHR00020874/CHR00027046/CHR00059072/CHR00073228/CHR00004856/CHR…	55
Biological process	GO:0015994	chlorophyll metabolic process	30/3615	181/42058	0.000378054	0.00774421	CHR00029815/CHR00046695/CHR00023788/CHR00015993/CHR00093274/CHR00049633/CHR00034517/CHR00057921/CHR00049311/CHR00083930/CHR00021659/CHR00066878/CHR00034649/CHR00076376/CHR00015912/CHR00035002/CHR00002124/CHR00083775/CHR00045084/CHR00046696/CHR00067342/CHR00015828/CHR00043259/CHR00015355/CHR00017123/novel.40152/CHR00068301/CHR00015827/CHR00065941/CHR00035003	30
Biological process	GO:0009161	ribonucleoside monophosphate metabolic process	54/3615	392/42058	0.000399167	0.00811329	CHR00058803/CHR00093756/CHR00019485/CHR00075256/CHR00007810/CHR00012292/CHR00052943/CHR00013946/CHR00057345/CHR00054841/CHR00064851/CHR00005080/CHR00054016/novel.37344/CHR00044233/CHR00055917/CHR00054266/CHR00015364/CHR00076650/CHR00074867/CHR00004744/CHR00009779/CHR00013190/CHR00080071/CHR00086425/CHR00065967/CHR00092924/CHR00020874/CHR00027046/CHR00059072/CHR00073228/CHR00004856/CHR00004107/CHR…	54
Biological process	GO:0009992	cellular water homeostasis	11/3615	40/42058	0.000410932	0.00828818	CHR00052898/CHR00043072/CHR00014587/CHR00075209/CHR00069088/CHR00023880/CHR00050018/CHR00024886/CHR00068935/CHR00050020/CHR00032953	11
Biological process	GO:0016125	sterol metabolic process	28/3615	166/42058	0.000435288	0.00865327	CHR00016248/CHR00009512/CHR00083000/CHR00024143/CHR00020772/CHR00069698/CHR00068461/CHR00024207/CHR00025412/CHR00086305/CHR00010429/CHR00070348/CHR00005202/novel.23747/CHR00028426/CHR00092040/novel.37970/CHR00092041/CHR00018644/CHR00055383/CHR00040547/novel.14104/CHR00018643/CHR00078541/CHR00051460/CHR00065718/CHR00021742/novel.40215	28
Biological process	GO:0009109	coenzyme catabolic process	18/3615	88/42058	0.000435634	0.00865327	novel.438/novel.35677/novel.25518/novel.25516/CHR00012598/novel.28609/CHR00087761/CHR00012608/novel.19704/CHR00075198/novel.39773/novel.17797/novel.39416/CHR00069740/novel.11567/novel.31068/novel.61/CHR00009367	18
Biological process	GO:0055083	monovalent inorganic anion homeostasis	12/3615	47/42058	0.000480519	0.00947308	CHR00071595/CHR00047241/CHR00037475/CHR00062336/CHR00066527/CHR00071055/CHR00083716/CHR00070746/CHR00077708/CHR00077184/CHR00077709/CHR00004849	12
Biological process	GO:0050665	hydrogen peroxide biosynthetic process	9/3615	29/42058	0.000517009	0.0101164	CHR00029826/CHR00028041/CHR00092292/CHR00036082/CHR00019430/CHR00075406/CHR00017423/CHR00037520/CHR00078953	9
Biological process	GO:0080142	regulation of salicylic acid biosynthetic process	14/3615	61/42058	0.000548232	0.0106479	CHR00073951/CHR00048821/CHR00048817/CHR00040449/CHR00049048/CHR00011812/CHR00053655/CHR00048814/CHR00012947/CHR00040453/CHR00077943/CHR00038214/CHR00035870/CHR00046188	14
Biological process	GO:0008202	steroid metabolic process	32/3615	202/42058	0.000559304	0.010783	CHR00016248/CHR00023539/CHR00009512/CHR00083000/CHR00024143/CHR00020772/CHR00006410/CHR00069698/CHR00068461/CHR00024207/CHR00025412/CHR00086305/CHR00010429/CHR00070348/CHR00005202/novel.23747/CHR00028426/CHR00092040/novel.37970/CHR00092041/CHR00018644/CHR00055383/CHR00040547/novel.14104/CHR00021612/CHR00018643/CHR00078541/CHR00051460/CHR00065718/CHR00021742/novel.40215/novel.10218	32
Biological process	GO:0043067	regulation of programmed cell death	48/3615	345/42058	0.000649394	0.0124285	novel.438/novel.32752/novel.40075/novel.22214/CHR00063906/novel.35677/novel.6261/novel.25518/novel.25516/novel.36386/CHR00012598/novel.28609/novel.1186/novel.3942/novel.29714/novel.39101/novel.37848/novel.99/CHR00012608/novel.12310/novel.19704/novel.16157/novel.20735/novel.3214/CHR00075198/novel.39773/CHR00089488/novel.23278/CHR00015019/CHR00069854/CHR00062366/novel.6841/novel.37015/novel.17797/C…	48
Biological process	GO:1901787	benzoyl-CoA metabolic process	7/3615	19/42058	0.000685809	0.0130304	CHR00021844/CHR00035824/CHR00008263/CHR00008246/CHR00049740/CHR00013130/CHR00017688	7
Biological process	GO:0002682	regulation of immune system process	53/3615	392/42058	0.000698328	0.0131728	CHR00079104/CHR00046147/CHR00073951/CHR00055421/CHR00031368/novel.37262/CHR00052980/CHR00042320/CHR00017204/CHR00000620/novel.34043/CHR00025517/CHR00064518/CHR00055962/CHR00053469/CHR00040449/CHR00093208/CHR00041521/CHR00065053/CHR00072653/CHR00042005/CHR00066474/CHR00083314/CHR00038069/CHR00049048/CHR00051202/CHR00040327/CHR00043648/CHR00011812/CHR00023039/CHR00065120/CHR00003790/CHR00059667/CHR…	53
Biological process	GO:0019364	pyridine nucleotide catabolic process	16/3615	77/42058	0.000740213	0.0137648	novel.438/novel.35677/novel.25518/novel.25516/CHR00012598/novel.28609/CHR00012608/novel.19704/CHR00075198/novel.39773/novel.17797/novel.39416/CHR00069740/novel.11567/novel.61/CHR00009367	16
Biological process	GO:0019677	NAD catabolic process	16/3615	77/42058	0.000740213	0.0137648	novel.438/novel.35677/novel.25518/novel.25516/CHR00012598/novel.28609/CHR00012608/novel.19704/CHR00075198/novel.39773/novel.17797/novel.39416/CHR00069740/novel.11567/novel.61/CHR00009367	16
Biological process	GO:0006690	icosanoid metabolic process	18/3615	92/42058	0.000760354	0.0140398	CHR00021844/CHR00023483/CHR00003843/CHR00035824/CHR00078762/CHR00008263/CHR00008246/CHR00049740/CHR00022499/CHR00013130/CHR00020900/CHR00017688/CHR00014607/CHR00022932/CHR00068375/CHR00019351/CHR00003844/CHR00009193	18
Biological process	GO:0009712	catechol-containing compound metabolic process	5/3615	10/42058	0.000815014	0.0146368	CHR00046327/CHR00029132/CHR00046326/CHR00058495/CHR00072245	5
Biological process	GO:0009801	cinnamic acid ester metabolic process	5/3615	10/42058	0.000815014	0.0146368	CHR00046327/CHR00029132/CHR00046326/CHR00058495/CHR00072245	5
Biological process	GO:0033494	ferulate metabolic process	5/3615	10/42058	0.000815014	0.0146368	CHR00046327/CHR00029132/CHR00046326/CHR00058495/CHR00072245	5
Biological process	GO:0046278	3,4-dihydroxybenzoate metabolic process	5/3615	10/42058	0.000815014	0.0146368	CHR00046327/CHR00029132/CHR00046326/CHR00058495/CHR00072245	5
Biological process	GO:0009903	chloroplast avoidance movement	8/3615	25/42058	0.00084095	0.0149998	CHR00022413/CHR00039704/CHR00067426/CHR00067425/CHR00080026/CHR00011702/CHR00087256/CHR00087257	8
Biological process	GO:0009637	response to blue light	24/3615	140/42058	0.00085071	0.0150714	CHR00046695/CHR00022413/CHR00039704/CHR00083930/CHR00067426/CHR00067425/CHR00064339/CHR00052755/CHR00034620/CHR00001330/CHR00092240/CHR00087050/CHR00063644/novel.1871/CHR00080026/CHR00046696/CHR00026746/novel.30518/CHR00051663/CHR00043772/CHR00087256/CHR00078369/CHR00054175/CHR00087257	24
Biological process	GO:0009838	abscission	16/3615	78/42058	0.00085796	0.0150978	CHR00040454/CHR00055421/CHR00000620/CHR00031254/CHR00047797/CHR00020118/CHR00072653/CHR00049047/CHR00066474/CHR00083314/CHR00073765/CHR00059667/CHR00074103/CHR00041859/CHR00068952/CHR00041858	16
Biological process	GO:0010371	regulation of gibberellin biosynthetic process	9/3615	31/42058	0.000889124	0.0155419	CHR00037475/CHR00016577/CHR00016579/CHR00016578/CHR00034894/CHR00040957/CHR00034167/CHR00034893/CHR00087731	9
Biological process	GO:0009853	photorespiration	20/3615	109/42058	0.00093658	0.016263	CHR00055186/CHR00081615/CHR00044198/CHR00081614/CHR00029826/CHR00028041/CHR00058123/CHR00092292/CHR00019430/CHR00019823/CHR00075406/novel.23029/novel.16494/CHR00046909/CHR00066946/CHR00028054/CHR00007921/CHR00082385/CHR00078953/CHR00064396	20
Biological process	GO:0019674	NAD metabolic process	22/3615	126/42058	0.00106722	0.0184095	novel.438/novel.35677/CHR00068889/CHR00006504/novel.25518/novel.25516/CHR00012598/novel.28609/CHR00012608/novel.19704/CHR00075198/novel.39773/novel.23639/novel.17797/novel.39416/CHR00084109/CHR00069740/novel.11567/novel.61/CHR00009367/CHR00029789/CHR00079390	22
Biological process	GO:0072526	pyridine-containing compound catabolic process	16/3615	80/42058	0.00114166	0.0195649	novel.438/novel.35677/novel.25518/novel.25516/CHR00012598/novel.28609/CHR00012608/novel.19704/CHR00075198/novel.39773/novel.17797/novel.39416/CHR00069740/novel.11567/novel.61/CHR00009367	16
Biological process	GO:0009124	nucleoside monophosphate biosynthetic process	46/3615	336/42058	0.00116382	0.0197462	CHR00058803/CHR00093756/CHR00019485/CHR00075256/CHR00007810/CHR00012292/CHR00052943/CHR00013946/CHR00057345/CHR00054841/CHR00064851/CHR00005080/CHR00054016/novel.37344/CHR00044233/CHR00055917/CHR00054266/CHR00076650/CHR00074867/CHR00004744/CHR00038764/CHR00013190/CHR00086425/CHR00065967/CHR00092924/CHR00020874/CHR00027046/CHR00073228/CHR00004856/CHR00001802/CHR00062538/CHR00072026/CHR00008186/CHR…	46
Biological process	GO:0022900	electron transport chain	29/3615	185/42058	0.00116785	0.0197462	CHR00030176/CHR00017380/CHR00025140/CHR00044269/CHR00041438/novel.21628/CHR00074247/CHR00009779/CHR00025782/CHR00080071/CHR00068812/CHR00045776/CHR00085742/CHR00059072/CHR00073337/CHR00004107/CHR00079006/CHR00052203/CHR00062538/CHR00063092/CHR00060847/CHR00026894/CHR00065633/CHR00003455/CHR00002657/CHR00084109/CHR00052202/CHR00063411/CHR00026857	29
Biological process	GO:0009069	serine family amino acid metabolic process	23/3615	135/42058	0.00117483	0.0197462	CHR00037633/CHR00068551/CHR00001558/CHR00047936/CHR00047693/CHR00011653/CHR00033920/CHR00041756/CHR00007806/CHR00087500/novel.35182/CHR00081311/CHR00019823/CHR00028816/CHR00026677/CHR00055316/CHR00071787/CHR00035747/CHR00078459/CHR00057692/CHR00012442/CHR00026764/novel.3381	23
Biological process	GO:0010167	response to nitrate	21/3615	119/42058	0.00119127	0.019895	CHR00021148/CHR00044707/CHR00022231/novel.37200/CHR00005948/CHR00057985/CHR00008554/CHR00002321/CHR00006507/CHR00064394/novel.6744/CHR00005369/CHR00069908/CHR00001186/CHR00054510/CHR00029207/CHR00032629/novel.5175/CHR00002320/CHR00001562/CHR00046549	21
Biological process	GO:0009156	ribonucleoside monophosphate biosynthetic process	45/3615	328/42058	0.0012512	0.0207635	CHR00058803/CHR00093756/CHR00019485/CHR00075256/CHR00007810/CHR00012292/CHR00052943/CHR00013946/CHR00057345/CHR00054841/CHR00064851/CHR00005080/CHR00054016/novel.37344/CHR00044233/CHR00055917/CHR00054266/CHR00076650/CHR00074867/CHR00004744/CHR00013190/CHR00086425/CHR00065967/CHR00092924/CHR00020874/CHR00027046/CHR00073228/CHR00004856/CHR00001802/CHR00062538/CHR00072026/CHR00008186/CHR00075484/CHR…	45
Biological process	GO:0042126	nitrate metabolic process	27/3615	169/42058	0.00127076	0.0208246	CHR00007020/CHR00021148/CHR00044707/CHR00022231/novel.37200/CHR00071898/CHR00001710/CHR00005948/CHR00008554/CHR00002321/CHR00047075/CHR00006507/CHR00048860/CHR00064394/novel.6744/CHR00052186/CHR00005369/CHR00069908/CHR00001186/CHR00054759/CHR00024563/CHR00029207/CHR00023433/CHR00032629/novel.5175/CHR00002320/CHR00083354	27
Biological process	GO:0042128	nitrate assimilation	27/3615	169/42058	0.00127076	0.0208246	CHR00007020/CHR00021148/CHR00044707/CHR00022231/novel.37200/CHR00071898/CHR00001710/CHR00005948/CHR00008554/CHR00002321/CHR00047075/CHR00006507/CHR00048860/CHR00064394/novel.6744/CHR00052186/CHR00005369/CHR00069908/CHR00001186/CHR00054759/CHR00024563/CHR00029207/CHR00023433/CHR00032629/novel.5175/CHR00002320/CHR00083354	27
Biological process	GO:0071486	cellular response to high light intensity	5/3615	11/42058	0.0013885	0.0226128	CHR00046695/CHR00018903/CHR00083930/CHR00046696/novel.6208	5
Biological process	GO:0006637	acyl-CoA metabolic process	23/3615	137/42058	0.00143855	0.0229992	CHR00021844/CHR00035824/CHR00008263/CHR00052943/CHR00008246/CHR00049740/CHR00064851/CHR00013130/CHR00088416/CHR00017688/CHR00019918/CHR00070348/CHR00004856/CHR00087761/CHR00001802/CHR00029290/CHR00063790/CHR00087584/novel.14104/novel.31068/CHR00085745/CHR00079914/novel.32476	23
Biological process	GO:0009696	salicylic acid metabolic process	23/3615	137/42058	0.00143855	0.0229992	CHR00070584/CHR00073951/CHR00048821/novel.788/CHR00048817/CHR00040449/CHR00038983/CHR00070745/CHR00014001/CHR00018754/CHR00049048/CHR00011812/CHR00053655/CHR00048814/novel.24945/CHR00012947/CHR00057701/CHR00040453/CHR00077943/CHR00038214/CHR00038979/CHR00035870/CHR00046188	23
Biological process	GO:0035383	thioester metabolic process	23/3615	137/42058	0.00143855	0.0229992	CHR00021844/CHR00035824/CHR00008263/CHR00052943/CHR00008246/CHR00049740/CHR00064851/CHR00013130/CHR00088416/CHR00017688/CHR00019918/CHR00070348/CHR00004856/CHR00087761/CHR00001802/CHR00029290/CHR00063790/CHR00087584/novel.14104/novel.31068/CHR00085745/CHR00079914/novel.32476	23
Biological process	GO:0072348	sulfur compound transport	9/3615	33/42058	0.00145367	0.0231002	CHR00011134/CHR00073054/CHR00076513/CHR00085854/novel.21642/CHR00071041/CHR00010371/CHR00004101/CHR00035659	9
Biological process	GO:0006000	fructose metabolic process	8/3615	27/42058	0.00147778	0.0233418	CHR00040221/novel.16240/CHR00071374/CHR00081786/CHR00087917/CHR00025452/CHR00016165/CHR00071635	8
Biological process	GO:0006778	porphyrin-containing compound metabolic process	31/3615	209/42058	0.00200411	0.0314657	CHR00029815/CHR00046695/CHR00023788/CHR00015993/CHR00093274/CHR00049633/CHR00034517/CHR00057921/CHR00049311/CHR00083930/CHR00058246/CHR00021659/CHR00066878/CHR00034649/CHR00076376/CHR00015912/CHR00035002/CHR00002124/CHR00083775/CHR00045084/CHR00046696/CHR00067342/CHR00015828/CHR00043259/CHR00015355/CHR00017123/novel.40152/CHR00068301/CHR00015827/CHR00065941/CHR00035003	31
Biological process	GO:0009070	serine family amino acid biosynthetic process	17/3615	92/42058	0.00201833	0.0315003	CHR00037633/CHR00068551/CHR00047936/CHR00041756/CHR00007806/CHR00087500/novel.35182/CHR00081311/CHR00019823/CHR00028816/CHR00055316/CHR00071787/CHR00035747/CHR00078459/CHR00057692/CHR00026764/novel.3381	17
Biological process	GO:0006884	cell volume homeostasis	11/3615	48/42058	0.00211943	0.0328825	CHR00052898/CHR00043072/CHR00014587/CHR00075209/CHR00069088/CHR00023880/CHR00050018/CHR00024886/CHR00068935/CHR00050020/CHR00032953	11
Biological process	GO:0009773	photosynthetic electron transport in photosystem I	6/3615	17/42058	0.00216127	0.0333343	CHR00044269/CHR00041438/CHR00025782/CHR00079006/CHR00062538/CHR00060847	6
Biological process	GO:0009260	ribonucleotide biosynthetic process	54/3615	422/42058	0.00218502	0.0335036	CHR00058803/CHR00093756/CHR00019485/CHR00075256/CHR00007810/CHR00012292/CHR00052943/CHR00013946/CHR00057345/CHR00054841/CHR00064851/CHR00005080/CHR00054016/novel.37344/CHR00044233/CHR00055917/CHR00054266/CHR00076650/CHR00074867/CHR00004744/CHR00013190/CHR00019885/CHR00086425/CHR00065967/CHR00092924/CHR00001226/CHR00020874/CHR00027046/CHR00019918/CHR00073228/CHR00004856/CHR00001802/CHR00062538/CHR…	54
Biological process	GO:0046189	phenol-containing compound biosynthetic process	17/3615	93/42058	0.00227559	0.0344061	CHR00073951/CHR00048821/CHR00048817/CHR00040449/CHR00049048/CHR00071278/CHR00011812/CHR00053655/CHR00048814/CHR00090644/CHR00012947/CHR00040453/CHR00077943/CHR00038214/CHR00074371/CHR00035870/CHR00046188	17
Biological process	GO:0033865	nucleoside bisphosphate metabolic process	30/3615	202/42058	0.00229636	0.0344061	CHR00021844/CHR00035824/CHR00008263/CHR00052943/CHR00008246/CHR00049740/CHR00064851/CHR00013130/CHR00088416/CHR00017688/CHR00019918/CHR00070348/CHR00004856/CHR00087761/CHR00001802/CHR00001089/CHR00029290/CHR00068971/CHR00019386/CHR00063790/CHR00056695/CHR00087584/novel.14104/novel.31068/CHR00085745/novel.21043/CHR00079914/novel.32476/novel.40215/CHR00090914	30
Biological process	GO:0033875	ribonucleoside bisphosphate metabolic process	30/3615	202/42058	0.00229636	0.0344061	CHR00021844/CHR00035824/CHR00008263/CHR00052943/CHR00008246/CHR00049740/CHR00064851/CHR00013130/CHR00088416/CHR00017688/CHR00019918/CHR00070348/CHR00004856/CHR00087761/CHR00001802/CHR00001089/CHR00029290/CHR00068971/CHR00019386/CHR00063790/CHR00056695/CHR00087584/novel.14104/novel.31068/CHR00085745/novel.21043/CHR00079914/novel.32476/novel.40215/CHR00090914	30
Biological process	GO:0034032	purine nucleoside bisphosphate metabolic process	30/3615	202/42058	0.00229636	0.0344061	CHR00021844/CHR00035824/CHR00008263/CHR00052943/CHR00008246/CHR00049740/CHR00064851/CHR00013130/CHR00088416/CHR00017688/CHR00019918/CHR00070348/CHR00004856/CHR00087761/CHR00001802/CHR00001089/CHR00029290/CHR00068971/CHR00019386/CHR00063790/CHR00056695/CHR00087584/novel.14104/novel.31068/CHR00085745/novel.21043/CHR00079914/novel.32476/novel.40215/CHR00090914	30
Biological process	GO:0071941	nitrogen cycle metabolic process	27/3615	176/42058	0.00231993	0.0344438	CHR00007020/CHR00021148/CHR00044707/CHR00022231/novel.37200/CHR00071898/CHR00001710/CHR00005948/CHR00008554/CHR00002321/CHR00047075/CHR00006507/CHR00048860/CHR00064394/novel.6744/CHR00052186/CHR00005369/CHR00069908/CHR00001186/CHR00054759/CHR00024563/CHR00029207/CHR00023433/CHR00032629/novel.5175/CHR00002320/CHR00083354	27
Biological process	GO:0033013	tetrapyrrole metabolic process	31/3615	211/42058	0.00232953	0.0344438	CHR00029815/CHR00046695/CHR00023788/CHR00015993/CHR00093274/CHR00049633/CHR00034517/CHR00057921/CHR00049311/CHR00083930/CHR00058246/CHR00021659/CHR00066878/CHR00034649/CHR00076376/CHR00015912/CHR00035002/CHR00002124/CHR00083775/CHR00045084/CHR00046696/CHR00067342/CHR00015828/CHR00043259/CHR00015355/CHR00017123/novel.40152/CHR00068301/CHR00015827/CHR00065941/CHR00035003	31
Biological process	GO:0010941	regulation of cell death	57/3615	452/42058	0.00233829	0.0344438	CHR00040454/novel.438/novel.32752/novel.40075/novel.22214/CHR00063906/novel.35677/novel.6261/CHR00041521/CHR00047797/novel.25518/CHR00020118/CHR00043320/CHR00077141/CHR00049047/novel.25516/novel.36386/CHR00012598/novel.28609/novel.1186/novel.3942/novel.29714/novel.39101/novel.37848/novel.99/CHR00012608/novel.12310/novel.19704/novel.16157/novel.20735/novel.3214/CHR00075198/novel.39773/CHR00089488/…	57
Biological process	GO:0046390	ribose phosphate biosynthetic process	54/3615	424/42058	0.00241968	0.0354436	CHR00058803/CHR00093756/CHR00019485/CHR00075256/CHR00007810/CHR00012292/CHR00052943/CHR00013946/CHR00057345/CHR00054841/CHR00064851/CHR00005080/CHR00054016/novel.37344/CHR00044233/CHR00055917/CHR00054266/CHR00076650/CHR00074867/CHR00004744/CHR00013190/CHR00019885/CHR00086425/CHR00065967/CHR00092924/CHR00001226/CHR00020874/CHR00027046/CHR00019918/CHR00073228/CHR00004856/CHR00001802/CHR00062538/CHR…	54
Biological process	GO:0032350	regulation of hormone metabolic process	29/3615	194/42058	0.00243641	0.0354904	CHR00046333/CHR00073951/CHR00048821/CHR00037475/CHR00016577/CHR00048817/CHR00040449/CHR00016579/CHR00016578/CHR00034894/CHR00040957/CHR00034167/CHR00034893/CHR00049048/CHR00011812/CHR00053655/CHR00048814/CHR00012947/CHR00057701/CHR00040453/CHR00077943/CHR00039512/CHR00038214/CHR00063251/novel.18134/CHR00035870/CHR00087731/CHR00001721/CHR00046188	29
Biological process	GO:0006090	pyruvate metabolic process	39/3615	284/42058	0.00248321	0.0359723	CHR00058803/CHR00093756/CHR00019485/CHR00075256/CHR00012292/CHR00052943/CHR00013946/CHR00057345/CHR00054841/CHR00064851/CHR00005080/CHR00054016/novel.37344/CHR00044233/novel.9773/CHR00054266/CHR00076650/CHR00019530/CHR00004744/CHR00086425/CHR00065967/CHR00020874/CHR00073228/CHR00004856/CHR00001802/CHR00072026/CHR00008186/CHR00075484/CHR00051521/CHR00038202/novel.1525/CHR00045734/CHR00058964/CHR00…	39
Biological process	GO:0009697	salicylic acid biosynthetic process	14/3615	71/42058	0.00260357	0.0375085	CHR00073951/CHR00048821/CHR00048817/CHR00040449/CHR00049048/CHR00011812/CHR00053655/CHR00048814/CHR00012947/CHR00040453/CHR00077943/CHR00038214/CHR00035870/CHR00046188	14
Biological process	GO:0009902	chloroplast relocation	9/3615	36/42058	0.0028055	0.0395485	CHR00022413/CHR00039704/CHR00067426/CHR00011534/CHR00067425/CHR00080026/CHR00011702/CHR00087256/CHR00087257	9
Biological process	GO:0019750	chloroplast localization	9/3615	36/42058	0.0028055	0.0395485	CHR00022413/CHR00039704/CHR00067426/CHR00011534/CHR00067425/CHR00080026/CHR00011702/CHR00087256/CHR00087257	9
Biological process	GO:0051644	plastid localization	9/3615	36/42058	0.0028055	0.0395485	CHR00022413/CHR00039704/CHR00067426/CHR00011534/CHR00067425/CHR00080026/CHR00011702/CHR00087256/CHR00087257	9
Biological process	GO:0051667	establishment of plastid localization	9/3615	36/42058	0.0028055	0.0395485	CHR00022413/CHR00039704/CHR00067426/CHR00011534/CHR00067425/CHR00080026/CHR00011702/CHR00087256/CHR00087257	9
Biological process	GO:0044375	regulation of peroxisome size	8/3615	30/42058	0.00308854	0.0433056	CHR00013777/novel.30137/CHR00063456/CHR00025703/CHR00059146/novel.30136/CHR00063463/novel.2080	8
Biological process	GO:0002229	defense response to oomycetes	31/3615	215/42058	0.00311798	0.0434858	CHR00009119/CHR00029215/CHR00079284/CHR00028299/CHR00055421/CHR00026660/CHR00000620/CHR00063824/CHR00077198/CHR00047868/CHR00038983/CHR00070745/CHR00072653/CHR00077141/novel.14037/CHR00066474/CHR00036082/CHR00083314/CHR00047075/CHR00011812/CHR00053154/CHR00059667/novel.24945/CHR00074103/CHR00041859/CHR00038214/CHR00038979/CHR00068952/CHR00041858/CHR00037520/CHR00006286	31
Biological process	GO:0019682	glyceraldehyde-3-phosphate metabolic process	19/3615	112/42058	0.00316011	0.0438403	CHR00093438/CHR00048300/CHR00086473/CHR00048299/CHR00058457/CHR00004108/CHR00048021/CHR00040573/CHR00019530/CHR00037346/CHR00086472/CHR00041990/CHR00048020/CHR00047075/CHR00048373/CHR00011631/CHR00045734/CHR00001278/CHR00058459	19
Biological process	GO:2001057	reactive nitrogen species metabolic process	28/3615	189/42058	0.00325779	0.0449575	CHR00007020/CHR00021148/CHR00044707/CHR00022231/novel.37200/CHR00071898/CHR00001710/CHR00005948/CHR00008554/CHR00002608/CHR00002321/CHR00047075/CHR00006507/CHR00048860/CHR00064394/novel.6744/CHR00052186/CHR00005369/CHR00069908/CHR00001186/CHR00054759/CHR00024563/CHR00029207/CHR00023433/CHR00032629/novel.5175/CHR00002320/CHR00083354	28
Biological process	GO:0044273	sulfur compound catabolic process	13/3615	66/42058	0.00367982	0.0505157	CHR00029215/CHR00079284/CHR00028299/CHR00063824/CHR00069400/novel.22851/CHR00069399/CHR00069442/CHR00016463/CHR00087761/novel.11917/novel.31068/novel.139	13
Biological process	GO:0060148	positive regulation of posttranscriptional gene silencing	8/3615	31/42058	0.00385355	0.0526251	CHR00075096/CHR00092173/CHR00075434/CHR00092174/CHR00071434/novel.33574/CHR00060597/CHR00011873	8
Biological process	GO:0019252	starch biosynthetic process	17/3615	98/42058	0.00400767	0.0544462	CHR00053992/CHR00082808/CHR00065365/CHR00047906/CHR00040221/novel.16240/CHR00071374/CHR00012079/CHR00081786/CHR00087917/CHR00053377/CHR00025452/CHR00016165/CHR00061963/CHR00021367/CHR00085454/CHR00063246	17
Biological process	GO:0006544	glycine metabolic process	11/3615	52/42058	0.0041231	0.0556246	CHR00001558/CHR00047936/CHR00011653/CHR00033920/novel.35182/CHR00019823/CHR00028816/CHR00055316/CHR00035747/CHR00078459/CHR00012442	11
Biological process	GO:0006086	acetyl-CoA biosynthetic process from pyruvate	7/3615	25/42058	0.00413684	0.0556246	CHR00052943/CHR00064851/CHR00004856/CHR00001802/CHR00087584/CHR00085745/CHR00079914	7
Biological process	GO:0016054	organic acid catabolic process	52/3615	417/42058	0.00440937	0.0586872	CHR00001558/CHR00048300/CHR00045542/CHR00078837/CHR00086473/CHR00048299/CHR00011653/CHR00061403/CHR00033920/CHR00064041/CHR00020772/CHR00073809/CHR00038983/CHR00088416/CHR00070745/CHR00086472/CHR00054495/CHR00034167/CHR00007446/CHR00051247/CHR00086305/CHR00028816/CHR00028351/CHR00016463/CHR00087761/CHR00055316/CHR00056194/CHR00063092/CHR00029290/CHR00078459/CHR00028426/CHR00045541/novel.27458/nov…	52
Biological process	GO:0046395	carboxylic acid catabolic process	52/3615	417/42058	0.00440937	0.0586872	CHR00001558/CHR00048300/CHR00045542/CHR00078837/CHR00086473/CHR00048299/CHR00011653/CHR00061403/CHR00033920/CHR00064041/CHR00020772/CHR00073809/CHR00038983/CHR00088416/CHR00070745/CHR00086472/CHR00054495/CHR00034167/CHR00007446/CHR00051247/CHR00086305/CHR00028816/CHR00028351/CHR00016463/CHR00087761/CHR00055316/CHR00056194/CHR00063092/CHR00029290/CHR00078459/CHR00028426/CHR00045541/novel.27458/nov…	52
Biological process	GO:0019253	reductive pentose-phosphate cycle	12/3615	60/42058	0.00453525	0.0594571	CHR00038250/CHR00055186/CHR00021007/CHR00081615/CHR00048021/CHR00081614/CHR00040221/CHR00072217/CHR00058123/CHR00087917/CHR00048020/CHR00080114	12
Biological process	GO:0019685	photosynthesis, dark reaction	12/3615	60/42058	0.00453525	0.0594571	CHR00038250/CHR00055186/CHR00021007/CHR00081615/CHR00048021/CHR00081614/CHR00040221/CHR00072217/CHR00058123/CHR00087917/CHR00048020/CHR00080114	12
Biological process	GO:0030104	water homeostasis	12/3615	60/42058	0.00453525	0.0594571	CHR00052898/CHR00029539/CHR00043072/CHR00014587/CHR00075209/CHR00069088/CHR00023880/CHR00050018/CHR00024886/CHR00068935/CHR00050020/CHR00032953	12
Biological process	GO:0042451	purine nucleoside biosynthetic process	8/3615	32/42058	0.00475689	0.0617454	CHR00017239/CHR00001226/CHR00002663/CHR00070747/CHR00008271/CHR00021139/CHR00091393/CHR00090914	8
Biological process	GO:0046129	purine ribonucleoside biosynthetic process	8/3615	32/42058	0.00475689	0.0617454	CHR00017239/CHR00001226/CHR00002663/CHR00070747/CHR00008271/CHR00021139/CHR00091393/CHR00090914	8
Biological process	GO:0015791	polyol transport	5/3615	14/42058	0.00483357	0.0621257	CHR00088960/CHR00076032/CHR00075689/CHR00087340/CHR00061452	5
Biological process	GO:0015798	myo-inositol transport	5/3615	14/42058	0.00483357	0.0621257	CHR00088960/CHR00076032/CHR00075689/CHR00087340/CHR00061452	5
Biological process	GO:0006085	acetyl-CoA biosynthetic process	9/3615	39/42058	0.00499722	0.0635486	CHR00052943/CHR00064851/CHR00004856/CHR00001802/CHR00063790/CHR00087584/CHR00085745/CHR00079914/novel.32476	9
Biological process	GO:0002757	immune response-activating signal transduction	27/3615	186/42058	0.00504123	0.0635486	CHR00046147/CHR00073951/CHR00031368/novel.37262/CHR00052980/CHR00042320/CHR00017204/CHR00025517/CHR00064518/CHR00053469/CHR00040449/CHR00093208/CHR00041521/CHR00065053/CHR00049048/CHR00040327/CHR00023039/CHR00003790/CHR00040453/CHR00040329/CHR00070911/novel.25190/CHR00077943/CHR00032185/CHR00001811/CHR00090553/CHR00040802	27
Biological process	GO:0002758	innate immune response-activating signal transduction	27/3615	186/42058	0.00504123	0.0635486	CHR00046147/CHR00073951/CHR00031368/novel.37262/CHR00052980/CHR00042320/CHR00017204/CHR00025517/CHR00064518/CHR00053469/CHR00040449/CHR00093208/CHR00041521/CHR00065053/CHR00049048/CHR00040327/CHR00023039/CHR00003790/CHR00040453/CHR00040329/CHR00070911/novel.25190/CHR00077943/CHR00032185/CHR00001811/CHR00090553/CHR00040802	27
Biological process	GO:0002764	immune response-regulating signaling pathway	27/3615	186/42058	0.00504123	0.0635486	CHR00046147/CHR00073951/CHR00031368/novel.37262/CHR00052980/CHR00042320/CHR00017204/CHR00025517/CHR00064518/CHR00053469/CHR00040449/CHR00093208/CHR00041521/CHR00065053/CHR00049048/CHR00040327/CHR00023039/CHR00003790/CHR00040453/CHR00040329/CHR00070911/novel.25190/CHR00077943/CHR00032185/CHR00001811/CHR00090553/CHR00040802	27
Biological process	GO:0009615	response to virus	39/3615	297/42058	0.00537338	0.0674114	CHR00075096/CHR00092173/CHR00055421/CHR00075434/CHR00000620/CHR00092174/CHR00055962/CHR00014341/CHR00057017/CHR00072653/CHR00071055/CHR00047780/CHR00066474/CHR00083314/CHR00016101/CHR00056411/CHR00092846/CHR00064225/CHR00043648/CHR00057018/CHR00071845/CHR00057834/CHR00059667/CHR00080840/CHR00074103/CHR00041859/CHR00017241/CHR00068952/CHR00048991/CHR00041858/novel.40335/CHR00026447/CHR00035503/CHR…	39
Biological process	GO:0010268	brassinosteroid homeostasis	6/3615	20/42058	0.00540953	0.0675419	CHR00016248/CHR00009512/CHR00024143/CHR00068461/CHR00025412/CHR00021612	6
Biological process	GO:0009767	photosynthetic electron transport chain	16/3615	93/42058	0.00558802	0.0694398	CHR00030176/CHR00017380/CHR00044269/CHR00041438/novel.21628/CHR00074247/CHR00025782/CHR00068812/CHR00045776/CHR00085742/CHR00073337/CHR00079006/CHR00062538/CHR00060847/CHR00003455/CHR00002657	16
Biological process	GO:0005977	glycogen metabolic process	8/3615	33/42058	0.00581392	0.0709028	CHR00053992/CHR00082808/CHR00073424/CHR00065365/CHR00047906/CHR00079858/CHR00083250/CHR00001727	8
Biological process	GO:0006112	energy reserve metabolic process	8/3615	33/42058	0.00581392	0.0709028	CHR00053992/CHR00082808/CHR00073424/CHR00065365/CHR00047906/CHR00079858/CHR00083250/CHR00001727	8
Biological process	GO:0016128	phytosteroid metabolic process	8/3615	33/42058	0.00581392	0.0709028	CHR00016248/CHR00023539/CHR00009512/CHR00024143/CHR00068461/CHR00025412/CHR00021612/novel.10218	8
Biological process	GO:0016131	brassinosteroid metabolic process	8/3615	33/42058	0.00581392	0.0709028	CHR00016248/CHR00023539/CHR00009512/CHR00024143/CHR00068461/CHR00025412/CHR00021612/novel.10218	8
Biological process	GO:0006094	gluconeogenesis	12/3615	62/42058	0.00596925	0.0724601	CHR00013946/CHR00054016/CHR00040221/novel.37344/CHR00044233/CHR00054266/CHR00087917/CHR00072026/CHR00008186/CHR00075484/CHR00038202/CHR00080114	12
Biological process	GO:0034765	regulation of ion transmembrane transport	21/3615	136/42058	0.00618135	0.074689	novel.37262/CHR00016616/CHR00052980/CHR00042320/CHR00017204/CHR00014697/CHR00022413/CHR00062336/CHR00069999/novel.14942/CHR00065053/CHR00017352/CHR00034297/CHR00077708/CHR00003790/CHR00077709/CHR00014424/CHR00024341/CHR00017649/CHR00013744/CHR00024448	21
Biological process	GO:1901616	organic hydroxy compound catabolic process	17/3615	103/42058	0.0067016	0.0806037	CHR00059018/CHR00073841/CHR00083000/CHR00028755/CHR00038983/CHR00070745/CHR00086305/CHR00090618/CHR00005202/CHR00028426/novel.24945/CHR00018644/CHR00084109/CHR00038979/CHR00077022/CHR00018643/CHR00078541	17
Biological process	GO:0010148	transpiration	5/3615	15/42058	0.00674252	0.0807255	CHR00007848/CHR00053699/novel.32590/CHR00038795/CHR00073486	5
Biological process	GO:0042440	pigment metabolic process	55/3615	456/42058	0.00688657	0.0818108	CHR00043422/CHR00064587/CHR00029815/CHR00079064/CHR00046695/CHR00081709/CHR00023788/CHR00071307/CHR00015993/CHR00069461/CHR00021332/CHR00093274/CHR00049633/CHR00034517/CHR00053469/CHR00057921/CHR00093208/CHR00049311/CHR00083930/CHR00058246/CHR00084996/CHR00029661/CHR00026988/CHR00021659/CHR00066878/CHR00034649/CHR00062081/CHR00076376/CHR00025624/CHR00015912/CHR00070747/CHR00035002/CHR00002124/CHR…	55
Biological process	GO:0006694	steroid biosynthetic process	22/3615	146/42058	0.00689557	0.0818108	CHR00016248/CHR00023539/CHR00009512/CHR00024143/CHR00006410/CHR00069698/CHR00068461/CHR00024207/CHR00025412/CHR00010429/CHR00070348/novel.23747/CHR00092040/novel.37970/CHR00092041/CHR00055383/CHR00040547/novel.14104/CHR00065718/CHR00021742/novel.40215/novel.10218	22
Biological process	GO:0051607	defense response to virus	24/3615	164/42058	0.007112	0.0839985	CHR00055421/CHR00000620/CHR00055962/CHR00014341/CHR00057017/CHR00072653/CHR00071055/CHR00066474/CHR00083314/CHR00043648/CHR00057018/CHR00057834/CHR00059667/CHR00074103/CHR00041859/CHR00017241/CHR00068952/CHR00048991/CHR00041858/novel.40335/CHR00026447/CHR00035503/CHR00042993/CHR00044755	24
Biological process	GO:0070141	response to UV-A	4/3615	10/42058	0.00749298	0.0873182	CHR00046695/CHR00018903/CHR00083930/CHR00046696	4
Biological process	GO:0071492	cellular response to UV-A	4/3615	10/42058	0.00749298	0.0873182	CHR00046695/CHR00018903/CHR00083930/CHR00046696	4
Biological process	GO:1904062	regulation of cation transmembrane transport	4/3615	10/42058	0.00749298	0.0873182	CHR00014697/CHR00022413/CHR00069999/CHR00017649	4
Biological process	GO:0046942	carboxylic acid transport	47/3615	380/42058	0.00755147	0.0876104	CHR00045885/CHR00054564/CHR00071723/CHR00067053/CHR00023083/CHR00061605/CHR00011134/CHR00092447/CHR00073508/CHR00078450/CHR00078645/CHR00042579/novel.11737/CHR00038124/novel.31397/CHR00083610/CHR00002033/CHR00063343/CHR00007098/CHR00076513/CHR00089809/CHR00048725/CHR00019333/novel.1837/CHR00039574/CHR00042454/novel.21642/novel.5561/CHR00065480/CHR00024784/CHR00049535/CHR00040983/CHR00020614/CHR00…	47
Biological process	GO:1903959	regulation of anion transmembrane transport	12/3615	64/42058	0.0077403	0.0894056	novel.37262/CHR00052980/CHR00042320/CHR00017204/CHR00022413/CHR00062336/CHR00065053/CHR00077708/CHR00003790/CHR00077709/CHR00024341/CHR00024448	12
Biological process	GO:0015996	chlorophyll catabolic process	10/3615	49/42058	0.00793759	0.0908837	CHR00029815/CHR00049311/CHR00015912/CHR00015828/CHR00043259/CHR00015355/CHR00017123/novel.40152/CHR00068301/CHR00015827	10
Biological process	GO:0046149	pigment catabolic process	10/3615	49/42058	0.00793759	0.0908837	CHR00029815/CHR00049311/CHR00015912/CHR00015828/CHR00043259/CHR00015355/CHR00017123/novel.40152/CHR00068301/CHR00015827	10
Biological process	GO:0016129	phytosteroid biosynthetic process	7/3615	28/42058	0.00811658	0.0921285	CHR00016248/CHR00023539/CHR00009512/CHR00024143/CHR00068461/CHR00025412/novel.10218	7
Biological process	GO:0016132	brassinosteroid biosynthetic process	7/3615	28/42058	0.00811658	0.0921285	CHR00016248/CHR00023539/CHR00009512/CHR00024143/CHR00068461/CHR00025412/novel.10218	7
Biological process	GO:0046351	disaccharide biosynthetic process	9/3615	42/42058	0.0083278	0.0941185	CHR00040221/CHR00087917/CHR00019679/novel.18985/CHR00038791/CHR00041046/CHR00061303/CHR00040249/novel.34484	9
Biological process	GO:0006006	glucose metabolic process	19/3615	123/42058	0.00886009	0.0992905	CHR00021007/CHR00013946/CHR00005080/CHR00054016/CHR00040221/novel.37344/CHR00044233/CHR00040573/CHR00054266/CHR00076650/CHR00087917/CHR00004744/CHR00082902/CHR00072026/CHR00008186/CHR00075484/CHR00038202/CHR00078696/CHR00080114	19
Biological process	GO:0051181	cofactor transport	13/3615	73/42058	0.00886117	0.0992905	CHR00013777/CHR00078450/novel.30137/CHR00048725/CHR00063456/CHR00025703/CHR00024784/CHR00004101/CHR00059146/CHR00089528/novel.30136/CHR00078451/CHR00063463	13
Biological process	GO:0046886	positive regulation of hormone biosynthetic process	6/3615	22/42058	0.00897485	0.100136	CHR00016577/CHR00016579/CHR00016578/CHR00034894/CHR00040957/CHR00034893	6
Biological process	GO:0015849	organic acid transport	47/3615	384/42058	0.00909024	0.100497	CHR00045885/CHR00054564/CHR00071723/CHR00067053/CHR00023083/CHR00061605/CHR00011134/CHR00092447/CHR00073508/CHR00078450/CHR00078645/CHR00042579/novel.11737/CHR00038124/novel.31397/CHR00083610/CHR00002033/CHR00063343/CHR00007098/CHR00076513/CHR00089809/CHR00048725/CHR00019333/novel.1837/CHR00039574/CHR00042454/novel.21642/novel.5561/CHR00065480/CHR00024784/CHR00049535/CHR00040983/CHR00020614/CHR00…	47
Biological process	GO:0072318	clathrin coat disassembly	5/3615	16/42058	0.00912211	0.100497	CHR00036789/CHR00072631/CHR00086647/CHR00087256/CHR00087257	5
Biological process	GO:0072319	vesicle uncoating	5/3615	16/42058	0.00912211	0.100497	CHR00036789/CHR00072631/CHR00086647/CHR00087256/CHR00087257	5
Biological process	GO:0015980	energy derivation by oxidation of organic compounds	34/3615	260/42058	0.00941207	0.103257	CHR00053992/CHR00006551/CHR00082808/CHR00073424/CHR00048537/CHR00065365/CHR00047906/CHR00005614/CHR00079858/CHR00009779/CHR00006504/CHR00080071/CHR00003319/novel.18466/CHR00059072/CHR00083250/CHR00082122/CHR00075748/CHR00031652/CHR00004107/CHR00001727/CHR00026894/novel.23639/CHR00002681/novel.21683/CHR00000186/CHR00026877/CHR00084109/CHR00065113/CHR00046347/CHR00003192/CHR00063411/CHR00026857/CHR…	34
Biological process	GO:1902600	proton transmembrane transport	19/3615	124/42058	0.0096422	0.105341	CHR00007810/CHR00011134/CHR00014697/CHR00022413/CHR00055917/CHR00013095/CHR00069999/CHR00015364/CHR00074867/CHR00057985/CHR00027046/CHR00050389/CHR00034968/CHR00062538/CHR00089444/CHR00002007/CHR00060847/CHR00017649/CHR00001562	19
Biological process	GO:0010207	photosystem II assembly	9/3615	43/42058	0.00974661	0.105602	CHR00067144/CHR00072536/CHR00013794/CHR00044596/CHR00001330/CHR00073266/CHR00023409/novel.30518/CHR00073265	9
Biological process	GO:0015850	organic hydroxy compound transport	9/3615	43/42058	0.00974661	0.105602	CHR00088960/CHR00076032/CHR00075689/CHR00087340/CHR00091943/CHR00061452/novel.23020/CHR00024563/CHR00044415	9
Biological process	GO:0016098	monoterpenoid metabolic process	7/3615	29/42058	0.00992055	0.10617	CHR00078001/CHR00015275/CHR00078004/CHR00015278/CHR00090243/CHR00049370/CHR00033256	7
Biological process	GO:0016099	monoterpenoid biosynthetic process	7/3615	29/42058	0.00992055	0.10617	CHR00078001/CHR00015275/CHR00078004/CHR00015278/CHR00090243/CHR00049370/CHR00033256	7
Biological process	GO:0046500	S-adenosylmethionine metabolic process	7/3615	29/42058	0.00992055	0.10617	CHR00038104/CHR00016062/CHR00016059/CHR00016061/CHR00027407/CHR00016057/CHR00083309	7
Biological process	GO:0034762	regulation of transmembrane transport	21/3615	142/42058	0.0100467	0.107083	novel.37262/CHR00016616/CHR00052980/CHR00042320/CHR00017204/CHR00014697/CHR00022413/CHR00062336/CHR00069999/novel.14942/CHR00065053/CHR00017352/CHR00034297/CHR00077708/CHR00003790/CHR00077709/CHR00014424/CHR00024341/CHR00017649/CHR00013744/CHR00024448	21
Biological process	GO:0009250	glucan biosynthetic process	50/3615	417/42058	0.0106612	0.113107	CHR00053992/CHR00009042/CHR00082808/CHR00009043/CHR00065365/CHR00047906/CHR00032800/CHR00040221/novel.16240/CHR00068136/CHR00086393/CHR00009030/CHR00026784/CHR00061999/CHR00071374/CHR00012079/CHR00081786/CHR00087917/CHR00053377/CHR00073428/CHR00025452/CHR00016165/CHR00061963/CHR00088990/CHR00072677/CHR00027595/CHR00021367/CHR00022064/CHR00027597/CHR00009034/CHR00030665/CHR00052238/CHR00047844/CHR…	50
Biological process	GO:0043094	cellular metabolic compound salvage	27/3615	197/42058	0.0106981	0.113107	CHR00055186/CHR00081615/CHR00044198/CHR00081614/CHR00029826/CHR00028041/CHR00058123/CHR00013190/CHR00092924/CHR00092292/CHR00019430/CHR00019823/CHR00075406/novel.23029/novel.16494/CHR00070747/CHR00046909/CHR00066946/CHR00021139/CHR00028054/CHR00007921/CHR00082385/CHR00078953/CHR00029789/CHR00064396/CHR00073586/CHR00080651	27
Biological process	GO:0006552	leucine catabolic process	6/3615	23/42058	0.0112753	0.11873	CHR00087761/CHR00063092/CHR00065633/novel.31068/CHR00043259/CHR00087760	6
Biological process	GO:0010224	response to UV-B	18/3615	118/42058	0.0120584	0.125747	CHR00021332/CHR00024143/CHR00082846/CHR00083930/CHR00052389/CHR00078736/CHR00068461/CHR00011812/CHR00016421/CHR00066513/CHR00049322/CHR00018172/CHR00038214/CHR00015828/novel.1592/CHR00070214/CHR00028590/CHR00015827	18
Biological process	GO:0016226	iron-sulfur cluster assembly	10/3615	52/42058	0.0120855	0.125747	CHR00062662/CHR00006504/CHR00074741/CHR00012840/CHR00016769/novel.18667/CHR00087292/CHR00087413/novel.23639/CHR00019610	10
Biological process	GO:0031163	metallo-sulfur cluster assembly	10/3615	52/42058	0.0120855	0.125747	CHR00062662/CHR00006504/CHR00074741/CHR00012840/CHR00016769/novel.18667/CHR00087292/CHR00087413/novel.23639/CHR00019610	10
Biological process	GO:0008361	regulation of cell size	16/3615	101/42058	0.0122765	0.127229	CHR00052898/CHR00043072/CHR00014587/CHR00075209/CHR00069088/CHR00023880/CHR00050018/CHR00024886/CHR00068935/CHR00050020/CHR00058177/CHR00032953/novel.22596/CHR00021003/CHR00051663/CHR00031560	16
Biological process	GO:0015995	chlorophyll biosynthetic process	20/3615	136/42058	0.0125026	0.129062	CHR00046695/CHR00023788/CHR00015993/CHR00093274/CHR00049633/CHR00034517/CHR00057921/CHR00049311/CHR00083930/CHR00021659/CHR00066878/CHR00034649/CHR00076376/CHR00035002/CHR00002124/CHR00045084/CHR00046696/CHR00067342/CHR00065941/CHR00035003	20
Biological process	GO:0006865	amino acid transport	31/3615	237/42058	0.0126401	0.12997	CHR00045885/CHR00054564/CHR00071723/CHR00067053/CHR00023083/CHR00061605/CHR00092447/CHR00073508/CHR00078645/CHR00042579/novel.11737/novel.31397/CHR00083610/CHR00002033/CHR00007098/CHR00089809/CHR00019333/CHR00042454/novel.21642/novel.5561/CHR00065480/CHR00049535/CHR00040983/CHR00020614/CHR00079723/CHR00065653/CHR00028215/CHR00070734/CHR00068913/CHR00007921/novel.15404	31
Biological process	GO:0002239	response to oomycetes	34/3615	267/42058	0.0137483	0.140813	CHR00009119/CHR00029215/CHR00079284/novel.2148/CHR00028299/CHR00055421/CHR00026660/CHR00000620/CHR00063824/CHR00077198/CHR00047868/CHR00038983/CHR00070745/CHR00072653/CHR00077141/novel.14037/CHR00066474/CHR00036082/CHR00083314/CHR00047075/CHR00011812/CHR00053154/CHR00059667/novel.24945/CHR00036258/CHR00074103/CHR00041859/CHR00038214/CHR00038979/CHR00068952/CHR00041858/CHR00037520/CHR00006286/CHR0…	34
Biological process	GO:0009854	oxidative photosynthetic carbon pathway	8/3615	38/42058	0.0139607	0.142026	CHR00044198/CHR00029826/CHR00028041/CHR00092292/CHR00019430/CHR00075406/CHR00066946/CHR00078953	8
Biological process	GO:0006563	L-serine metabolic process	12/3615	69/42058	0.0139751	0.142026	CHR00037633/CHR00068551/CHR00047936/CHR00041756/CHR00087500/novel.35182/CHR00081311/CHR00035747/CHR00078459/CHR00057692/CHR00026764/novel.3381	12
Biological process	GO:0009627	systemic acquired resistance	31/3615	239/42058	0.014134	0.143087	CHR00079104/CHR00029215/CHR00079284/CHR00028299/novel.34043/CHR00025517/CHR00055962/CHR00063824/CHR00045972/CHR00076945/CHR00014001/CHR00067294/CHR00076947/novel.33597/CHR00018754/CHR00042005/CHR00040327/CHR00011812/CHR00023039/CHR00073866/CHR00045965/CHR00057857/CHR00083631/CHR00089517/CHR00021782/CHR00040329/CHR00074814/CHR00038214/CHR00012252/CHR00073863/CHR00090553	31
Biological process	GO:0006002	fructose 6-phosphate metabolic process	7/3615	31/42058	0.0143759	0.14442	CHR00057345/CHR00040221/CHR00087917/CHR00020874/CHR00073228/CHR00058964/CHR00071635	7
Biological process	GO:0043132	NAD transport	7/3615	31/42058	0.0143759	0.14442	CHR00013777/novel.30137/CHR00063456/CHR00025703/CHR00059146/novel.30136/CHR00063463	7
Biological process	GO:0045828	positive regulation of isoprenoid metabolic process	9/3615	46/42058	0.0151001	0.150332	CHR00049633/CHR00016577/CHR00016579/CHR00016578/CHR00034894/CHR00040957/CHR00034893/novel.40335/CHR00023754	9
Biological process	GO:0008295	spermidine biosynthetic process	4/3615	12/42058	0.0153657	0.150332	CHR00017239/CHR00056706/CHR00008271/CHR00004188	4
Biological process	GO:0046039	GTP metabolic process	4/3615	12/42058	0.0153657	0.150332	CHR00001226/CHR00014182/CHR00002663/CHR00091393	4
Biological process	GO:1903800	positive regulation of production of miRNAs involved in gene silencing by miRNA	4/3615	12/42058	0.0153657	0.150332	CHR00071434/novel.33574/CHR00060597/CHR00011873	4
Biological process	GO:2000634	regulation of primary miRNA processing	4/3615	12/42058	0.0153657	0.150332	CHR00071434/novel.33574/CHR00060597/CHR00011873	4
Biological process	GO:2000636	positive regulation of primary miRNA processing	4/3615	12/42058	0.0153657	0.150332	CHR00071434/novel.33574/CHR00060597/CHR00011873	4
Biological process	GO:2000637	positive regulation of gene silencing by miRNA	4/3615	12/42058	0.0153657	0.150332	CHR00071434/novel.33574/CHR00060597/CHR00011873	4
Biological process	GO:0008216	spermidine metabolic process	5/3615	18/42058	0.0154895	0.15098	CHR00017239/CHR00056706/CHR00008271/CHR00038876/CHR00004188	5
Biological process	GO:0009312	oligosaccharide biosynthetic process	12/3615	70/42058	0.0155843	0.151341	CHR00040221/CHR00087917/CHR00019679/novel.18985/CHR00038791/CHR00014177/CHR00017223/CHR00041046/CHR00061303/CHR00078404/CHR00040249/novel.34484	12
Biological process	GO:0098656	anion transmembrane transport	36/3615	289/42058	0.0158327	0.153186	novel.37262/CHR00029798/CHR00052980/CHR00011134/CHR00073508/CHR00042320/CHR00017204/CHR00022413/CHR00078645/CHR00062336/CHR00046452/CHR00083610/CHR00002033/CHR00063343/CHR00007098/CHR00065053/CHR00048725/CHR00019333/novel.1837/CHR00039574/CHR00077708/CHR00003790/CHR00071041/CHR00065480/CHR00020614/CHR00017316/CHR00028215/CHR00004101/CHR00077709/CHR00028805/CHR00007921/CHR00024341/CHR00089528/nove…	36
Biological process	GO:0015711	organic anion transport	55/3615	478/42058	0.0166706	0.1607	CHR00045885/CHR00054564/CHR00071723/CHR00067053/CHR00023083/CHR00061605/CHR00029798/CHR00011134/CHR00092447/CHR00073508/CHR00078450/CHR00078645/CHR00042579/novel.11737/CHR00038124/novel.31397/CHR00083610/CHR00002033/CHR00063343/CHR00007098/CHR00076513/CHR00089809/CHR00048725/CHR00019333/CHR00085854/novel.1837/CHR00039574/CHR00010356/CHR00042454/novel.21642/novel.5561/CHR00010371/CHR00065480/CHR00…	55
Biological process	GO:0044070	regulation of anion transport	12/3615	71/42058	0.0173297	0.166314	novel.37262/CHR00052980/CHR00042320/CHR00017204/CHR00022413/CHR00062336/CHR00065053/CHR00077708/CHR00003790/CHR00077709/CHR00024341/CHR00024448	12
Biological process	GO:0055082	cellular chemical homeostasis	53/3615	459/42058	0.0173799	0.166314	CHR00052898/CHR00029539/CHR00043072/CHR00074377/CHR00014587/CHR00075209/CHR00071595/CHR00069088/CHR00015661/CHR00009512/CHR00054841/CHR00056984/CHR00072683/CHR00052283/CHR00023880/CHR00040302/CHR00042757/CHR00065967/CHR00071055/CHR00050018/CHR00072775/CHR00044596/CHR00027046/CHR00024886/CHR00016769/CHR00048562/CHR00068935/CHR00069578/CHR00076376/CHR00050020/novel.18667/CHR00031983/CHR00052695/CHR…	53
Biological process	GO:0034605	cellular response to heat	26/3615	196/42058	0.0178094	0.169805	CHR00046695/CHR00001255/CHR00041187/CHR00001254/CHR00083804/CHR00016577/CHR00001260/CHR00016579/CHR00016578/CHR00083930/novel.4484/CHR00001261/CHR00034894/CHR00040957/CHR00034893/CHR00035880/CHR00043714/CHR00037567/novel.34989/CHR00075821/CHR00046696/CHR00049349/novel.18785/novel.34987/CHR00073486/novel.33969	26
Biological process	GO:0019319	hexose biosynthetic process	12/3615	72/42058	0.0192178	0.182555	CHR00013946/CHR00054016/CHR00040221/novel.37344/CHR00044233/CHR00054266/CHR00087917/CHR00072026/CHR00008186/CHR00075484/CHR00038202/CHR00080114	12
Biological process	GO:0002252	immune effector process	27/3615	207/42058	0.0195455	0.182555	CHR00055421/CHR00000620/CHR00055962/CHR00014341/CHR00057017/CHR00072653/CHR00071055/CHR00066474/CHR00083314/CHR00043648/CHR00057018/CHR00057834/CHR00059667/CHR00074103/CHR00041859/CHR00017241/CHR00068952/CHR00048991/CHR00041858/novel.40335/CHR00026447/CHR00035503/CHR00030663/novel.33949/CHR00042993/CHR00072675/CHR00044755	27
Biological process	GO:0008272	sulfate transport	5/3615	19/42058	0.0195644	0.182555	CHR00011134/CHR00073054/CHR00076513/CHR00071041/CHR00035659	5
Biological process	GO:0009800	cinnamic acid biosynthetic process	5/3615	19/42058	0.0195644	0.182555	CHR00045542/CHR00020900/CHR00014607/CHR00045541/CHR00017455	5
Biological process	GO:0009803	cinnamic acid metabolic process	5/3615	19/42058	0.0195644	0.182555	CHR00045542/CHR00020900/CHR00014607/CHR00045541/CHR00017455	5
Biological process	GO:0009904	chloroplast accumulation movement	5/3615	19/42058	0.0195644	0.182555	CHR00022413/CHR00080026/CHR00011702/CHR00087256/CHR00087257	5
Biological process	GO:0010359	regulation of anion channel activity	9/3615	48/42058	0.0197041	0.182636	novel.37262/CHR00052980/CHR00042320/CHR00017204/CHR00022413/CHR00065053/CHR00003790/CHR00024341/CHR00024448	9
Biological process	GO:0006862	nucleotide transport	11/3615	64/42058	0.0197124	0.182636	CHR00029798/CHR00013777/novel.30137/CHR00063456/CHR00025703/CHR00056313/CHR00059146/CHR00089528/novel.30136/CHR00063463/CHR00036198	11
Biological process	GO:0006787	porphyrin-containing compound catabolic process	10/3615	56/42058	0.0199224	0.183286	CHR00029815/CHR00049311/CHR00015912/CHR00015828/CHR00043259/CHR00015355/CHR00017123/novel.40152/CHR00068301/CHR00015827	10
Biological process	GO:0033015	tetrapyrrole catabolic process	10/3615	56/42058	0.0199224	0.183286	CHR00029815/CHR00049311/CHR00015912/CHR00015828/CHR00043259/CHR00015355/CHR00017123/novel.40152/CHR00068301/CHR00015827	10
Biological process	GO:0080027	response to herbivore	7/3615	33/42058	0.0200994	0.184268	CHR00054202/novel.5452/CHR00036228/CHR00015801/CHR00079060/CHR00083985/CHR00001879	7
Biological process	GO:0042446	hormone biosynthetic process	53/3615	463/42058	0.0201746	0.184313	CHR00016248/CHR00023539/CHR00073951/CHR00048821/CHR00034520/CHR00009512/CHR00072980/CHR00037475/CHR00016577/CHR00024143/CHR00048817/CHR00040449/CHR00016579/CHR00016578/CHR00034894/CHR00040957/CHR00062472/CHR00068461/CHR00054495/CHR00073063/CHR00034167/CHR00034893/CHR00025412/CHR00049048/CHR00011812/CHR00043547/CHR00056467/CHR00053655/novel.17848/CHR00056194/CHR00048814/CHR00091390/CHR00012947/CHR…	53
Biological process	GO:0032352	positive regulation of hormone metabolic process	6/3615	26/42058	0.0206107	0.187243	CHR00016577/CHR00016579/CHR00016578/CHR00034894/CHR00040957/CHR00034893	6
Biological process	GO:0015744	succinate transport	4/3615	13/42058	0.0207096	0.187243	CHR00011134/CHR00078450/CHR00024784/CHR00078451	4
Biological process	GO:0030259	lipid glycosylation	4/3615	13/42058	0.0207096	0.187243	CHR00006375/novel.37970/CHR00065718/CHR00021742	4
Biological process	GO:0051182	coenzyme transport	8/3615	41/42058	0.0217068	0.195585	CHR00013777/novel.30137/CHR00063456/CHR00025703/CHR00059146/CHR00089528/novel.30136/CHR00063463	8
Biological process	GO:1901606	alpha-amino acid catabolic process	29/3615	228/42058	0.0218035	0.195783	CHR00001558/CHR00045542/CHR00078837/CHR00011653/CHR00033920/CHR00064041/CHR00073809/CHR00088416/CHR00007446/CHR00051247/CHR00028816/CHR00028351/CHR00087761/CHR00055316/CHR00063092/CHR00029290/CHR00078459/CHR00045541/CHR00065633/CHR00006331/CHR00089668/CHR00012442/CHR00015797/novel.31068/CHR00043259/CHR00004188/CHR00087760/CHR00017455/CHR00027098	29
Biological process	GO:0002684	positive regulation of immune system process	32/3615	257/42058	0.0219728	0.195962	CHR00046147/CHR00073951/CHR00031368/novel.37262/CHR00052980/CHR00042320/CHR00017204/CHR00025517/CHR00064518/CHR00055962/CHR00053469/CHR00040449/CHR00093208/CHR00041521/CHR00065053/CHR00038069/CHR00049048/CHR00040327/CHR00023039/CHR00065120/CHR00003790/CHR00040453/CHR00040329/CHR00070911/novel.25190/CHR00077943/CHR00054801/CHR00032185/CHR00005147/CHR00001811/CHR00090553/CHR00040802	32
Biological process	GO:0050778	positive regulation of immune response	32/3615	257/42058	0.0219728	0.195962	CHR00046147/CHR00073951/CHR00031368/novel.37262/CHR00052980/CHR00042320/CHR00017204/CHR00025517/CHR00064518/CHR00055962/CHR00053469/CHR00040449/CHR00093208/CHR00041521/CHR00065053/CHR00038069/CHR00049048/CHR00040327/CHR00023039/CHR00065120/CHR00003790/CHR00040453/CHR00040329/CHR00070911/novel.25190/CHR00077943/CHR00054801/CHR00032185/CHR00005147/CHR00001811/CHR00090553/CHR00040802	32
Biological process	GO:0006551	leucine metabolic process	9/3615	49/42058	0.0223516	0.197326	CHR00089921/CHR00087761/CHR00063092/CHR00035428/CHR00065633/CHR00078039/novel.31068/CHR00043259/CHR00087760	9
Biological process	GO:0006833	water transport	9/3615	49/42058	0.0223516	0.197326	CHR00044274/CHR00007848/CHR00053699/CHR00046991/CHR00014642/CHR00047854/novel.32590/CHR00038795/CHR00073486	9
Biological process	GO:0042044	fluid transport	9/3615	49/42058	0.0223516	0.197326	CHR00044274/CHR00007848/CHR00053699/CHR00046991/CHR00014642/CHR00047854/novel.32590/CHR00038795/CHR00073486	9
Biological process	GO:0031053	primary miRNA processing	12/3615	74/42058	0.0234482	0.203901	CHR00071434/CHR00068656/CHR00030756/CHR00086299/CHR00023734/novel.14971/novel.33574/CHR00091618/CHR00060980/CHR00015091/CHR00060597/CHR00011873	12
Biological process	GO:0006777	Mo-molybdopterin cofactor biosynthetic process	7/3615	34/42058	0.0234851	0.203901	CHR00052051/CHR00076027/CHR00014182/CHR00076376/CHR00073095/CHR00034731/CHR00005613	7
Biological process	GO:0019720	Mo-molybdopterin cofactor metabolic process	7/3615	34/42058	0.0234851	0.203901	CHR00052051/CHR00076027/CHR00014182/CHR00076376/CHR00073095/CHR00034731/CHR00005613	7
Biological process	GO:0043545	molybdopterin cofactor metabolic process	7/3615	34/42058	0.0234851	0.203901	CHR00052051/CHR00076027/CHR00014182/CHR00076376/CHR00073095/CHR00034731/CHR00005613	7
Biological process	GO:0051189	prosthetic group metabolic process	7/3615	34/42058	0.0234851	0.203901	CHR00052051/CHR00076027/CHR00014182/CHR00076376/CHR00073095/CHR00034731/CHR00005613	7
Biological process	GO:0010337	regulation of salicylic acid metabolic process	15/3615	100/42058	0.0237352	0.205392	CHR00073951/CHR00048821/CHR00048817/CHR00040449/CHR00049048/CHR00011812/CHR00053655/CHR00048814/CHR00012947/CHR00057701/CHR00040453/CHR00077943/CHR00038214/CHR00035870/CHR00046188	15
Biological process	GO:0002253	activation of immune response	29/3615	230/42058	0.0242044	0.20807	CHR00046147/CHR00073951/CHR00031368/novel.37262/CHR00052980/CHR00042320/CHR00017204/CHR00025517/CHR00064518/CHR00053469/CHR00040449/CHR00093208/CHR00041521/CHR00065053/CHR00038069/CHR00049048/CHR00040327/CHR00023039/CHR00065120/CHR00003790/CHR00040453/CHR00040329/CHR00070911/novel.25190/CHR00077943/CHR00032185/CHR00001811/CHR00090553/CHR00040802	29
Biological process	GO:0051240	positive regulation of multicellular organismal process	29/3615	230/42058	0.0242044	0.20807	CHR00046695/CHR00055421/CHR00000620/CHR00024143/CHR00083930/CHR00072653/CHR00068461/CHR00066474/CHR00083314/CHR00007952/CHR00025624/CHR00008186/CHR00059667/CHR00074103/CHR00041859/CHR00018875/CHR00066732/CHR00061215/CHR00049194/CHR00068952/CHR00046696/CHR00041858/novel.18785/novel.40335/CHR00043166/CHR00060816/CHR00069370/CHR00043772/CHR00090295	29
Biological process	GO:1901528	hydrogen peroxide mediated signaling pathway involved in stomatal movement	5/3615	20/42058	0.0242828	0.20807	CHR00040097/CHR00074109/CHR00046324/CHR00040100/CHR00090364	5
Biological process	GO:0072583	clathrin-dependent endocytosis	12/3615	75/42058	0.025803	0.220376	CHR00039410/CHR00006452/CHR00036789/CHR00042578/CHR00072631/novel.22992/novel.12056/CHR00065655/CHR00086647/CHR00010408/CHR00087256/CHR00087257	12
Biological process	GO:0045089	positive regulation of innate immune response	30/3615	241/42058	0.0259317	0.220756	CHR00046147/CHR00073951/CHR00031368/novel.37262/CHR00052980/CHR00042320/CHR00017204/CHR00025517/CHR00064518/CHR00055962/CHR00053469/CHR00040449/CHR00093208/CHR00041521/CHR00065053/CHR00049048/CHR00040327/CHR00023039/CHR00003790/CHR00040453/CHR00040329/CHR00070911/novel.25190/CHR00077943/CHR00054801/CHR00032185/CHR00005147/CHR00001811/CHR00090553/CHR00040802	30
Biological process	GO:0009644	response to high light intensity	17/3615	119/42058	0.0260219	0.220808	CHR00056386/CHR00046695/CHR00028989/CHR00017380/CHR00018903/CHR00067144/novel.21628/CHR00034027/CHR00074247/CHR00083930/CHR00045776/CHR00072894/CHR00007097/CHR00068114/CHR00083809/CHR00046696/novel.6208	17
Biological process	GO:0010731	protein glutathionylation	4/3615	14/42058	0.02706	0.227408	CHR00021876/CHR00089413/CHR00043880/CHR00060638	4
Biological process	GO:0051051	negative regulation of transport	4/3615	14/42058	0.02706	0.227408	CHR00022413/CHR00015912/CHR00072631/CHR00024341	4
Biological process	GO:0055129	L-proline biosynthetic process	4/3615	14/42058	0.02706	0.227408	CHR00063217/novel.7908/CHR00075269/CHR00079639	4
Biological process	GO:0006545	glycine biosynthetic process	7/3615	35/42058	0.0272433	0.228217	CHR00047936/novel.35182/CHR00019823/CHR00028816/CHR00055316/CHR00035747/CHR00078459	7
Biological process	GO:0055088	lipid homeostasis	19/3615	138/42058	0.0274991	0.229627	CHR00016248/CHR00007020/CHR00009512/CHR00024143/CHR00039704/novel.10165/CHR00068461/CHR00054495/CHR00025412/CHR00067426/CHR00067425/CHR00052186/CHR00087253/novel.38509/CHR00023433/CHR00021612/CHR00087193/CHR00074706/novel.23673	19
Biological process	GO:0006779	porphyrin-containing compound biosynthetic process	21/3615	157/42058	0.0283618	0.234838	CHR00046695/CHR00023788/CHR00015993/CHR00093274/CHR00049633/CHR00034517/CHR00057921/CHR00049311/CHR00083930/CHR00058246/CHR00021659/CHR00066878/CHR00034649/CHR00076376/CHR00035002/CHR00002124/CHR00045084/CHR00046696/CHR00067342/CHR00065941/CHR00035003	21
Biological process	GO:0022898	regulation of transmembrane transporter activity	9/3615	51/42058	0.0283919	0.234838	novel.37262/CHR00052980/CHR00042320/CHR00017204/CHR00022413/CHR00065053/CHR00003790/CHR00024341/CHR00024448	9
Biological process	GO:0032412	regulation of ion transmembrane transporter activity	9/3615	51/42058	0.0283919	0.234838	novel.37262/CHR00052980/CHR00042320/CHR00017204/CHR00022413/CHR00065053/CHR00003790/CHR00024341/CHR00024448	9
Biological process	GO:0002218	activation of innate immune response	27/3615	214/42058	0.0285957	0.23578	CHR00046147/CHR00073951/CHR00031368/novel.37262/CHR00052980/CHR00042320/CHR00017204/CHR00025517/CHR00064518/CHR00053469/CHR00040449/CHR00093208/CHR00041521/CHR00065053/CHR00049048/CHR00040327/CHR00023039/CHR00003790/CHR00040453/CHR00040329/CHR00070911/novel.25190/CHR00077943/CHR00032185/CHR00001811/CHR00090553/CHR00040802	27
Biological process	GO:0043269	regulation of ion transport	23/3615	176/42058	0.0287604	0.236394	novel.37262/CHR00016616/CHR00052980/CHR00042320/CHR00017204/CHR00014697/CHR00022413/CHR00040302/CHR00062336/CHR00069999/novel.14942/CHR00065053/CHR00017352/CHR00034297/CHR00077708/CHR00003790/CHR00015912/CHR00077709/CHR00014424/CHR00024341/CHR00017649/CHR00013744/CHR00024448	23
Biological process	GO:0005992	trehalose biosynthetic process	5/3615	21/42058	0.0296742	0.243143	CHR00019679/novel.18985/CHR00041046/CHR00040249/novel.34484	5
Biological process	GO:0015977	carbon fixation	15/3615	103/42058	0.0301027	0.244616	CHR00038250/CHR00055186/CHR00021007/CHR00081615/CHR00048537/CHR00048021/CHR00081614/CHR00040221/CHR00072217/CHR00058123/CHR00087917/CHR00048020/CHR00074739/CHR00003192/CHR00080114	15
Biological process	GO:0006081	cellular aldehyde metabolic process	27/3615	215/42058	0.0301149	0.244616	CHR00078001/CHR00093438/CHR00092045/CHR00048300/CHR00086473/CHR00048299/CHR00058457/CHR00004108/CHR00048021/CHR00040573/CHR00019530/CHR00037346/CHR00003319/CHR00086472/CHR00078004/CHR00041990/CHR00048020/CHR00047075/CHR00048373/CHR00089806/CHR00011631/CHR00033256/CHR00045734/CHR00046347/CHR00007807/CHR00001278/CHR00058459	27
Biological process	GO:0046148	pigment biosynthetic process	44/3615	383/42058	0.0301339	0.244616	CHR00043422/CHR00064587/CHR00079064/CHR00046695/CHR00081709/CHR00023788/CHR00071307/CHR00015993/CHR00069461/CHR00021332/CHR00093274/CHR00049633/CHR00034517/CHR00057921/CHR00049311/CHR00083930/CHR00058246/CHR00084996/CHR00029661/CHR00026988/CHR00021659/CHR00066878/CHR00034649/CHR00062081/CHR00076376/CHR00025624/CHR00070747/CHR00035002/CHR00002124/CHR00021139/CHR00003320/CHR00065113/CHR00045084/CHR…	44
Biological process	GO:0015706	nitrate transport	11/3615	69/42058	0.0327233	0.262589	CHR00021148/CHR00044707/novel.37200/CHR00057985/CHR00040891/CHR00006507/CHR00064394/CHR00025624/CHR00069908/CHR00054510/CHR00001562	11
Biological process	GO:0016143	S-glycoside metabolic process	20/3615	150/42058	0.0327485	0.262589	CHR00029215/CHR00079284/CHR00078108/CHR00028299/CHR00072518/CHR00048258/CHR00071637/CHR00063824/novel.22851/CHR00089921/CHR00043601/CHR00069761/novel.15046/CHR00078039/CHR00032857/CHR00032062/CHR00060796/CHR00063251/CHR00035954/CHR00087731	20
Biological process	GO:0019757	glycosinolate metabolic process	20/3615	150/42058	0.0327485	0.262589	CHR00029215/CHR00079284/CHR00078108/CHR00028299/CHR00072518/CHR00048258/CHR00071637/CHR00063824/novel.22851/CHR00089921/CHR00043601/CHR00069761/novel.15046/CHR00078039/CHR00032857/CHR00032062/CHR00060796/CHR00063251/CHR00035954/CHR00087731	20
Biological process	GO:0019760	glucosinolate metabolic process	20/3615	150/42058	0.0327485	0.262589	CHR00029215/CHR00079284/CHR00078108/CHR00028299/CHR00072518/CHR00048258/CHR00071637/CHR00063824/novel.22851/CHR00089921/CHR00043601/CHR00069761/novel.15046/CHR00078039/CHR00032857/CHR00032062/CHR00060796/CHR00063251/CHR00035954/CHR00087731	20
Biological process	GO:0009063	cellular amino acid catabolic process	30/3615	246/42058	0.0330283	0.263968	CHR00001558/CHR00045542/CHR00078837/CHR00011653/CHR00033920/CHR00064041/CHR00073809/CHR00088416/CHR00007446/CHR00051247/CHR00028816/CHR00028351/CHR00016463/CHR00087761/CHR00055316/CHR00063092/CHR00029290/CHR00078459/CHR00045541/CHR00065633/CHR00006331/CHR00089668/CHR00012442/CHR00015797/novel.31068/CHR00043259/CHR00004188/CHR00087760/CHR00017455/CHR00027098	30
Biological process	GO:0072329	monocarboxylic acid catabolic process	22/3615	169/42058	0.0331219	0.263968	CHR00048300/CHR00078837/CHR00086473/CHR00048299/CHR00061403/CHR00020772/CHR00038983/CHR00070745/CHR00086472/CHR00054495/CHR00086305/CHR00056194/CHR00028426/novel.27458/novel.24945/CHR00038979/CHR00078541/CHR00087193/CHR00064396/CHR00063528/CHR00001278/CHR00036198	22
Biological process	GO:0050776	regulation of immune response	41/3615	356/42058	0.0340666	0.268819	CHR00079104/CHR00046147/CHR00073951/CHR00031368/novel.37262/CHR00052980/CHR00042320/CHR00017204/novel.34043/CHR00025517/CHR00064518/CHR00055962/CHR00053469/CHR00040449/CHR00093208/CHR00041521/CHR00065053/CHR00042005/CHR00038069/CHR00049048/CHR00051202/CHR00040327/CHR00011812/CHR00023039/CHR00065120/CHR00003790/CHR00045767/CHR00040453/CHR00040329/CHR00070911/novel.25190/CHR00032857/CHR00077943/CHR…	41
Biological process	GO:0009065	glutamine family amino acid catabolic process	6/3615	29/42058	0.0341353	0.268819	CHR00078837/CHR00073809/CHR00007446/CHR00028351/CHR00004188/CHR00027098	6
Biological process	GO:0045088	regulation of innate immune response	38/3615	326/42058	0.0342127	0.268819	CHR00079104/CHR00046147/CHR00073951/CHR00031368/novel.37262/CHR00052980/CHR00042320/CHR00017204/novel.34043/CHR00025517/CHR00064518/CHR00055962/CHR00053469/CHR00040449/CHR00093208/CHR00041521/CHR00065053/CHR00042005/CHR00049048/CHR00040327/CHR00011812/CHR00023039/CHR00003790/CHR00045767/CHR00040453/CHR00040329/CHR00070911/novel.25190/CHR00032857/CHR00077943/CHR00038214/CHR00054801/CHR00032185/CHR…	38
Biological process	GO:0006564	L-serine biosynthetic process	4/3615	15/42058	0.0344482	0.268819	CHR00037633/CHR00068551/CHR00081311/CHR00026764	4
Biological process	GO:0006768	biotin metabolic process	4/3615	15/42058	0.0344482	0.268819	CHR00054550/CHR00052203/CHR00052202/CHR00084161	4
Biological process	GO:0009102	biotin biosynthetic process	4/3615	15/42058	0.0344482	0.268819	CHR00054550/CHR00052203/CHR00052202/CHR00084161	4
Biological process	GO:0046244	salicylic acid catabolic process	4/3615	15/42058	0.0344482	0.268819	CHR00038983/CHR00070745/novel.24945/CHR00038979	4
Biological process	GO:0000041	transition metal ion transport	20/3615	151/42058	0.0348084	0.270824	CHR00029215/CHR00079284/CHR00015661/CHR00028299/CHR00009512/CHR00052283/CHR00063824/CHR00044596/CHR00052072/CHR00047355/CHR00015912/novel.36540/CHR00031741/CHR00018437/CHR00021625/CHR00035052/CHR00035632/CHR00080084/CHR00043133/CHR00065581	20
Biological process	GO:0071484	cellular response to light intensity	5/3615	22/42058	0.0357622	0.276603	CHR00046695/CHR00018903/CHR00083930/CHR00046696/novel.6208	5
Biological process	GO:0071588	hydrogen peroxide mediated signaling pathway	5/3615	22/42058	0.0357622	0.276603	CHR00040097/CHR00074109/CHR00046324/CHR00040100/CHR00090364	5
Biological process	GO:0046653	tetrahydrofolate metabolic process	11/3615	70/42058	0.0359187	0.276996	CHR00017337/CHR00017336/CHR00067350/CHR00047936/CHR00067349/CHR00038764/novel.35182/CHR00046046/CHR00035747/CHR00078459/CHR00085803	11
Biological process	GO:0010431	seed maturation	22/3615	171/42058	0.0370975	0.285249	CHR00013960/CHR00058803/CHR00019485/CHR00054521/CHR00076318/CHR00036562/CHR00004230/CHR00080509/CHR00086305/CHR00021993/CHR00016092/CHR00061455/CHR00018875/CHR00080508/CHR00065020/CHR00027378/CHR00049638/CHR00037682/CHR00050702/CHR00056291/CHR00078541/CHR00037556	22
Biological process	GO:0015718	monocarboxylic acid transport	13/3615	88/42058	0.0375249	0.286954	CHR00045885/CHR00054564/CHR00092447/novel.31397/CHR00063343/CHR00089809/novel.1837/novel.5561/CHR00091943/novel.23020/CHR00024563/CHR00063528/CHR00023139	13
Biological process	GO:0005982	starch metabolic process	25/3615	200/42058	0.0375383	0.286954	CHR00053992/CHR00082808/CHR00065365/CHR00047906/CHR00040221/novel.16240/CHR00028266/CHR00071374/CHR00012079/CHR00081786/CHR00087917/CHR00053377/CHR00085819/CHR00025452/CHR00016165/CHR00027666/CHR00061963/CHR00054852/CHR00021367/CHR00048860/CHR00008186/CHR00028748/CHR00085454/CHR00083354/CHR00063246	25
Biological process	GO:0062013	positive regulation of small molecule metabolic process	10/3615	62/42058	0.0378204	0.28827	CHR00049633/CHR00016577/CHR00016579/CHR00016578/CHR00034894/CHR00040957/CHR00034893/novel.40335/CHR00023754/CHR00074096	10
Biological process	GO:0009313	oligosaccharide catabolic process	6/3615	30/42058	0.0396692	0.300615	novel.3899/CHR00027666/CHR00012666/CHR00057337/novel.14605/novel.14930	6
Biological process	GO:0070919	production of siRNA involved in chromatin silencing by small RNA	6/3615	30/42058	0.0396692	0.300615	CHR00075096/CHR00092173/CHR00075434/CHR00092174/CHR00059221/CHR00048991	6
Biological process	GO:0035384	thioester biosynthetic process	10/3615	63/42058	0.0416252	0.313624	CHR00052943/CHR00064851/CHR00019918/CHR00004856/CHR00001802/CHR00063790/CHR00087584/CHR00085745/CHR00079914/novel.32476	10
Biological process	GO:0071616	acyl-CoA biosynthetic process	10/3615	63/42058	0.0416252	0.313624	CHR00052943/CHR00064851/CHR00019918/CHR00004856/CHR00001802/CHR00063790/CHR00087584/CHR00085745/CHR00079914/novel.32476	10
Biological process	GO:0002237	response to molecule of bacterial origin	23/3615	183/42058	0.0422869	0.316156	CHR00029215/CHR00079284/CHR00028299/novel.37262/CHR00052980/CHR00042320/CHR00017204/CHR00063824/CHR00081147/CHR00065053/CHR00028251/CHR00010356/CHR00011812/CHR00003790/CHR00012089/CHR00031115/CHR00036258/CHR00082483/CHR00066103/CHR00067050/CHR00038214/CHR00032185/CHR00021436	23
Biological process	GO:0016145	S-glycoside catabolic process	5/3615	23/42058	0.0425641	0.316156	CHR00029215/CHR00079284/CHR00028299/CHR00063824/novel.22851	5
Biological process	GO:0019759	glycosinolate catabolic process	5/3615	23/42058	0.0425641	0.316156	CHR00029215/CHR00079284/CHR00028299/CHR00063824/novel.22851	5
Biological process	GO:0019762	glucosinolate catabolic process	5/3615	23/42058	0.0425641	0.316156	CHR00029215/CHR00079284/CHR00028299/CHR00063824/novel.22851	5
Biological process	GO:0071249	cellular response to nitrate	5/3615	23/42058	0.0425641	0.316156	CHR00044707/novel.37200/CHR00064394/CHR00069908/CHR00054510	5
Biological process	GO:0033014	tetrapyrrole biosynthetic process	21/3615	164/42058	0.0427195	0.316414	CHR00046695/CHR00023788/CHR00015993/CHR00093274/CHR00049633/CHR00034517/CHR00057921/CHR00049311/CHR00083930/CHR00058246/CHR00021659/CHR00066878/CHR00034649/CHR00076376/CHR00035002/CHR00002124/CHR00045084/CHR00046696/CHR00067342/CHR00065941/CHR00035003	21
Biological process	GO:1901070	guanosine-containing compound biosynthetic process	4/3615	16/42058	0.0428902	0.316783	CHR00001226/CHR00002663/CHR00091393/CHR00090914	4
Biological process	GO:0006595	polyamine metabolic process	6/3615	31/42058	0.0457396	0.335936	CHR00008147/CHR00017239/CHR00056706/CHR00008271/CHR00038876/CHR00004188	6
Biological process	GO:0046688	response to copper ion	6/3615	31/42058	0.0457396	0.335936	CHR00045822/CHR00071278/CHR00090644/CHR00074371/CHR00069000/CHR00028590	6
Biological process	GO:0009657	plastid organization	51/3615	467/42058	0.0463328	0.339275	CHR00006551/CHR00062923/CHR00039368/CHR00015568/CHR00022413/CHR00071459/CHR00039704/CHR00089921/CHR00061113/CHR00021492/CHR00079360/CHR00067426/CHR00011534/CHR00067425/CHR00028797/novel.21486/CHR00079006/CHR00001330/novel.16494/CHR00076376/CHR00091274/CHR00040495/CHR00084190/CHR00078039/CHR00002681/novel.33912/CHR00031966/CHR00038281/CHR00032232/CHR00055229/CHR00065113/CHR00092029/CHR00019622/CHR…	51
Biological process	GO:0042133	neurotransmitter metabolic process	15/3615	109/42058	0.046453	0.339275	CHR00001558/CHR00054550/CHR00078837/CHR00047936/CHR00011653/CHR00033920/CHR00002608/novel.35182/CHR00019823/CHR00028816/CHR00055316/CHR00035747/CHR00078459/CHR00012442/novel.30611	15
Biological process	GO:0006228	UTP biosynthetic process	3/3615	10/42058	0.0481006	0.347438	CHR00001226/CHR00002663/CHR00091393	3
Biological process	GO:0007263	nitric oxide mediated signal transduction	3/3615	10/42058	0.0481006	0.347438	CHR00023765/CHR00013385/CHR00022328	3
Biological process	GO:0044788	modulation by host of viral process	3/3615	10/42058	0.0481006	0.347438	CHR00075321/CHR00029753/CHR00031141	3
Biological process	GO:0046051	UTP metabolic process	3/3615	10/42058	0.0481006	0.347438	CHR00001226/CHR00002663/CHR00091393	3
Biological process	GO:1901568	fatty acid derivative metabolic process	28/3615	235/42058	0.0491225	0.352632	CHR00021844/CHR00023483/CHR00003843/CHR00035824/CHR00078762/CHR00008263/CHR00075096/CHR00092173/CHR00008246/CHR00049740/CHR00075434/CHR00022499/CHR00092174/CHR00013130/CHR00020900/CHR00017688/CHR00014607/CHR00022932/CHR00010429/CHR00075383/CHR00068375/CHR00019351/CHR00087761/CHR00003844/CHR00009193/novel.31068/CHR00061299/CHR00047244	28
Biological process	GO:0009658	chloroplast organization	41/3615	366/42058	0.0492131	0.352632	CHR00006551/CHR00062923/CHR00022413/CHR00071459/CHR00039704/CHR00089921/CHR00061113/CHR00021492/CHR00079360/CHR00067426/CHR00011534/CHR00067425/novel.21486/CHR00079006/CHR00001330/novel.16494/CHR00076376/CHR00091274/CHR00040495/CHR00078039/CHR00002681/novel.33912/CHR00031966/CHR00038281/CHR00032232/CHR00055229/CHR00019622/CHR00080026/CHR00055162/CHR00057056/novel.30518/CHR00057395/CHR00015355/nov…	41
Biological process	GO:0031408	oxylipin biosynthetic process	20/3615	157/42058	0.0492232	0.352632	CHR00048113/CHR00038376/CHR00017380/novel.21628/CHR00073237/CHR00014341/CHR00042983/CHR00074247/CHR00076579/CHR00075320/CHR00051274/CHR00045776/CHR00019785/CHR00045053/CHR00048110/CHR00009194/CHR00009193/CHR00035503/CHR00051460/novel.234	20
Biological process	GO:0046889	positive regulation of lipid biosynthetic process	10/3615	65/42058	0.0499997	0.35593	CHR00049633/CHR00016577/CHR00016579/CHR00016578/CHR00034894/CHR00040957/CHR00034893/novel.40335/CHR00023754/CHR00074096	10
Biological process	GO:0006561	proline biosynthetic process	5/3615	24/42058	0.0500909	0.35593	CHR00063217/novel.7908/CHR00075269/CHR00079639/CHR00040249	5
Biological process	GO:0042135	neurotransmitter catabolic process	5/3615	24/42058	0.0500909	0.35593	CHR00001558/CHR00078837/CHR00011653/CHR00033920/CHR00012442	5
Biological process	GO:0006560	proline metabolic process	6/3615	32/42058	0.0523559	0.366297	CHR00063217/novel.7908/CHR00075269/CHR00028351/CHR00079639/CHR00040249	6
Biological process	GO:0009403	toxin biosynthetic process	6/3615	32/42058	0.0523559	0.366297	CHR00020900/CHR00027835/CHR00067508/CHR00014607/CHR00030725/CHR00040249	6
Biological process	GO:0005978	glycogen biosynthetic process	4/3615	17/42058	0.052388	0.366297	CHR00053992/CHR00082808/CHR00065365/CHR00047906	4
Biological process	GO:0006546	glycine catabolic process	4/3615	17/42058	0.052388	0.366297	CHR00001558/CHR00011653/CHR00033920/CHR00012442	4
Biological process	GO:0008215	spermine metabolic process	4/3615	17/42058	0.052388	0.366297	CHR00008147/CHR00017239/CHR00008271/CHR00038876	4
Biological process	GO:1903798	regulation of production of miRNAs involved in gene silencing by miRNA	4/3615	17/42058	0.052388	0.366297	CHR00071434/novel.33574/CHR00060597/CHR00011873	4
Biological process	GO:0006826	iron ion transport	9/3615	57/42058	0.0531403	0.370569	CHR00015661/CHR00009512/CHR00052283/CHR00015912/novel.36540/CHR00018437/CHR00021625/CHR00035632/CHR00080084	9
Biological process	GO:1903409	reactive oxygen species biosynthetic process	10/3615	66/42058	0.0545799	0.379598	CHR00029826/CHR00028041/CHR00002608/CHR00092292/CHR00036082/CHR00019430/CHR00075406/CHR00017423/CHR00037520/CHR00078953	10
Biological process	GO:0009937	regulation of gibberellic acid mediated signaling pathway	8/3615	49/42058	0.0560387	0.387687	CHR00019831/CHR00014177/CHR00087253/CHR00045634/CHR00017223/CHR00065020/CHR00037682/CHR00078404	8
Biological process	GO:0010540	basipetal auxin transport	8/3615	49/42058	0.0560387	0.387687	CHR00021148/CHR00028174/CHR00047487/novel.970/CHR00028176/CHR00077112/CHR00052858/CHR00036479	8
Biological process	GO:0042743	hydrogen peroxide metabolic process	34/3615	299/42058	0.0574481	0.396392	CHR00055983/CHR00018879/CHR00055987/CHR00080449/CHR00093725/CHR00065771/CHR00069581/CHR00029826/CHR00028041/CHR00088956/CHR00047949/CHR00077141/CHR00093173/CHR00043880/CHR00092292/CHR00083716/CHR00036082/CHR00019430/CHR00047042/CHR00075406/CHR00047040/CHR00073545/CHR00092586/CHR00074964/CHR00017423/CHR00012380/CHR00064435/CHR00073384/CHR00037520/CHR00060638/CHR00078953/novel.27060/CHR00071852/CHR…	34
Biological process	GO:0031407	oxylipin metabolic process	20/3615	160/42058	0.0578416	0.398059	CHR00048113/CHR00038376/CHR00017380/novel.21628/CHR00073237/CHR00014341/CHR00042983/CHR00074247/CHR00076579/CHR00075320/CHR00051274/CHR00045776/CHR00019785/CHR00045053/CHR00048110/CHR00009194/CHR00009193/CHR00035503/CHR00051460/novel.234	20
Biological process	GO:0062034	L-pipecolic acid biosynthetic process	5/3615	25/42058	0.0583473	0.400488	CHR00025517/CHR00040327/CHR00023039/CHR00040329/CHR00090553	5
Biological process	GO:0000096	sulfur amino acid metabolic process	16/3615	122/42058	0.058766	0.402309	CHR00037633/CHR00068551/CHR00047693/CHR00041756/CHR00007806/CHR00087500/CHR00042407/CHR00081311/CHR00046046/CHR00016463/CHR00026677/CHR00067337/CHR00071787/CHR00057692/novel.3381/CHR00080651	16
Biological process	GO:0045834	positive regulation of lipid metabolic process	10/3615	67/42058	0.059428	0.404331	CHR00049633/CHR00016577/CHR00016579/CHR00016578/CHR00034894/CHR00040957/CHR00034893/novel.40335/CHR00023754/CHR00074096	10
Biological process	GO:0016045	detection of bacterium	6/3615	33/42058	0.059524	0.404331	novel.37262/CHR00052980/CHR00042320/CHR00017204/CHR00065053/CHR00003790	6
Biological process	GO:0098543	detection of other organism	6/3615	33/42058	0.059524	0.404331	novel.37262/CHR00052980/CHR00042320/CHR00017204/CHR00065053/CHR00003790	6
Biological process	GO:0009060	aerobic respiration	21/3615	171/42058	0.0617522	0.415626	CHR00006551/CHR00048537/CHR00005614/CHR00009779/CHR00006504/CHR00003319/novel.18466/CHR00059072/CHR00082122/CHR00075748/CHR00031652/novel.23639/CHR00002681/novel.21683/CHR00000186/CHR00026877/CHR00065113/CHR00046347/CHR00003192/CHR00063411/CHR00052513	21
Biological process	GO:0009635	response to herbicide	8/3615	50/42058	0.0619043	0.415626	CHR00021148/CHR00056386/CHR00078762/CHR00068404/CHR00073097/CHR00048860/CHR00031741/CHR00083354	8
Biological process	GO:0015743	malate transport	8/3615	50/42058	0.0619043	0.415626	CHR00011134/CHR00078450/CHR00076513/CHR00048725/CHR00039574/CHR00024784/CHR00017316/CHR00078451	8
Biological process	GO:0006183	GTP biosynthetic process	3/3615	11/42058	0.0620204	0.415626	CHR00001226/CHR00002663/CHR00091393	3
Biological process	GO:0006531	aspartate metabolic process	3/3615	11/42058	0.0620204	0.415626	CHR00026338/CHR00006504/novel.23639	3
Biological process	GO:0006538	glutamate catabolic process	4/3615	18/42058	0.0629304	0.415626	CHR00078837/CHR00073809/CHR00007446/CHR00027098	4
Biological process	GO:0006706	steroid catabolic process	4/3615	18/42058	0.0629304	0.415626	CHR00083000/CHR00005202/CHR00018644/CHR00018643	4
Biological process	GO:0015804	neutral amino acid transport	4/3615	18/42058	0.0629304	0.415626	CHR00078645/CHR00002033/novel.21642/CHR00068913	4
Biological process	GO:0016127	sterol catabolic process	4/3615	18/42058	0.0629304	0.415626	CHR00083000/CHR00005202/CHR00018644/CHR00018643	4
Biological process	GO:0034433	steroid esterification	4/3615	18/42058	0.0629304	0.415626	CHR00083000/CHR00005202/CHR00018644/CHR00018643	4
Biological process	GO:0034434	sterol esterification	4/3615	18/42058	0.0629304	0.415626	CHR00083000/CHR00005202/CHR00018644/CHR00018643	4
Biological process	GO:0032409	regulation of transporter activity	9/3615	59/42058	0.0637898	0.420243	novel.37262/CHR00052980/CHR00042320/CHR00017204/CHR00022413/CHR00065053/CHR00003790/CHR00024341/CHR00024448	9
Biological process	GO:0009624	response to nematode	23/3615	192/42058	0.065864	0.432562	CHR00001464/CHR00063343/CHR00074707/CHR00017636/CHR00084166/CHR00048725/CHR00043459/CHR00071080/CHR00046219/CHR00056832/CHR00047355/CHR00031250/CHR00088117/CHR00024563/CHR00057848/CHR00019794/CHR00024702/CHR00035632/CHR00051663/CHR00092518/CHR00062437/CHR00007076/CHR00065912	23
Biological process	GO:0017001	antibiotic catabolic process	29/3615	252/42058	0.0659896	0.432562	CHR00055983/CHR00018879/CHR00055987/CHR00080449/CHR00092045/CHR00093725/CHR00065771/CHR00069581/CHR00088956/CHR00038983/CHR00070745/CHR00047949/CHR00093173/CHR00043880/CHR00083716/CHR00047042/CHR00047040/CHR00073545/CHR00092586/novel.24945/CHR00074964/CHR00012380/CHR00064435/CHR00038979/CHR00073384/CHR00060638/novel.27060/CHR00071852/CHR00056191	29
Biological process	GO:0042219	cellular modified amino acid catabolic process	6/3615	34/42058	0.0672466	0.439702	CHR00069400/CHR00069399/CHR00069442/CHR00016463/novel.11917/novel.139	6
Biological process	GO:0000097	sulfur amino acid biosynthetic process	12/3615	87/42058	0.0686425	0.447713	CHR00047693/CHR00041756/CHR00007806/CHR00087500/CHR00042407/CHR00046046/CHR00026677/CHR00067337/CHR00071787/CHR00057692/novel.3381/CHR00080651	12
Biological process	GO:0009404	toxin metabolic process	11/3615	78/42058	0.0695502	0.45162	CHR00021602/CHR00086897/CHR00058558/novel.26556/CHR00020900/CHR00027835/CHR00067508/CHR00014607/CHR00030725/CHR00043486/CHR00040249	11
Biological process	GO:0042447	hormone catabolic process	9/3615	60/42058	0.069586	0.45162	CHR00074328/CHR00083747/CHR00038983/CHR00070745/CHR00034167/novel.24945/CHR00057220/CHR00001782/CHR00038979	9
Biological process	GO:0016126	sterol biosynthetic process	14/3615	106/42058	0.0701595	0.454218	CHR00069698/CHR00024207/CHR00010429/CHR00070348/novel.23747/CHR00092040/novel.37970/CHR00092041/CHR00055383/CHR00040547/novel.14104/CHR00065718/CHR00021742/novel.40215	14
Biological process	GO:0005996	monosaccharide metabolic process	50/3615	471/42058	0.0712356	0.460048	CHR00059018/CHR00073841/CHR00059256/CHR00062923/CHR00037456/CHR00021007/CHR00013946/CHR00091067/CHR00054841/CHR00091648/CHR00005080/CHR00054016/CHR00033478/CHR00015884/CHR00040221/novel.16240/novel.37344/CHR00044233/CHR00060233/CHR00069366/CHR00040573/CHR00071374/CHR00054266/CHR00081786/CHR00076650/CHR00087917/CHR00004744/CHR00066321/CHR00040399/CHR00065967/CHR00025452/CHR00016165/CHR00043880/CHR…	50
Biological process	GO:0032535	regulation of cellular component size	25/3615	214/42058	0.072271	0.464448	CHR00052898/CHR00043072/CHR00014587/CHR00075209/CHR00069088/CHR00013777/CHR00023880/CHR00015364/novel.30137/CHR00050018/CHR00063456/CHR00024886/CHR00068935/CHR00025703/CHR00050020/CHR00058177/CHR00032953/novel.22596/CHR00059146/novel.30136/CHR00021003/CHR00051663/CHR00063463/novel.2080/CHR00031560	25
Biological process	GO:0090066	regulation of anatomical structure size	25/3615	214/42058	0.072271	0.464448	CHR00052898/CHR00043072/CHR00014587/CHR00075209/CHR00069088/CHR00013777/CHR00023880/CHR00015364/novel.30137/CHR00050018/CHR00063456/CHR00024886/CHR00068935/CHR00025703/CHR00050020/CHR00058177/CHR00032953/novel.22596/CHR00059146/novel.30136/CHR00021003/CHR00051663/CHR00063463/novel.2080/CHR00031560	25
Biological process	GO:0005986	sucrose biosynthetic process	4/3615	19/42058	0.0744946	0.475243	CHR00040221/CHR00087917/CHR00038791/CHR00061303	4
Biological process	GO:0010288	response to lead ion	4/3615	19/42058	0.0744946	0.475243	CHR00026057/CHR00004230/CHR00026055/CHR00076376	4
Biological process	GO:0043649	dicarboxylic acid catabolic process	4/3615	19/42058	0.0744946	0.475243	CHR00078837/CHR00073809/CHR00007446/CHR00027098	4
Biological process	GO:0043647	inositol phosphate metabolic process	8/3615	52/42058	0.0747454	0.475686	CHR00028755/CHR00093415/CHR00071055/CHR00090618/CHR00091174/CHR00038683/CHR00077022/CHR00047543	8
Biological process	GO:0033120	positive regulation of RNA splicing	6/3615	35/42058	0.0755231	0.479471	CHR00076749/CHR00072894/CHR00007097/CHR00023734/novel.14971/CHR00091618	6
Biological process	GO:0060964	regulation of gene silencing by miRNA	5/3615	27/42058	0.0770387	0.484271	CHR00071434/novel.33574/CHR00079981/CHR00060597/CHR00011873	5
Biological process	GO:0009939	positive regulation of gibberellic acid mediated signaling pathway	3/3615	12/42058	0.077572	0.484271	CHR00014177/CHR00017223/CHR00078404	3
Biological process	GO:0016107	sesquiterpenoid catabolic process	3/3615	12/42058	0.077572	0.484271	CHR00086305/CHR00028426/CHR00078541	3
Biological process	GO:0043290	apocarotenoid catabolic process	3/3615	12/42058	0.077572	0.484271	CHR00086305/CHR00028426/CHR00078541	3
Biological process	GO:0046345	abscisic acid catabolic process	3/3615	12/42058	0.077572	0.484271	CHR00086305/CHR00028426/CHR00078541	3
Biological process	GO:0080163	regulation of protein serine/threonine phosphatase activity	3/3615	12/42058	0.077572	0.484271	CHR00076235/CHR00038081/CHR00085368	3
Biological process	GO:0090391	granum assembly	3/3615	12/42058	0.077572	0.484271	CHR00071459/CHR00079360/CHR00079006	3
Biological process	GO:0042558	pteridine-containing compound metabolic process	12/3615	89/42058	0.078689	0.489237	CHR00017337/CHR00017336/CHR00067350/CHR00047936/CHR00067349/CHR00038764/CHR00010011/novel.35182/CHR00046046/CHR00035747/CHR00078459/CHR00085803	12
Biological process	GO:0019751	polyol metabolic process	22/3615	186/42058	0.0787407	0.489237	CHR00057215/CHR00072905/CHR00059018/CHR00073841/CHR00052645/CHR00028755/CHR00093415/CHR00010011/CHR00071055/CHR00028927/CHR00037019/CHR00090618/CHR00091174/CHR00038683/CHR00077184/novel.4941/CHR00084109/CHR00077022/CHR00053786/CHR00038033/CHR00047543/CHR00002174	22
Biological process	GO:0010114	response to red light	14/3615	108/42058	0.0792909	0.491491	CHR00046695/CHR00046813/CHR00083930/CHR00061113/CHR00086305/CHR00064339/CHR00001330/CHR00054203/CHR00070864/CHR00046696/novel.30518/CHR00078541/CHR00055145/CHR00054175	14
Biological process	GO:0043467	regulation of generation of precursor metabolites and energy	10/3615	71/42058	0.0815604	0.501982	CHR00039368/CHR00017380/CHR00070016/novel.21628/CHR00074247/CHR00072536/CHR00025782/CHR00013794/CHR00045776/CHR00086425	10
Biological process	GO:0045333	cellular respiration	26/3615	227/42058	0.0815731	0.501982	CHR00006551/CHR00048537/CHR00005614/CHR00009779/CHR00006504/CHR00080071/CHR00003319/novel.18466/CHR00059072/CHR00082122/CHR00075748/CHR00031652/CHR00004107/CHR00026894/novel.23639/CHR00002681/novel.21683/CHR00000186/CHR00026877/CHR00084109/CHR00065113/CHR00046347/CHR00003192/CHR00063411/CHR00026857/CHR00052513	26
Biological process	GO:0005984	disaccharide metabolic process	20/3615	167/42058	0.0819137	0.501982	CHR00029284/CHR00040221/CHR00028266/CHR00087917/CHR00019679/CHR00085819/novel.18985/CHR00027666/CHR00057337/CHR00038791/novel.21850/CHR00041046/CHR00078809/CHR00051840/CHR00079911/novel.1006/CHR00028748/CHR00061303/CHR00040249/novel.34484	20
Biological process	GO:0000038	very long-chain fatty acid metabolic process	9/3615	62/42058	0.082132	0.501982	CHR00054495/novel.99/CHR00078839/novel.32698/CHR00087193/CHR00086912/CHR00022927/CHR00063528/CHR00054338	9
Biological process	GO:0015740	C4-dicarboxylate transport	9/3615	62/42058	0.082132	0.501982	CHR00011134/CHR00078450/CHR00076513/CHR00048725/CHR00039574/CHR00065480/CHR00024784/CHR00017316/CHR00078451	9
Biological process	GO:0042548	regulation of photosynthesis, light reaction	9/3615	62/42058	0.082132	0.501982	CHR00039368/CHR00017380/CHR00070016/novel.21628/CHR00074247/CHR00072536/CHR00025782/CHR00013794/CHR00045776	9
Biological process	GO:0051094	positive regulation of developmental process	30/3615	268/42058	0.0824997	0.503056	CHR00046695/CHR00055421/CHR00000620/CHR00024143/CHR00083930/CHR00072653/CHR00068461/CHR00066474/CHR00083314/CHR00007952/CHR00025624/CHR00008186/CHR00059667/CHR00074103/CHR00041859/CHR00018875/CHR00066732/CHR00061215/CHR00049194/CHR00068952/CHR00046696/CHR00041858/CHR00016180/novel.18785/novel.40335/CHR00043166/CHR00060816/CHR00069370/CHR00043772/CHR00090295	30
Biological process	GO:0006879	cellular iron ion homeostasis	12/3615	90/42058	0.0840432	0.509741	CHR00015661/CHR00009512/CHR00056984/CHR00052283/CHR00016769/CHR00076376/novel.18667/CHR00018437/CHR00034456/CHR00021625/CHR00080084/CHR00071425	12
Biological process	GO:0015985	energy coupled proton transport, down electrochemical gradient	6/3615	36/42058	0.0843498	0.509741	CHR00007810/CHR00055917/CHR00074867/CHR00027046/CHR00062538/CHR00060847	6
Biological process	GO:0015986	ATP synthesis coupled proton transport	6/3615	36/42058	0.0843498	0.509741	CHR00007810/CHR00055917/CHR00074867/CHR00027046/CHR00062538/CHR00060847	6
Biological process	GO:0030244	cellulose biosynthetic process	27/3615	238/42058	0.0843735	0.509741	CHR00009042/CHR00009043/CHR00032800/CHR00068136/CHR00086393/CHR00009030/CHR00026784/CHR00061999/CHR00073428/CHR00088990/CHR00027595/CHR00022064/CHR00027597/CHR00009034/CHR00052238/CHR00047844/CHR00033207/CHR00038605/CHR00054397/CHR00008771/novel.33045/CHR00080195/CHR00027599/novel.17987/CHR00016615/CHR00010948/CHR00010936	27
Biological process	GO:0015672	monovalent inorganic cation transport	33/3615	300/42058	0.0859774	0.518236	CHR00029539/CHR00007810/CHR00011134/CHR00072683/CHR00014697/CHR00022413/CHR00055917/CHR00013095/CHR00069999/CHR00083260/CHR00015364/novel.14942/CHR00074867/CHR00029139/CHR00017352/CHR00057985/CHR00072775/CHR00006677/CHR00028199/CHR00027046/CHR00050389/CHR00034968/CHR00062538/CHR00031983/CHR00089444/CHR00010969/CHR00002007/CHR00060847/CHR00005056/CHR00086529/CHR00046990/CHR00017649/CHR00001562	33
Biological process	GO:0098660	inorganic ion transmembrane transport	40/3615	373/42058	0.086775	0.518724	CHR00071595/CHR00007810/CHR00011134/CHR00072683/CHR00014697/CHR00022413/CHR00062336/CHR00055917/CHR00013095/CHR00069999/CHR00015364/CHR00074867/CHR00042757/CHR00057985/CHR00072775/CHR00044596/CHR00027046/CHR00077708/CHR00050389/CHR00034968/CHR00071041/CHR00062538/CHR00031983/CHR00047355/CHR00089444/CHR00052695/CHR00010969/CHR00002007/CHR00060847/CHR00077709/CHR00064527/CHR00028805/CHR00086529/CHR…	40
Biological process	GO:0019747	regulation of isoprenoid metabolic process	13/3615	100/42058	0.0869279	0.518724	CHR00049633/CHR00037475/CHR00016577/CHR00016579/CHR00016578/CHR00049311/CHR00034894/CHR00040957/CHR00034167/CHR00034893/novel.40335/CHR00087731/CHR00023754	13
Biological process	GO:0006646	phosphatidylethanolamine biosynthetic process	4/3615	20/42058	0.0870476	0.518724	CHR00021837/CHR00083210/novel.17145/novel.17604	4
Biological process	GO:0006842	tricarboxylic acid transport	4/3615	20/42058	0.0870476	0.518724	CHR00078450/CHR00038124/CHR00024784/CHR00078451	4
Biological process	GO:0032957	inositol trisphosphate metabolic process	4/3615	20/42058	0.0870476	0.518724	CHR00093415/CHR00091174/CHR00077022/CHR00047543	4
Biological process	GO:0009642	response to light intensity	27/3615	239/42058	0.0876783	0.521129	CHR00056386/novel.2148/CHR00046695/CHR00028989/CHR00017380/CHR00018903/CHR00009512/CHR00067144/novel.21628/CHR00034027/CHR00074247/CHR00063343/CHR00083930/CHR00052389/CHR00045776/CHR00072894/CHR00007097/CHR00063092/CHR00068114/CHR00083809/CHR00065633/CHR00020222/CHR00004725/CHR00046696/CHR00035632/novel.6208/CHR00054175	27
Biological process	GO:0090056	regulation of chlorophyll metabolic process	7/3615	45/42058	0.0878485	0.521129	CHR00046695/CHR00049633/CHR00049311/CHR00083930/CHR00076376/CHR00015912/CHR00046696	7
Biological process	GO:0042744	hydrogen peroxide catabolic process	24/3615	209/42058	0.089244	0.528212	CHR00055983/CHR00018879/CHR00055987/CHR00080449/CHR00093725/CHR00065771/CHR00069581/CHR00088956/CHR00047949/CHR00093173/CHR00043880/CHR00083716/CHR00047042/CHR00047040/CHR00073545/CHR00092586/CHR00074964/CHR00012380/CHR00064435/CHR00073384/CHR00060638/novel.27060/CHR00071852/CHR00056191	24
Biological process	GO:0098655	cation transmembrane transport	38/3615	354/42058	0.0919414	0.542951	CHR00071595/CHR00007810/CHR00011134/CHR00072683/CHR00014697/CHR00022413/CHR00086703/CHR00055917/CHR00013095/CHR00069999/CHR00015364/CHR00074867/CHR00042757/CHR00057985/CHR00072775/CHR00019333/CHR00044596/CHR00027046/CHR00050389/CHR00034968/CHR00062538/CHR00031983/CHR00047355/CHR00089444/CHR00052695/CHR00010969/CHR00002007/CHR00060847/CHR00004101/CHR00064527/CHR00086529/CHR00035052/CHR00046990/CHR…	38
Biological process	GO:0030422	production of siRNA involved in RNA interference	13/3615	101/42058	0.0923169	0.543944	CHR00075096/CHR00092173/CHR00075434/CHR00092174/CHR00059221/CHR00012086/CHR00068656/CHR00051202/CHR00051486/CHR00086299/CHR00060980/CHR00048991/CHR00015091	13
Biological process	GO:0019344	cysteine biosynthetic process	6/3615	37/42058	0.0937198	0.550159	CHR00041756/CHR00007806/CHR00087500/CHR00071787/CHR00057692/novel.3381	6
Biological process	GO:0007097	nuclear migration	3/3615	13/42058	0.0946307	0.550159	CHR00039704/CHR00067426/CHR00067425	3
Biological process	GO:0051775	response to redox state	3/3615	13/42058	0.0946307	0.550159	CHR00032250/CHR00010500/CHR00047075	3
Biological process	GO:0071491	cellular response to red light	3/3615	13/42058	0.0946307	0.550159	CHR00046695/CHR00083930/CHR00046696	3
Biological process	GO:1900992	(-)-secologanin metabolic process	3/3615	13/42058	0.0946307	0.550159	CHR00078001/CHR00078004/CHR00033256	3
Biological process	GO:1900994	(-)-secologanin biosynthetic process	3/3615	13/42058	0.0946307	0.550159	CHR00078001/CHR00078004/CHR00033256	3
Biological process	GO:0046128	purine ribonucleoside metabolic process	9/3615	64/42058	0.0959523	0.556608	CHR00017239/CHR00001226/CHR00014182/CHR00002663/CHR00070747/CHR00008271/CHR00021139/CHR00091393/CHR00090914	9
Biological process	GO:0046916	cellular transition metal ion homeostasis	17/3615	141/42058	0.0976801	0.56538	CHR00074377/CHR00071595/CHR00015661/CHR00009512/CHR00056984/CHR00052283/CHR00027046/CHR00016769/CHR00076376/novel.18667/CHR00018437/CHR00034456/CHR00021625/CHR00069000/CHR00080084/CHR00043133/CHR00071425	17
Biological process	GO:0006596	polyamine biosynthetic process	4/3615	21/42058	0.100547	0.574368	CHR00017239/CHR00056706/CHR00008271/CHR00004188	4
Biological process	GO:0042344	indole glucosinolate catabolic process	4/3615	21/42058	0.100547	0.574368	CHR00029215/CHR00079284/CHR00028299/CHR00063824	4
Biological process	GO:0042891	antibiotic transport	4/3615	21/42058	0.100547	0.574368	CHR00078450/CHR00038124/CHR00024784/CHR00078451	4
Biological process	GO:0046337	phosphatidylethanolamine metabolic process	4/3615	21/42058	0.100547	0.574368	CHR00021837/CHR00083210/novel.17145/novel.17604	4
Biological process	GO:0051702	interaction with symbiont	4/3615	21/42058	0.100547	0.574368	CHR00075321/CHR00090657/CHR00029753/CHR00031141	4
Biological process	GO:0051851	modification by host of symbiont morphology or physiology	4/3615	21/42058	0.100547	0.574368	CHR00075321/CHR00090657/CHR00029753/CHR00031141	4
Biological process	GO:0046164	alcohol catabolic process	9/3615	65/42058	0.103338	0.588529	CHR00059018/CHR00073841/CHR00028755/CHR00086305/CHR00090618/CHR00028426/CHR00084109/CHR00077022/CHR00078541	9
Biological process	GO:0010582	floral meristem determinacy	6/3615	38/42058	0.103623	0.588529	CHR00043983/CHR00037619/novel.12746/CHR00078363/CHR00037611/CHR00037614	6
Biological process	GO:0008643	carbohydrate transport	25/3615	223/42058	0.1037	0.588529	CHR00013960/CHR00084051/CHR00048537/CHR00017632/CHR00068901/CHR00047241/CHR00028453/CHR00066527/CHR00063343/CHR00073428/CHR00014659/CHR00077581/CHR00024767/CHR00014632/CHR00064034/CHR00048655/CHR00075037/CHR00014796/CHR00031726/CHR00080195/CHR00003192/CHR00079095/CHR00004849/CHR00021894/novel.6989	25
Biological process	GO:0030243	cellulose metabolic process	31/3615	285/42058	0.104148	0.589796	CHR00009042/CHR00009043/CHR00032800/CHR00068136/CHR00086393/CHR00009030/CHR00026784/CHR00061999/CHR00073428/CHR00080125/CHR00088990/CHR00004252/CHR00027595/CHR00022064/CHR00027597/CHR00009034/CHR00052238/CHR00047844/CHR00033207/CHR00038605/CHR00054397/CHR00037873/CHR00008771/novel.33045/CHR00064042/CHR00080195/CHR00027599/novel.17987/CHR00016615/CHR00010948/CHR00010936	31
Biological process	GO:0009566	fertilization	8/3615	56/42058	0.104879	0.592136	CHR00034620/CHR00014177/CHR00017223/CHR00087050/CHR00050740/CHR00069503/CHR00001278/CHR00037556	8
Biological process	GO:0010232	vascular transport	7/3615	47/42058	0.105239	0.592136	CHR00011447/CHR00048537/CHR00085854/CHR00010371/novel.36540/CHR00003192/CHR00021894	7
Biological process	GO:0010233	phloem transport	7/3615	47/42058	0.105239	0.592136	CHR00011447/CHR00048537/CHR00085854/CHR00010371/novel.36540/CHR00003192/CHR00021894	7
Biological process	GO:0009411	response to UV	25/3615	224/42058	0.10766	0.604461	CHR00046695/CHR00018903/CHR00021332/CHR00024143/CHR00082846/CHR00083930/CHR00081147/CHR00052389/CHR00078736/CHR00068461/CHR00011812/CHR00016421/CHR00066513/CHR00089637/CHR00049322/CHR00018172/CHR00067050/CHR00038214/CHR00046696/CHR00015828/CHR00051663/novel.1592/CHR00070214/CHR00028590/CHR00015827	25
Biological process	GO:0006071	glycerol metabolic process	10/3615	75/42058	0.108136	0.604545	CHR00057215/CHR00072905/CHR00052645/CHR00028927/CHR00037019/CHR00077184/novel.4941/CHR00084109/CHR00038033/CHR00002174	10
Biological process	GO:0019400	alditol metabolic process	10/3615	75/42058	0.108136	0.604545	CHR00057215/CHR00072905/CHR00052645/CHR00028927/CHR00037019/CHR00077184/novel.4941/CHR00084109/CHR00038033/CHR00002174	10
Biological process	GO:1901068	guanosine-containing compound metabolic process	5/3615	30/42058	0.110341	0.615565	CHR00001226/CHR00014182/CHR00002663/CHR00091393/CHR00090914	5
Biological process	GO:0001505	regulation of neurotransmitter levels	15/3615	124/42058	0.111989	0.618874	CHR00001558/CHR00054550/CHR00078837/CHR00047936/CHR00011653/CHR00033920/CHR00002608/novel.35182/CHR00019823/CHR00028816/CHR00055316/CHR00035747/CHR00078459/CHR00012442/novel.30611	15
Biological process	GO:1901136	carbohydrate derivative catabolic process	17/3615	144/42058	0.112676	0.618874	CHR00029215/CHR00079284/CHR00028299/CHR00063824/novel.22851/CHR00037214/CHR00087761/CHR00067166/CHR00081066/CHR00039348/CHR00079796/CHR00088631/CHR00071414/novel.31068/CHR00089167/CHR00079390/CHR00050510	17
Biological process	GO:0005980	glycogen catabolic process	3/3615	14/42058	0.113059	0.618874	CHR00073424/CHR00079858/CHR00083250	3
Biological process	GO:0009852	auxin catabolic process	3/3615	14/42058	0.113059	0.618874	CHR00074328/CHR00083747/CHR00057220	3
Biological process	GO:0046864	isoprenoid transport	3/3615	14/42058	0.113059	0.618874	CHR00091943/novel.23020/CHR00024563	3
Biological process	GO:0046865	terpenoid transport	3/3615	14/42058	0.113059	0.618874	CHR00091943/novel.23020/CHR00024563	3
Biological process	GO:0080168	abscisic acid transport	3/3615	14/42058	0.113059	0.618874	CHR00091943/novel.23020/CHR00024563	3
Biological process	GO:1901804	beta-glucoside metabolic process	3/3615	14/42058	0.113059	0.618874	CHR00078001/CHR00078004/CHR00033256	3
Biological process	GO:1901806	beta-glucoside biosynthetic process	3/3615	14/42058	0.113059	0.618874	CHR00078001/CHR00078004/CHR00033256	3
Biological process	GO:0010112	regulation of systemic acquired resistance	6/3615	39/42058	0.114048	0.622988	CHR00079104/novel.34043/CHR00055962/CHR00042005/CHR00011812/CHR00038214	6
Biological process	GO:0006536	glutamate metabolic process	7/3615	48/42058	0.114577	0.623283	CHR00078837/CHR00073809/CHR00026338/CHR00048725/CHR00007446/CHR00028351/CHR00027098	7
Biological process	GO:1901401	regulation of tetrapyrrole metabolic process	7/3615	48/42058	0.114577	0.623283	CHR00046695/CHR00049633/CHR00049311/CHR00083930/CHR00076376/CHR00015912/CHR00046696	7
Biological process	GO:0071366	cellular response to indolebutyric acid stimulus	4/3615	22/42058	0.114944	0.623981	CHR00029215/CHR00079284/CHR00028299/CHR00063824	4
Biological process	GO:0043455	regulation of secondary metabolic process	18/3615	155/42058	0.117697	0.637604	novel.2148/CHR00037475/CHR00016577/CHR00016579/CHR00016578/CHR00009878/CHR00049311/CHR00034894/CHR00040957/CHR00034167/CHR00034893/CHR00025624/novel.40158/CHR00032857/novel.40335/CHR00087731/CHR00071565/CHR00023754	18
Biological process	GO:0006760	folic acid-containing compound metabolic process	11/3615	86/42058	0.118627	0.641318	CHR00017337/CHR00017336/CHR00067350/CHR00047936/CHR00067349/CHR00038764/novel.35182/CHR00046046/CHR00035747/CHR00078459/CHR00085803	11
Biological process	GO:0006875	cellular metal ion homeostasis	31/3615	290/42058	0.122344	0.660053	CHR00029539/CHR00074377/CHR00071595/CHR00015661/CHR00009512/CHR00056984/CHR00072683/CHR00052283/CHR00042757/CHR00072775/CHR00044596/CHR00027046/CHR00016769/CHR00048562/CHR00069578/CHR00076376/novel.18667/CHR00052695/CHR00010969/novel.36540/CHR00018437/CHR00064527/CHR00034456/CHR00021625/CHR00086529/CHR00069000/CHR00003878/CHR00080084/CHR00043133/CHR00071425/CHR00066832	31
Biological process	GO:0048268	clathrin coat assembly	5/3615	31/42058	0.122765	0.660964	CHR00039410/CHR00006452/novel.22992/novel.12056/CHR00065655	5
Biological process	GO:0010380	regulation of chlorophyll biosynthetic process	6/3615	40/42058	0.124979	0.671504	CHR00046695/CHR00049633/CHR00049311/CHR00083930/CHR00076376/CHR00046696	6
Biological process	GO:0009833	plant-type primary cell wall biogenesis	12/3615	97/42058	0.127719	0.683429	CHR00009042/CHR00009043/CHR00032800/CHR00009030/CHR00088990/CHR00027595/CHR00009034/CHR00052238/CHR00038605/CHR00008771/CHR00027599/CHR00010936	12
Biological process	GO:0046274	lignin catabolic process	12/3615	97/42058	0.127719	0.683429	CHR00055450/CHR00045819/CHR00055449/CHR00071279/CHR00045827/CHR00045828/CHR00045822/CHR00045829/CHR00071278/CHR00090644/CHR00074371/CHR00091905	12
Biological process	GO:0030007	cellular potassium ion homeostasis	4/3615	23/42058	0.130182	0.695186	CHR00029539/CHR00069578/CHR00010969/CHR00003878	4
Biological process	GO:0009163	nucleoside biosynthetic process	10/3615	78/42058	0.130944	0.696419	CHR00019885/CHR00017239/CHR00001226/CHR00002663/CHR00070747/CHR00008271/CHR00021139/CHR00092172/CHR00091393/CHR00090914	10
Biological process	GO:0042455	ribonucleoside biosynthetic process	10/3615	78/42058	0.130944	0.696419	CHR00019885/CHR00017239/CHR00001226/CHR00002663/CHR00070747/CHR00008271/CHR00021139/CHR00092172/CHR00091393/CHR00090914	10
Biological process	GO:0044275	cellular carbohydrate catabolic process	20/3615	178/42058	0.131579	0.698379	CHR00059018/CHR00073841/CHR00073424/CHR00048300/CHR00086473/CHR00048299/CHR00061999/CHR00012079/CHR00079858/CHR00086472/CHR00027666/CHR00080125/CHR00054852/CHR00083250/CHR00004252/CHR00091811/CHR00057337/CHR00037873/CHR00084109/CHR00001278	20
Biological process	GO:0002679	respiratory burst involved in defense response	3/3615	15/42058	0.132712	0.698735	CHR00030663/novel.33949/CHR00072675	3
Biological process	GO:0006122	mitochondrial electron transport, ubiquinol to cytochrome c	3/3615	15/42058	0.132712	0.698735	CHR00009779/CHR00080071/CHR00004107	3
Biological process	GO:0045730	respiratory burst	3/3615	15/42058	0.132712	0.698735	CHR00030663/novel.33949/CHR00072675	3
Biological process	GO:0080154	regulation of fertilization	3/3615	15/42058	0.132712	0.698735	CHR00014177/CHR00017223/CHR00037556	3
Biological process	GO:0018904	ether metabolic process	7/3615	50/42058	0.134497	0.70457	CHR00026461/CHR00046327/CHR00029132/CHR00046326/CHR00058495/CHR00026462/CHR00072245	7
Biological process	GO:0046460	neutral lipid biosynthetic process	12/3615	98/42058	0.134831	0.70457	CHR00057215/CHR00072905/CHR00052645/CHR00023071/CHR00049351/CHR00021847/CHR00086425/CHR00057659/CHR00052595/CHR00093797/CHR00038033/CHR00002174	12
Biological process	GO:0046463	acylglycerol biosynthetic process	12/3615	98/42058	0.134831	0.70457	CHR00057215/CHR00072905/CHR00052645/CHR00023071/CHR00049351/CHR00021847/CHR00086425/CHR00057659/CHR00052595/CHR00093797/CHR00038033/CHR00002174	12
Biological process	GO:1901264	carbohydrate derivative transport	13/3615	108/42058	0.13565	0.70457	CHR00079031/CHR00029798/CHR00038237/CHR00038236/CHR00063343/CHR00085854/CHR00010371/CHR00084600/CHR00079030/CHR00080548/CHR00089528/novel.6989/CHR00036198	13
Biological process	GO:0006751	glutathione catabolic process	5/3615	32/42058	0.135804	0.70457	CHR00069400/CHR00069399/CHR00069442/novel.11917/novel.139	5
Biological process	GO:0010020	chloroplast fission	5/3615	32/42058	0.135804	0.70457	novel.21486/CHR00031966/CHR00057395/CHR00052406/CHR00072087	5
Biological process	GO:0043572	plastid fission	5/3615	32/42058	0.135804	0.70457	novel.21486/CHR00031966/CHR00057395/CHR00052406/CHR00072087	5
Biological process	GO:0060147	regulation of posttranscriptional gene silencing	9/3615	69/42058	0.13597	0.70457	CHR00075096/CHR00092173/CHR00075434/CHR00092174/CHR00071434/novel.33574/CHR00079981/CHR00060597/CHR00011873	9
Biological process	GO:0010022	meristem determinacy	6/3615	41/42058	0.136398	0.705395	CHR00043983/CHR00037619/novel.12746/CHR00078363/CHR00037611/CHR00037614	6
Biological process	GO:0031050	dsRNA processing	21/3615	190/42058	0.140518	0.722757	CHR00075096/CHR00092173/CHR00075434/CHR00092174/CHR00059221/CHR00071434/CHR00012086/CHR00068656/CHR00051202/CHR00051486/CHR00030756/CHR00086299/CHR00023734/novel.14971/novel.33574/CHR00091618/CHR00060980/CHR00048991/CHR00015091/CHR00060597/CHR00011873	21
Biological process	GO:0070918	production of small RNA involved in gene silencing by RNA	21/3615	190/42058	0.140518	0.722757	CHR00075096/CHR00092173/CHR00075434/CHR00092174/CHR00059221/CHR00071434/CHR00012086/CHR00068656/CHR00051202/CHR00051486/CHR00030756/CHR00086299/CHR00023734/novel.14971/novel.33574/CHR00091618/CHR00060980/CHR00048991/CHR00015091/CHR00060597/CHR00011873	21
Biological process	GO:0046364	monosaccharide biosynthetic process	17/3615	149/42058	0.140582	0.722757	CHR00059018/CHR00073841/CHR00013946/CHR00054016/CHR00040221/novel.37344/CHR00044233/CHR00054266/CHR00087917/CHR00040399/CHR00046946/CHR00072026/CHR00008186/CHR00075484/CHR00038202/CHR00046945/CHR00080114	17
Biological process	GO:1901607	alpha-amino acid biosynthetic process	45/3615	444/42058	0.14097	0.723334	CHR00037633/CHR00068551/CHR00063217/CHR00047936/CHR00047693/CHR00064428/CHR00041756/CHR00008544/CHR00068404/CHR00073097/CHR00007806/CHR00088416/CHR00087500/novel.7908/CHR00089921/CHR00042407/novel.35182/CHR00075269/CHR00081311/CHR00019823/CHR00028816/CHR00046046/CHR00026677/CHR00087269/CHR00079639/CHR00055316/CHR00075955/CHR00067337/CHR00071787/CHR00057857/CHR00035747/CHR00029290/CHR00078459/CHR0…	45
Biological process	GO:0009636	response to toxic substance	42/3615	412/42058	0.141709	0.725707	CHR00029215/CHR00021148/CHR00056386/CHR00078762/CHR00009740/CHR00079284/CHR00092045/CHR00021602/CHR00086897/CHR00028299/CHR00056071/CHR00058558/CHR00021876/novel.26556/CHR00015423/CHR00063824/CHR00089413/CHR00001176/CHR00068404/CHR00073097/CHR00015424/CHR00003054/CHR00079682/CHR00078736/CHR00047042/CHR00011425/CHR00048860/CHR00031983/CHR00015912/novel.11917/CHR00031741/CHR00060795/CHR00032451/CHR…	42
Biological process	GO:0035821	modification of morphology or physiology of other organism	12/3615	99/42058	0.142154	0.726564	CHR00046845/CHR00008755/CHR00075321/CHR00090657/CHR00057017/CHR00065547/CHR00057018/CHR00057834/CHR00073794/CHR00029753/CHR00048991/CHR00031141	12
Biological process	GO:0098662	inorganic cation transmembrane transport	35/3615	338/42058	0.144695	0.732956	CHR00071595/CHR00007810/CHR00011134/CHR00072683/CHR00014697/CHR00022413/CHR00055917/CHR00013095/CHR00069999/CHR00015364/CHR00074867/CHR00042757/CHR00057985/CHR00072775/CHR00044596/CHR00027046/CHR00050389/CHR00034968/CHR00062538/CHR00031983/CHR00047355/CHR00089444/CHR00052695/CHR00010969/CHR00002007/CHR00060847/CHR00064527/CHR00086529/CHR00035052/CHR00046990/CHR00017649/CHR00043133/CHR00066832/CHR…	35
Biological process	GO:0042136	neurotransmitter biosynthetic process	9/3615	70/42058	0.144875	0.732956	CHR00047936/CHR00002608/novel.35182/CHR00019823/CHR00028816/CHR00055316/CHR00035747/CHR00078459/novel.30611	9
Biological process	GO:0055075	potassium ion homeostasis	9/3615	70/42058	0.144875	0.732956	CHR00029539/novel.14942/CHR00017352/CHR00057985/CHR00069578/CHR00010969/CHR00046990/CHR00003878/CHR00001562	9
Biological process	GO:0006535	cysteine biosynthetic process from serine	4/3615	24/42058	0.1462	0.732956	CHR00041756/CHR00087500/CHR00057692/novel.3381	4
Biological process	GO:0009120	deoxyribonucleoside metabolic process	4/3615	24/42058	0.1462	0.732956	CHR00029215/CHR00079284/CHR00028299/CHR00063824	4
Biological process	GO:0009942	longitudinal axis specification	4/3615	24/42058	0.1462	0.732956	CHR00007980/CHR00061731/CHR00091274/CHR00014425	4
Biological process	GO:0016115	terpenoid catabolic process	4/3615	24/42058	0.1462	0.732956	CHR00034167/CHR00086305/CHR00028426/CHR00078541	4
Biological process	GO:0019336	phenol-containing compound catabolic process	4/3615	24/42058	0.1462	0.732956	CHR00038983/CHR00070745/novel.24945/CHR00038979	4
Biological process	GO:0046104	thymidine metabolic process	4/3615	24/42058	0.1462	0.732956	CHR00029215/CHR00079284/CHR00028299/CHR00063824	4
Biological process	GO:0046125	pyrimidine deoxyribonucleoside metabolic process	4/3615	24/42058	0.1462	0.732956	CHR00029215/CHR00079284/CHR00028299/CHR00063824	4
Biological process	GO:0019318	hexose metabolic process	37/3615	360/42058	0.14732	0.73716	CHR00037456/CHR00021007/CHR00013946/CHR00091067/CHR00054841/CHR00005080/CHR00054016/CHR00015884/CHR00040221/novel.16240/novel.37344/CHR00044233/CHR00060233/CHR00069366/CHR00040573/CHR00071374/CHR00054266/CHR00081786/CHR00076650/CHR00087917/CHR00004744/CHR00066321/CHR00065967/CHR00025452/CHR00016165/CHR00082902/CHR00072026/CHR00008186/CHR00075484/CHR00038202/CHR00090251/CHR00075806/CHR00071635/CHR…	37
Biological process	GO:0006836	neurotransmitter transport	6/3615	42/42058	0.148286	0.739175	CHR00045885/CHR00054564/CHR00092447/novel.31397/CHR00089809/novel.5561	6
Biological process	GO:0010099	regulation of photomorphogenesis	6/3615	42/42058	0.148286	0.739175	CHR00046813/CHR00092947/CHR00007952/CHR00046301/CHR00061215/CHR00075413	6
Biological process	GO:0043171	peptide catabolic process	8/3615	61/42058	0.150593	0.749249	novel.18377/CHR00069400/CHR00069399/CHR00069442/CHR00044621/novel.11917/CHR00078105/novel.139	8
Biological process	GO:0043200	response to amino acid	18/3615	161/42058	0.151152	0.750606	CHR00091345/CHR00091346/CHR00080048/CHR00091443/CHR00037852/CHR00060014/CHR00072831/CHR00062144/CHR00037017/CHR00016421/CHR00061798/CHR00082556/CHR00065698/CHR00091425/CHR00034867/CHR00084343/CHR00037013/CHR00020398	18
Biological process	GO:0006873	cellular ion homeostasis	38/3615	372/42058	0.152367	0.753407	CHR00029539/CHR00074377/CHR00071595/CHR00015661/CHR00009512/CHR00056984/CHR00072683/CHR00052283/CHR00042757/CHR00071055/CHR00072775/CHR00044596/CHR00027046/CHR00016769/CHR00048562/CHR00069578/CHR00076376/novel.18667/CHR00031983/CHR00052695/CHR00017316/CHR00010969/CHR00077184/CHR00002007/novel.36540/CHR00018437/CHR00064527/CHR00034456/CHR00021625/CHR00086529/CHR00069000/CHR00046990/CHR00003878/CHR…	38
Biological process	GO:0016998	cell wall macromolecule catabolic process	3/3615	16/42058	0.15344	0.753407	CHR00037214/CHR00088631/CHR00089167	3
Biological process	GO:0019048	modulation by virus of host morphology or physiology	3/3615	16/42058	0.15344	0.753407	CHR00057017/CHR00057018/CHR00057834	3
Biological process	GO:0046365	monosaccharide catabolic process	3/3615	16/42058	0.15344	0.753407	CHR00076650/CHR00004744/CHR00047184	3
Biological process	GO:0051647	nucleus localization	3/3615	16/42058	0.15344	0.753407	CHR00039704/CHR00067426/CHR00067425	3
Biological process	GO:0110102	chloroplast ribulose bisphosphate carboxylase complex assembly	3/3615	16/42058	0.15344	0.753407	CHR00010011/CHR00074739/CHR00069029	3
Biological process	GO:0009066	aspartate family amino acid metabolic process	18/3615	162/42058	0.157192	0.770064	CHR00047693/CHR00064428/CHR00026338/CHR00006504/CHR00088416/CHR00042407/CHR00028816/CHR00046046/CHR00026677/CHR00055316/CHR00067337/CHR00057857/CHR00029290/novel.23639/CHR00012252/novel.6278/CHR00056740/CHR00080651	18
Biological process	GO:0009686	gibberellin biosynthetic process	12/3615	101/42058	0.15742	0.770064	CHR00034520/CHR00037475/CHR00016577/CHR00016579/CHR00016578/CHR00034894/CHR00040957/CHR00034167/CHR00034893/CHR00003390/CHR00026981/CHR00087731	12
Biological process	GO:0010565	regulation of cellular ketone metabolic process	28/3615	267/42058	0.159085	0.776759	CHR00073951/CHR00048821/CHR00037475/CHR00016577/CHR00048817/CHR00040449/CHR00016579/CHR00016578/CHR00049311/CHR00034894/CHR00040957/CHR00034167/CHR00034893/CHR00049048/CHR00011812/CHR00053655/CHR00048814/CHR00012947/CHR00057701/CHR00040453/CHR00077943/CHR00038214/CHR00035870/novel.40335/CHR00087731/CHR00046188/CHR00023754/CHR00074096	28
Biological process	GO:0046174	polyol catabolic process	6/3615	43/42058	0.160622	0.781354	CHR00059018/CHR00073841/CHR00028755/CHR00090618/CHR00084109/CHR00077022	6
Biological process	GO:1901463	regulation of tetrapyrrole biosynthetic process	6/3615	43/42058	0.160622	0.781354	CHR00046695/CHR00049633/CHR00049311/CHR00083930/CHR00076376/CHR00046696	6
Biological process	GO:0043648	dicarboxylic acid metabolic process	27/3615	257/42058	0.1619	0.784661	CHR00079301/CHR00006551/CHR00003843/CHR00078762/CHR00059741/CHR00078837/CHR00025163/CHR00073809/CHR00026338/CHR00006504/CHR00048725/CHR00007446/CHR00082122/CHR00056087/CHR00028351/CHR00003844/CHR00054430/CHR00057857/CHR00078459/novel.23639/CHR00002681/CHR00012252/CHR00046347/novel.6278/CHR00056740/CHR00027098/CHR00049228	27
Biological process	GO:0071482	cellular response to light stimulus	27/3615	257/42058	0.1619	0.784661	CHR00046695/CHR00018903/CHR00032250/CHR00046813/CHR00083930/CHR00057459/CHR00010500/CHR00061113/CHR00064339/CHR00052755/CHR00001330/CHR00054203/CHR00046301/CHR00092240/CHR00051810/CHR00075413/novel.1871/CHR00092029/CHR00046696/CHR00026746/CHR00043166/CHR00060816/novel.30518/CHR00055145/novel.6208/CHR00087256/CHR00087257	27
Biological process	GO:0080026	response to indolebutyric acid	4/3615	25/42058	0.162934	0.788215	CHR00029215/CHR00079284/CHR00028299/CHR00063824	4
Biological process	GO:0006880	intracellular sequestering of iron ion	5/3615	34/42058	0.163594	0.78995	CHR00015661/CHR00056984/CHR00052283/CHR00018437/CHR00034456	5
Biological process	GO:0033866	nucleoside bisphosphate biosynthetic process	11/3615	92/42058	0.165519	0.794611	CHR00052943/CHR00064851/CHR00019918/CHR00004856/CHR00001802/CHR00063790/CHR00087584/CHR00085745/CHR00079914/novel.32476/CHR00090914	11
Biological process	GO:0034030	ribonucleoside bisphosphate biosynthetic process	11/3615	92/42058	0.165519	0.794611	CHR00052943/CHR00064851/CHR00019918/CHR00004856/CHR00001802/CHR00063790/CHR00087584/CHR00085745/CHR00079914/novel.32476/CHR00090914	11
Biological process	GO:0034033	purine nucleoside bisphosphate biosynthetic process	11/3615	92/42058	0.165519	0.794611	CHR00052943/CHR00064851/CHR00019918/CHR00004856/CHR00001802/CHR00063790/CHR00087584/CHR00085745/CHR00079914/novel.32476/CHR00090914	11
Biological process	GO:0062012	regulation of small molecule metabolic process	32/3615	311/42058	0.165771	0.794611	CHR00073951/CHR00048821/CHR00049633/CHR00037475/CHR00016577/CHR00048817/CHR00040449/CHR00016579/CHR00016578/CHR00049311/CHR00086425/CHR00034894/CHR00040957/CHR00034167/CHR00034893/CHR00049048/CHR00011812/CHR00053655/CHR00048814/CHR00012947/CHR00057701/CHR00040453/CHR00032857/CHR00077943/CHR00038214/CHR00035870/CHR00078696/novel.40335/CHR00087731/CHR00046188/CHR00023754/CHR00074096	32
Biological process	GO:0005991	trehalose metabolic process	7/3615	53/42058	0.167292	0.800438	CHR00019679/novel.18985/novel.21850/CHR00041046/novel.1006/CHR00040249/novel.34484	7
Biological process	GO:0006534	cysteine metabolic process	8/3615	63/42058	0.171186	0.817578	CHR00047693/CHR00041756/CHR00007806/CHR00087500/CHR00026677/CHR00071787/CHR00057692/novel.3381	8
Biological process	GO:0009595	detection of biotic stimulus	6/3615	44/42058	0.173381	0.824229	novel.37262/CHR00052980/CHR00042320/CHR00017204/CHR00065053/CHR00003790	6
Biological process	GO:0098581	detection of external biotic stimulus	6/3615	44/42058	0.173381	0.824229	novel.37262/CHR00052980/CHR00042320/CHR00017204/CHR00065053/CHR00003790	6
Biological process	GO:0007187	G protein-coupled receptor signaling pathway, coupled to cyclic nucleotide second messenger	3/3615	17/42058	0.175094	0.824229	CHR00002093/CHR00072275/CHR00069673	3
Biological process	GO:0007188	adenylate cyclase-modulating G protein-coupled receptor signaling pathway	3/3615	17/42058	0.175094	0.824229	CHR00002093/CHR00072275/CHR00069673	3
Biological process	GO:0042549	photosystem II stabilization	3/3615	17/42058	0.175094	0.824229	CHR00070016/CHR00072536/CHR00013794	3
Biological process	GO:0043903	regulation of symbiosis, encompassing mutualism through parasitism	3/3615	17/42058	0.175094	0.824229	CHR00075321/CHR00029753/CHR00031141	3
Biological process	GO:0050792	regulation of viral process	3/3615	17/42058	0.175094	0.824229	CHR00075321/CHR00029753/CHR00031141	3
Biological process	GO:0051095	regulation of helicase activity	3/3615	17/42058	0.175094	0.824229	CHR00093312/novel.22796/CHR00027117	3
Biological process	GO:0097577	sequestering of iron ion	5/3615	35/42058	0.178272	0.835707	CHR00015661/CHR00056984/CHR00052283/CHR00018437/CHR00034456	5
Biological process	GO:0051273	beta-glucan metabolic process	35/3615	346/42058	0.178353	0.835707	CHR00009042/CHR00009043/CHR00032800/CHR00068136/CHR00086393/CHR00009030/CHR00026784/CHR00061999/CHR00073428/CHR00080125/CHR00088990/CHR00004252/CHR00091811/CHR00027595/CHR00022064/CHR00027597/CHR00009034/CHR00052238/CHR00047844/CHR00033207/novel.23087/CHR00038605/CHR00054397/CHR00037873/CHR00008771/novel.33045/CHR00064042/CHR00079886/CHR00080195/CHR00027599/novel.17987/CHR00016615/CHR00010948/CHR…	35
Biological process	GO:0015748	organophosphate ester transport	14/3615	124/42058	0.178488	0.835707	CHR00029798/CHR00013777/CHR00063343/novel.30137/CHR00063456/CHR00010356/CHR00025703/CHR00056313/CHR00004101/CHR00059146/CHR00089528/novel.30136/CHR00063463/CHR00036198	14
Biological process	GO:0006801	superoxide metabolic process	4/3615	26/42058	0.180316	0.838277	CHR00003054/CHR00054801/CHR00080454/CHR00085070	4
Biological process	GO:0046620	regulation of organ growth	4/3615	26/42058	0.180316	0.838277	CHR00049194/CHR00063251/CHR00069370/CHR00047263	4
Biological process	GO:0070920	regulation of production of small RNA involved in gene silencing by RNA	4/3615	26/42058	0.180316	0.838277	CHR00071434/novel.33574/CHR00060597/CHR00011873	4
Biological process	GO:0110126	phloem loading	4/3615	26/42058	0.180316	0.838277	CHR00048537/CHR00085854/CHR00010371/CHR00003192	4
Biological process	GO:0010109	regulation of photosynthesis	12/3615	104/42058	0.181806	0.843707	CHR00039368/CHR00017380/CHR00032250/CHR00070016/novel.21628/CHR00074247/CHR00063343/CHR00072536/CHR00025782/CHR00013794/CHR00045776/CHR00010500	12
Biological process	GO:0006099	tricarboxylic acid cycle	15/3615	135/42058	0.183782	0.849872	CHR00006551/CHR00048537/CHR00005614/CHR00003319/novel.18466/CHR00059072/CHR00082122/CHR00075748/CHR00031652/CHR00002681/novel.21683/CHR00000186/CHR00046347/CHR00003192/CHR00063411	15
Biological process	GO:0006101	citrate metabolic process	15/3615	135/42058	0.183782	0.849872	CHR00006551/CHR00048537/CHR00005614/CHR00003319/novel.18466/CHR00059072/CHR00082122/CHR00075748/CHR00031652/CHR00002681/novel.21683/CHR00000186/CHR00046347/CHR00003192/CHR00063411	15
Biological process	GO:0051238	sequestering of metal ion	6/3615	45/42058	0.18654	0.861105	CHR00015661/CHR00056984/CHR00052283/CHR00027046/CHR00018437/CHR00034456	6
Biological process	GO:0046271	phenylpropanoid catabolic process	12/3615	105/42058	0.190311	0.876971	CHR00055450/CHR00045819/CHR00055449/CHR00071279/CHR00045827/CHR00045828/CHR00045822/CHR00045829/CHR00071278/CHR00090644/CHR00074371/CHR00091905	12
Biological process	GO:0051651	maintenance of location in cell	10/3615	85/42058	0.193062	0.883954	CHR00023010/CHR00015661/CHR00056984/CHR00053002/CHR00052283/CHR00027046/CHR00023011/CHR00018437/CHR00034456/CHR00055066	10
Biological process	GO:0006020	inositol metabolic process	5/3615	36/42058	0.193421	0.883954	CHR00059018/CHR00073841/CHR00071055/CHR00053786/CHR00047543	5
Biological process	GO:0006108	malate metabolic process	5/3615	36/42058	0.193421	0.883954	CHR00006551/CHR00082122/CHR00002681/CHR00046347/CHR00056740	5
Biological process	GO:0009083	branched-chain amino acid catabolic process	9/3615	75/42058	0.193513	0.883954	CHR00087761/CHR00063092/CHR00065633/CHR00006331/CHR00089668/CHR00015797/novel.31068/CHR00043259/CHR00087760	9
Biological process	GO:0009877	nodulation	9/3615	75/42058	0.193513	0.883954	CHR00040374/CHR00075493/CHR00075030/CHR00066770/CHR00038452/CHR00093012/CHR00072644/CHR00061610/CHR00050510	9
Biological process	GO:0033319	UDP-D-xylose metabolic process	3/3615	18/42058	0.197526	0.88566	CHR00091648/CHR00033478/CHR00052654	3
Biological process	GO:0033320	UDP-D-xylose biosynthetic process	3/3615	18/42058	0.197526	0.88566	CHR00091648/CHR00033478/CHR00052654	3
Biological process	GO:0071478	cellular response to radiation	27/3615	264/42058	0.198122	0.88566	CHR00046695/CHR00018903/CHR00032250/CHR00046813/CHR00083930/CHR00057459/CHR00010500/CHR00061113/CHR00064339/CHR00052755/CHR00001330/CHR00054203/CHR00046301/CHR00092240/CHR00051810/CHR00075413/novel.1871/CHR00092029/CHR00046696/CHR00026746/CHR00043166/CHR00060816/novel.30518/CHR00055145/novel.6208/CHR00087256/CHR00087257	27
Biological process	GO:0006241	CTP biosynthetic process	4/3615	27/42058	0.198277	0.88566	CHR00019885/CHR00001226/CHR00002663/CHR00091393	4
Biological process	GO:0006621	protein retention in ER lumen	4/3615	27/42058	0.198277	0.88566	CHR00023010/CHR00053002/CHR00023011/CHR00055066	4
Biological process	GO:0009208	pyrimidine ribonucleoside triphosphate metabolic process	4/3615	27/42058	0.198277	0.88566	CHR00019885/CHR00001226/CHR00002663/CHR00091393	4
Biological process	GO:0009209	pyrimidine ribonucleoside triphosphate biosynthetic process	4/3615	27/42058	0.198277	0.88566	CHR00019885/CHR00001226/CHR00002663/CHR00091393	4
Biological process	GO:0010336	gibberellic acid homeostasis	4/3615	27/42058	0.198277	0.88566	CHR00007020/CHR00052186/CHR00087253/CHR00023433	4
Biological process	GO:0010586	miRNA metabolic process	4/3615	27/42058	0.198277	0.88566	CHR00071434/novel.33574/CHR00049349/CHR00060597	4
Biological process	GO:0015691	cadmium ion transport	4/3615	27/42058	0.198277	0.88566	CHR00029215/CHR00079284/CHR00028299/CHR00063824	4
Biological process	GO:0042732	D-xylose metabolic process	4/3615	27/42058	0.198277	0.88566	CHR00091648/CHR00033478/CHR00047184/CHR00052654	4
Biological process	GO:0046036	CTP metabolic process	4/3615	27/42058	0.198277	0.88566	CHR00019885/CHR00001226/CHR00002663/CHR00091393	4
Biological process	GO:2000071	regulation of defense response by callose deposition	4/3615	27/42058	0.198277	0.88566	CHR00029215/CHR00079284/CHR00028299/CHR00063824	4
Biological process	GO:0009064	glutamine family amino acid metabolic process	19/3615	179/42058	0.19924	0.888448	CHR00084790/CHR00065193/CHR00078837/CHR00063217/CHR00073809/CHR00026338/novel.7908/CHR00019885/CHR00048725/CHR00007446/CHR00075269/CHR00028351/CHR00087269/CHR00079639/CHR00075955/CHR00004188/CHR00056740/CHR00027098/CHR00040249	19
Biological process	GO:0051274	beta-glucan biosynthetic process	30/3615	297/42058	0.20195	0.888513	CHR00009042/CHR00009043/CHR00032800/CHR00068136/CHR00086393/CHR00009030/CHR00026784/CHR00061999/CHR00073428/CHR00088990/CHR00027595/CHR00022064/CHR00027597/CHR00009034/CHR00052238/CHR00047844/CHR00033207/novel.23087/CHR00038605/CHR00054397/CHR00008771/novel.33045/CHR00079886/CHR00080195/CHR00027599/novel.17987/CHR00016615/CHR00010948/CHR00040802/CHR00010936	30
Biological process	GO:0009631	cold acclimation	10/3615	86/42058	0.202857	0.888513	CHR00071595/CHR00052389/CHR00054852/CHR00065698/CHR00034867/CHR00046617/CHR00043166/CHR00060816/CHR00081653/CHR00046618	10
Biological process	GO:0016246	RNA interference	16/3615	148/42058	0.203059	0.888513	CHR00075096/CHR00092173/CHR00075434/CHR00092174/CHR00059221/CHR00012086/CHR00068656/CHR00051202/CHR00051486/CHR00086299/CHR00023734/novel.14971/CHR00091618/CHR00060980/CHR00048991/CHR00015091	16
Biological process	GO:0006119	oxidative phosphorylation	7/3615	56/42058	0.203214	0.888513	CHR00009779/CHR00080071/CHR00059072/CHR00004107/CHR00026894/CHR00026877/CHR00063411	7
Biological process	GO:0009685	gibberellin metabolic process	12/3615	107/42058	0.207855	0.888513	CHR00034520/CHR00037475/CHR00016577/CHR00016579/CHR00016578/CHR00034894/CHR00040957/CHR00034167/CHR00034893/CHR00003390/CHR00026981/CHR00087731	12
Biological process	GO:0055078	sodium ion homeostasis	5/3615	37/42058	0.208999	0.888513	CHR00029215/CHR00079284/CHR00028299/CHR00063824/CHR00003878	5
Biological process	GO:0006023	aminoglycan biosynthetic process	2/3615	10/42058	0.210099	0.888513	CHR00011023/CHR00035885	2
Biological process	GO:0006024	glycosaminoglycan biosynthetic process	2/3615	10/42058	0.210099	0.888513	CHR00011023/CHR00035885	2
Biological process	GO:0006065	UDP-glucuronate biosynthetic process	2/3615	10/42058	0.210099	0.888513	CHR00011023/CHR00035885	2
Biological process	GO:0006516	glycoprotein catabolic process	2/3615	10/42058	0.210099	0.888513	CHR00081066/CHR00071414	2
Biological process	GO:0006598	polyamine catabolic process	2/3615	10/42058	0.210099	0.888513	CHR00008147/CHR00038876	2
Biological process	GO:0006651	diacylglycerol biosynthetic process	2/3615	10/42058	0.210099	0.888513	CHR00021847/CHR00052595	2
Biological process	GO:0006848	pyruvate transport	2/3615	10/42058	0.210099	0.888513	novel.1837/CHR00023139	2
Biological process	GO:0009052	pentose-phosphate shunt, non-oxidative branch	2/3615	10/42058	0.210099	0.888513	CHR00041990/CHR00048373	2
Biological process	GO:0009113	purine nucleobase biosynthetic process	2/3615	10/42058	0.210099	0.888513	CHR00070747/CHR00021139	2
Biological process	GO:0009154	purine ribonucleotide catabolic process	2/3615	10/42058	0.210099	0.888513	CHR00087761/novel.31068	2
Biological process	GO:0009261	ribonucleotide catabolic process	2/3615	10/42058	0.210099	0.888513	CHR00087761/novel.31068	2
Biological process	GO:0009448	gamma-aminobutyric acid metabolic process	2/3615	10/42058	0.210099	0.888513	CHR00054550/CHR00078837	2
Biological process	GO:0015853	adenine transport	2/3615	10/42058	0.210099	0.888513	CHR00056313/CHR00077689	2
Biological process	GO:0015854	guanine transport	2/3615	10/42058	0.210099	0.888513	CHR00056313/CHR00077689	2
Biological process	GO:0016255	attachment of GPI anchor to protein	2/3615	10/42058	0.210099	0.888513	CHR00016841/CHR00084226	2
Biological process	GO:0030203	glycosaminoglycan metabolic process	2/3615	10/42058	0.210099	0.888513	CHR00011023/CHR00035885	2
Biological process	GO:0033540	fatty acid beta-oxidation using acyl-CoA oxidase	2/3615	10/42058	0.210099	0.888513	CHR00054495/CHR00087193	2
Biological process	GO:0033869	nucleoside bisphosphate catabolic process	2/3615	10/42058	0.210099	0.888513	CHR00087761/novel.31068	2
Biological process	GO:0034031	ribonucleoside bisphosphate catabolic process	2/3615	10/42058	0.210099	0.888513	CHR00087761/novel.31068	2
Biological process	GO:0034034	purine nucleoside bisphosphate catabolic process	2/3615	10/42058	0.210099	0.888513	CHR00087761/novel.31068	2
Biological process	GO:0042144	vacuole fusion, non-autophagic	2/3615	10/42058	0.210099	0.888513	CHR00093756/CHR00051521	2
Biological process	GO:0044209	AMP salvage	2/3615	10/42058	0.210099	0.888513	CHR00070747/CHR00021139	2
Biological process	GO:0046514	ceramide catabolic process	2/3615	10/42058	0.210099	0.888513	CHR00067166/CHR00039348	2
Biological process	GO:0090376	seed trichome differentiation	2/3615	10/42058	0.210099	0.888513	CHR00023539/novel.10218	2
Biological process	GO:0090378	seed trichome elongation	2/3615	10/42058	0.210099	0.888513	CHR00023539/novel.10218	2
Biological process	GO:0097576	vacuole fusion	2/3615	10/42058	0.210099	0.888513	CHR00093756/CHR00051521	2
Biological process	GO:0051235	maintenance of location	13/3615	118/42058	0.21352	0.90153	CHR00023010/CHR00015661/CHR00056984/CHR00053002/CHR00052283/CHR00028266/CHR00027046/CHR00023011/CHR00021993/CHR00018437/CHR00034456/CHR00037556/CHR00055066	13
Biological process	GO:1901658	glycosyl compound catabolic process	6/3615	47/42058	0.21395	0.901893	CHR00029215/CHR00079284/CHR00028299/CHR00063824/novel.22851/CHR00071414	6
Biological process	GO:0042278	purine nucleoside metabolic process	9/3615	77/42058	0.214706	0.903628	CHR00017239/CHR00001226/CHR00014182/CHR00002663/CHR00070747/CHR00008271/CHR00021139/CHR00091393/CHR00090914	9
Biological process	GO:0006144	purine nucleobase metabolic process	4/3615	28/42058	0.216748	0.905511	CHR00070747/CHR00021139/CHR00080454/CHR00085070	4
Biological process	GO:0035437	maintenance of protein localization in endoplasmic reticulum	4/3615	28/42058	0.216748	0.905511	CHR00023010/CHR00053002/CHR00023011/CHR00055066	4
Biological process	GO:0051554	flavonol metabolic process	4/3615	28/42058	0.216748	0.905511	CHR00021332/CHR00084996/CHR00026988/novel.1592	4
Biological process	GO:0051555	flavonol biosynthetic process	4/3615	28/42058	0.216748	0.905511	CHR00021332/CHR00084996/CHR00026988/novel.1592	4
Biological process	GO:0035196	production of miRNAs involved in gene silencing by miRNA	12/3615	108/42058	0.216881	0.905511	CHR00071434/CHR00068656/CHR00030756/CHR00086299/CHR00023734/novel.14971/novel.33574/CHR00091618/CHR00060980/CHR00015091/CHR00060597/CHR00011873	12
Biological process	GO:1905039	carboxylic acid transmembrane transport	16/3615	150/42058	0.218214	0.908671	CHR00011134/CHR00073508/CHR00078645/CHR00083610/CHR00002033/CHR00063343/CHR00007098/CHR00048725/CHR00019333/novel.1837/CHR00039574/CHR00065480/CHR00020614/CHR00028215/CHR00007921/CHR00023139	16
Biological process	GO:0009910	negative regulation of flower development	14/3615	129/42058	0.218331	0.908671	CHR00040454/CHR00016740/CHR00088350/novel.28175/CHR00047797/CHR00020118/CHR00049047/CHR00037619/CHR00008578/CHR00061455/CHR00037611/CHR00037614/CHR00035772/CHR00074383	14
Biological process	GO:0006828	manganese ion transport	3/3615	19/42058	0.220595	0.913744	CHR00044596/CHR00052072/CHR00031741	3
Biological process	GO:0030497	fatty acid elongation	3/3615	19/42058	0.220595	0.913744	CHR00019918/novel.32698/CHR00054338	3
Biological process	GO:1902065	response to L-glutamate	3/3615	19/42058	0.220595	0.913744	CHR00016421/CHR00065698/CHR00034867	3
Biological process	GO:0072350	tricarboxylic acid metabolic process	17/3615	161/42058	0.221482	0.915973	CHR00011447/CHR00006551/CHR00048537/CHR00011448/CHR00005614/CHR00003319/novel.18466/CHR00059072/CHR00082122/CHR00075748/CHR00031652/CHR00002681/novel.21683/CHR00000186/CHR00046347/CHR00003192/CHR00063411	17
Biological process	GO:0009071	serine family amino acid catabolic process	5/3615	38/42058	0.224965	0.924544	CHR00001558/CHR00011653/CHR00033920/CHR00078459/CHR00012442	5
Biological process	GO:0009691	cytokinin biosynthetic process	5/3615	38/42058	0.224965	0.924544	CHR00062472/CHR00043547/novel.17848/CHR00091390/CHR00038662	5
Biological process	GO:0009962	regulation of flavonoid biosynthetic process	5/3615	38/42058	0.224965	0.924544	CHR00071307/CHR00021332/CHR00025624/CHR00083809/novel.1592	5
Biological process	GO:0042436	indole-containing compound catabolic process	5/3615	38/42058	0.224965	0.924544	CHR00029215/CHR00079284/CHR00028299/CHR00064041/CHR00063824	5
Biological process	GO:0005985	sucrose metabolic process	12/3615	109/42058	0.226067	0.927616	CHR00029284/CHR00040221/CHR00028266/CHR00087917/CHR00085819/CHR00057337/CHR00038791/CHR00078809/CHR00051840/CHR00079911/CHR00028748/CHR00061303	12
Biological process	GO:0022904	respiratory electron transport chain	8/3615	68/42058	0.227616	0.932515	CHR00009779/CHR00080071/CHR00059072/CHR00004107/CHR00026894/CHR00084109/CHR00063411/CHR00026857	8
Biological process	GO:1900055	regulation of leaf senescence	15/3615	141/42058	0.230567	0.943131	CHR00055421/CHR00000620/CHR00072653/CHR00066474/CHR00083314/CHR00048860/CHR00059667/CHR00074103/CHR00041859/CHR00066732/CHR00068952/CHR00041858/CHR00083354/CHR00040249/CHR00031560	15
Biological process	GO:0001906	cell killing	4/3615	29/42058	0.235657	0.948011	CHR00046845/CHR00008755/CHR00065547/CHR00073794	4
Biological process	GO:0019264	glycine biosynthetic process from serine	4/3615	29/42058	0.235657	0.948011	CHR00047936/novel.35182/CHR00035747/CHR00078459	4
Biological process	GO:0031640	killing of cells of other organism	4/3615	29/42058	0.235657	0.948011	CHR00046845/CHR00008755/CHR00065547/CHR00073794	4
Biological process	GO:0042343	indole glucosinolate metabolic process	4/3615	29/42058	0.235657	0.948011	CHR00029215/CHR00079284/CHR00028299/CHR00063824	4
Biological process	GO:0044364	disruption of cells of other organism	4/3615	29/42058	0.235657	0.948011	CHR00046845/CHR00008755/CHR00065547/CHR00073794	4
Biological process	GO:0010192	mucilage biosynthetic process	8/3615	69/42058	0.239635	0.948011	CHR00071637/CHR00078987/CHR00022064/CHR00033190/CHR00005512/CHR00043917/CHR00074647/CHR00032102	8
Biological process	GO:1990748	cellular detoxification	8/3615	69/42058	0.239635	0.948011	CHR00029215/CHR00079284/CHR00092045/CHR00028299/CHR00063824/CHR00003054/CHR00054801/CHR00072341	8
Biological process	GO:0033037	polysaccharide localization	11/3615	100/42058	0.239736	0.948011	CHR00029215/CHR00079284/CHR00028299/CHR00063824/CHR00073428/CHR00028475/CHR00086224/CHR00060796/CHR00080195/CHR00040802/CHR00021894	11
Biological process	GO:0097237	cellular response to toxic substance	11/3615	100/42058	0.239736	0.948011	CHR00029215/CHR00079284/CHR00092045/CHR00028299/CHR00056071/CHR00063824/CHR00003054/CHR00060795/CHR00054801/CHR00038203/CHR00072341	11
Biological process	GO:0098754	detoxification	13/3615	121/42058	0.240038	0.948011	CHR00029215/CHR00079284/CHR00092045/CHR00021602/CHR00086897/CHR00028299/CHR00058558/novel.26556/CHR00063824/CHR00003054/CHR00043486/CHR00054801/CHR00072341	13
Biological process	GO:0002240	response to molecule of oomycetes origin	5/3615	39/42058	0.241277	0.948011	CHR00029215/CHR00079284/CHR00028299/CHR00063824/CHR00036258	5
Biological process	GO:0032988	ribonucleoprotein complex disassembly	5/3615	39/42058	0.241277	0.948011	novel.34275/CHR00046771/CHR00046737/CHR00047721/CHR00086402	5
Biological process	GO:0042775	mitochondrial ATP synthesis coupled electron transport	5/3615	39/42058	0.241277	0.948011	CHR00009779/CHR00080071/CHR00059072/CHR00004107/CHR00063411	5
Biological process	GO:1903313	positive regulation of mRNA metabolic process	5/3615	39/42058	0.241277	0.948011	CHR00076749/CHR00072894/CHR00007097/CHR00019484/CHR00068852	5
Biological process	GO:0006066	alcohol metabolic process	36/3615	370/42058	0.241284	0.948011	CHR00057215/CHR00072905/CHR00059018/CHR00073841/CHR00052645/CHR00028755/CHR00049633/CHR00052051/CHR00093415/CHR00049311/CHR00010011/CHR00071055/CHR00013120/CHR00028927/CHR00037019/CHR00086305/CHR00090618/CHR00057659/CHR00017009/CHR00091174/CHR00028426/CHR00079989/CHR00038683/CHR00077184/novel.4941/CHR00084109/CHR00077022/novel.40335/CHR00053786/CHR00078541/CHR00038033/CHR00047543/CHR00067928/CHR0…	36
Biological process	GO:0035999	tetrahydrofolate interconversion	6/3615	49/42058	0.242632	0.948011	CHR00047936/novel.35182/CHR00046046/CHR00035747/CHR00078459/CHR00085803	6
Biological process	GO:0052482	defense response by cell wall thickening	6/3615	49/42058	0.242632	0.948011	CHR00029215/CHR00079284/CHR00028299/CHR00063824/CHR00060796/CHR00040802	6
Biological process	GO:0052544	defense response by callose deposition in cell wall	6/3615	49/42058	0.242632	0.948011	CHR00029215/CHR00079284/CHR00028299/CHR00063824/CHR00060796/CHR00040802	6
Biological process	GO:0009735	response to cytokinin	20/3615	196/42058	0.242974	0.948011	CHR00091285/CHR00046687/CHR00073015/CHR00061999/CHR00009878/CHR00013861/CHR00084131/CHR00068381/CHR00062489/CHR00019918/CHR00084132/novel.18494/CHR00081785/CHR00015912/CHR00088724/CHR00032062/CHR00001628/CHR00039512/CHR00055145/CHR00028590	20
Biological process	GO:0000912	assembly of actomyosin apparatus involved in cytokinesis	2/3615	11/42058	0.243005	0.948011	CHR00016870/CHR00016869	2
Biological process	GO:0000914	phragmoplast assembly	2/3615	11/42058	0.243005	0.948011	CHR00016870/CHR00016869	2
Biological process	GO:0001731	formation of translation preinitiation complex	2/3615	11/42058	0.243005	0.948011	CHR00013307/CHR00068910	2
Biological process	GO:0006166	purine ribonucleoside salvage	2/3615	11/42058	0.243005	0.948011	CHR00070747/CHR00021139	2
Biological process	GO:0009134	nucleoside diphosphate catabolic process	2/3615	11/42058	0.243005	0.948011	CHR00023470/CHR00074616	2
Biological process	GO:0018315	molybdenum incorporation into molybdenum-molybdopterin complex	2/3615	11/42058	0.243005	0.948011	CHR00052051/CHR00014182	2
Biological process	GO:0019287	isopentenyl diphosphate biosynthetic process, mevalonate pathway	2/3615	11/42058	0.243005	0.948011	CHR00070348/novel.14104	2
Biological process	GO:0019320	hexose catabolic process	2/3615	11/42058	0.243005	0.948011	CHR00076650/CHR00004744	2
Biological process	GO:0042040	metal incorporation into metallo-molybdopterin complex	2/3615	11/42058	0.243005	0.948011	CHR00052051/CHR00014182	2
Biological process	GO:0048656	anther wall tapetum formation	2/3615	11/42058	0.243005	0.948011	CHR00024143/CHR00068461	2
Biological process	GO:0048657	anther wall tapetum cell differentiation	2/3615	11/42058	0.243005	0.948011	CHR00024143/CHR00068461	2
Biological process	GO:1902407	assembly of actomyosin apparatus involved in mitotic cytokinesis	2/3615	11/42058	0.243005	0.948011	CHR00016870/CHR00016869	2
Biological process	GO:0009785	blue light signaling pathway	3/3615	20/42058	0.244162	0.948011	CHR00052755/novel.1871/CHR00026746	3
Biological process	GO:0030522	intracellular receptor signaling pathway	3/3615	20/42058	0.244162	0.948011	CHR00052755/novel.1871/CHR00026746	3
Biological process	GO:0035835	indole alkaloid biosynthetic process	3/3615	20/42058	0.244162	0.948011	CHR00084968/CHR00053098/CHR00029910	3
Biological process	GO:0019932	second-messenger-mediated signaling	17/3615	164/42058	0.244415	0.948011	CHR00023765/CHR00080048/CHR00013385/CHR00091443/CHR00037852/CHR00060014/CHR00072831/CHR00062144/CHR00037017/CHR00061798/CHR00082556/CHR00091425/CHR00084343/CHR00091813/CHR00037013/CHR00022328/CHR00020398	17
Biological process	GO:0030003	cellular cation homeostasis	35/3615	360/42058	0.246411	0.954341	CHR00029539/CHR00074377/CHR00071595/CHR00015661/CHR00009512/CHR00056984/CHR00072683/CHR00052283/CHR00042757/CHR00072775/CHR00044596/CHR00027046/CHR00016769/CHR00048562/CHR00069578/CHR00076376/novel.18667/CHR00031983/CHR00052695/CHR00017316/CHR00010969/CHR00002007/novel.36540/CHR00018437/CHR00064527/CHR00034456/CHR00021625/CHR00086529/CHR00069000/CHR00046990/CHR00003878/CHR00080084/CHR00043133/CHR…	35
Biological process	GO:0009690	cytokinin metabolic process	9/3615	80/42058	0.248079	0.959386	CHR00081855/CHR00009987/CHR00062472/CHR00043547/novel.17848/CHR00070747/CHR00091390/CHR00038662/CHR00001782	9
Biological process	GO:0009813	flavonoid biosynthetic process	25/3615	251/42058	0.248799	0.960754	CHR00081709/CHR00036904/CHR00056071/CHR00071307/CHR00021332/CHR00023554/CHR00070745/CHR00084996/CHR00029661/CHR00037184/CHR00026988/CHR00071278/CHR00062081/CHR00025624/CHR00090644/CHR00083809/novel.37970/CHR00003320/CHR00074371/CHR00067342/CHR00056457/CHR00030705/novel.1592/CHR00040249/CHR00021742	25
Biological process	GO:1903825	organic acid transmembrane transport	16/3615	154/42058	0.249931	0.963705	CHR00011134/CHR00073508/CHR00078645/CHR00083610/CHR00002033/CHR00063343/CHR00007098/CHR00048725/CHR00019333/novel.1837/CHR00039574/CHR00065480/CHR00020614/CHR00028215/CHR00007921/CHR00023139	16
Biological process	GO:1901659	glycosyl compound biosynthetic process	21/3615	208/42058	0.251485	0.968274	CHR00078001/CHR00030241/CHR00019885/CHR00075359/CHR00017239/CHR00089921/CHR00001226/CHR00078004/CHR00002663/CHR00070747/CHR00008271/CHR00078039/CHR00032857/CHR00033256/CHR00056695/CHR00021139/CHR00060796/CHR00063251/CHR00092172/CHR00091393/CHR00090914	21
Biological process	GO:0051817	modification of morphology or physiology of other organism involved in symbiotic interaction	8/3615	70/42058	0.251862	0.968304	CHR00075321/CHR00090657/CHR00057017/CHR00057018/CHR00057834/CHR00029753/CHR00048991/CHR00031141	8
Biological process	GO:0000244	spliceosomal tri-snRNP complex assembly	4/3615	30/42058	0.254936	0.970164	CHR00071434/novel.33574/CHR00059638/CHR00060597	4
Biological process	GO:0000578	embryonic axis specification	4/3615	30/42058	0.254936	0.970164	CHR00007980/CHR00061731/CHR00091274/CHR00014425	4
Biological process	GO:0009068	aspartate family amino acid catabolic process	4/3615	30/42058	0.254936	0.970164	CHR00088416/CHR00028816/CHR00055316/CHR00029290	4
Biological process	GO:0009148	pyrimidine nucleoside triphosphate biosynthetic process	4/3615	30/42058	0.254936	0.970164	CHR00019885/CHR00001226/CHR00002663/CHR00091393	4
Biological process	GO:0009704	de-etiolation	4/3615	30/42058	0.254936	0.970164	CHR00021602/CHR00034620/CHR00051810/CHR00087050	4
Biological process	GO:0034644	cellular response to UV	4/3615	30/42058	0.254936	0.970164	CHR00046695/CHR00018903/CHR00083930/CHR00046696	4
Biological process	GO:0072595	maintenance of protein localization in organelle	4/3615	30/42058	0.254936	0.970164	CHR00023010/CHR00053002/CHR00023011/CHR00055066	4
Biological process	GO:0015698	inorganic anion transport	26/3615	263/42058	0.255724	0.971751	CHR00021148/CHR00044707/novel.37200/CHR00011134/CHR00038236/CHR00062336/CHR00046452/CHR00073054/CHR00076513/CHR00057985/CHR00040891/CHR00077708/CHR00006507/CHR00071041/CHR00064394/CHR00025624/CHR00069908/CHR00077709/CHR00014424/CHR00054510/CHR00028805/CHR00009468/CHR00035659/CHR00037251/CHR00001562/CHR00024448	26
Biological process	GO:0042773	ATP synthesis coupled electron transport	6/3615	50/42058	0.257377	0.975207	CHR00009779/CHR00080071/CHR00059072/CHR00004107/CHR00026894/CHR00063411	6
Biological process	GO:0080022	primary root development	6/3615	50/42058	0.257377	0.975207	CHR00005080/CHR00087269/CHR00075955/CHR00048860/CHR00021894/CHR00083354	6
Biological process	GO:0009969	xyloglucan biosynthetic process	3/3615	21/42058	0.268098	0.994384	CHR00072677/CHR00030665/CHR00082774	3
Biological process	GO:0080144	amino acid homeostasis	3/3615	21/42058	0.268098	0.994384	CHR00005080/CHR00070388/CHR00070647	3
Biological process	GO:1901679	nucleotide transmembrane transport	3/3615	21/42058	0.268098	0.994384	CHR00029798/CHR00056313/CHR00089528	3
Biological process	GO:0009749	response to glucose	11/3615	103/42058	0.270348	0.994384	CHR00065024/CHR00052051/CHR00075670/CHR00063343/CHR00024167/CHR00048860/novel.40335/CHR00083354/CHR00028590/CHR00066096/CHR00046549	11
Biological process	GO:0015936	coenzyme A metabolic process	6/3615	51/42058	0.272354	0.994384	CHR00001089/CHR00068971/CHR00019386/CHR00056695/novel.21043/novel.40215	6
Biological process	GO:0009938	negative regulation of gibberellic acid mediated signaling pathway	4/3615	31/42058	0.274517	0.994384	CHR00019831/CHR00045634/CHR00065020/CHR00037682	4
Biological process	GO:0015766	disaccharide transport	4/3615	31/42058	0.274517	0.994384	CHR00013960/CHR00048537/CHR00003192/CHR00021894	4
Biological process	GO:0015770	sucrose transport	4/3615	31/42058	0.274517	0.994384	CHR00013960/CHR00048537/CHR00003192/CHR00021894	4
Biological process	GO:0015772	oligosaccharide transport	4/3615	31/42058	0.274517	0.994384	CHR00013960/CHR00048537/CHR00003192/CHR00021894	4
Biological process	GO:0032261	purine nucleotide salvage	4/3615	31/42058	0.274517	0.994384	CHR00013190/CHR00092924/CHR00070747/CHR00021139	4
Biological process	GO:0051552	flavone metabolic process	4/3615	31/42058	0.274517	0.994384	CHR00021332/CHR00084996/CHR00026988/novel.1592	4
Biological process	GO:0051553	flavone biosynthetic process	4/3615	31/42058	0.274517	0.994384	CHR00021332/CHR00084996/CHR00026988/novel.1592	4
Biological process	GO:0010929	positive regulation of auxin mediated signaling pathway	5/3615	41/42058	0.274765	0.994384	CHR00072518/CHR00043601/CHR00069761/novel.15046/novel.40335	5
Biological process	GO:0016024	CDP-diacylglycerol biosynthetic process	5/3615	41/42058	0.274765	0.994384	CHR00055810/CHR00092776/CHR00030443/CHR00029191/CHR00013877	5
Biological process	GO:0019321	pentose metabolic process	5/3615	41/42058	0.274765	0.994384	CHR00059256/CHR00091648/CHR00033478/CHR00047184/CHR00052654	5
Biological process	GO:0046341	CDP-diacylglycerol metabolic process	5/3615	41/42058	0.274765	0.994384	CHR00055810/CHR00092776/CHR00030443/CHR00029191/CHR00013877	5
Biological process	GO:0051865	protein autoubiquitination	5/3615	41/42058	0.274765	0.994384	CHR00076536/novel.33337/novel.23591/CHR00043190/novel.33949	5
Biological process	GO:0002215	defense response to nematode	2/3615	12/42058	0.276091	0.994384	CHR00056832/novel.27060	2
Biological process	GO:0006554	lysine catabolic process	2/3615	12/42058	0.276091	0.994384	CHR00088416/CHR00029290	2
Biological process	GO:0009643	photosynthetic acclimation	2/3615	12/42058	0.276091	0.994384	CHR00063343/CHR00052389	2
Biological process	GO:0010239	chloroplast mRNA processing	2/3615	12/42058	0.276091	0.994384	CHR00032232/CHR00003961	2
Biological process	GO:0010245	radial microtubular system formation	2/3615	12/42058	0.276091	0.994384	CHR00016870/CHR00016869	2
Biological process	GO:0010342	endosperm cellularization	2/3615	12/42058	0.276091	0.994384	CHR00016870/CHR00016869	2
Biological process	GO:0015840	urea transport	2/3615	12/42058	0.276091	0.994384	CHR00047854/CHR00002000	2
Biological process	GO:0015858	nucleoside transport	2/3615	12/42058	0.276091	0.994384	CHR00084600/CHR00080548	2
Biological process	GO:0019474	L-lysine catabolic process to acetyl-CoA	2/3615	12/42058	0.276091	0.994384	CHR00088416/CHR00029290	2
Biological process	GO:0019477	L-lysine catabolic process	2/3615	12/42058	0.276091	0.994384	CHR00088416/CHR00029290	2
Biological process	GO:0032042	mitochondrial DNA metabolic process	2/3615	12/42058	0.276091	0.994384	CHR00093312/CHR00023167	2
Biological process	GO:0033355	ascorbate glutathione cycle	2/3615	12/42058	0.276091	0.994384	CHR00043880/CHR00060638	2
Biological process	GO:0033512	L-lysine catabolic process to acetyl-CoA via saccharopine	2/3615	12/42058	0.276091	0.994384	CHR00088416/CHR00029290	2
Biological process	GO:0046440	L-lysine metabolic process	2/3615	12/42058	0.276091	0.994384	CHR00088416/CHR00029290	2
Biological process	GO:0048654	anther morphogenesis	2/3615	12/42058	0.276091	0.994384	CHR00024143/CHR00068461	2
Biological process	GO:0048655	anther wall tapetum morphogenesis	2/3615	12/42058	0.276091	0.994384	CHR00024143/CHR00068461	2
Biological process	GO:0052863	1-deoxy-D-xylulose 5-phosphate metabolic process	2/3615	12/42058	0.276091	0.994384	CHR00068150/CHR00001526	2
Biological process	GO:0052865	1-deoxy-D-xylulose 5-phosphate biosynthetic process	2/3615	12/42058	0.276091	0.994384	CHR00068150/CHR00001526	2
Biological process	GO:0080024	indolebutyric acid metabolic process	2/3615	12/42058	0.276091	0.994384	CHR00060795/CHR00036198	2
Biological process	GO:0019432	triglyceride biosynthetic process	10/3615	93/42058	0.27661	0.994885	CHR00057215/CHR00072905/CHR00052645/CHR00023071/CHR00049351/CHR00086425/CHR00057659/CHR00093797/CHR00038033/CHR00002174	10
Biological process	GO:0016102	diterpenoid biosynthetic process	13/3615	125/42058	0.277217	0.995702	CHR00034520/CHR00049633/CHR00037475/CHR00016577/CHR00016579/CHR00016578/CHR00034894/CHR00040957/CHR00034167/CHR00034893/CHR00003390/CHR00026981/CHR00087731	13
Biological process	GO:0006898	receptor-mediated endocytosis	14/3615	136/42058	0.279691	1	CHR00039410/CHR00006452/CHR00036789/CHR00062934/CHR00042578/CHR00072631/novel.22992/novel.12056/CHR00065655/CHR00086647/CHR00010408/CHR00087256/CHR00093426/CHR00087257	14
Biological process	GO:0090333	regulation of stomatal closure	14/3615	136/42058	0.279691	1	CHR00028174/CHR00047487/CHR00040097/CHR00074109/novel.970/CHR00046324/CHR00040100/CHR00028176/CHR00086224/CHR00087463/CHR00090364/CHR00052858/CHR00046990/CHR00049377	14
Biological process	GO:0043622	cortical microtubule organization	7/3615	62/42058	0.282383	1	CHR00005840/CHR00054615/CHR00061999/CHR00027789/CHR00042208/CHR00023264/CHR00010936	7
Biological process	GO:0009808	lignin metabolic process	29/3615	301/42058	0.287016	1	CHR00023483/CHR00055450/CHR00007980/novel.2148/CHR00083604/CHR00045819/CHR00055449/CHR00020015/CHR00077404/CHR00071279/CHR00091699/CHR00045827/CHR00015423/CHR00001176/CHR00082846/CHR00045828/CHR00018899/CHR00015424/CHR00045822/CHR00045829/CHR00071278/CHR00089537/CHR00025624/CHR00090644/CHR00029783/CHR00039102/CHR00074371/CHR00047363/CHR00091905	29
Biological process	GO:0010193	response to ozone	10/3615	94/42058	0.287764	1	CHR00083385/CHR00058850/CHR00079547/CHR00033300/CHR00077200/CHR00068449/CHR00013010/CHR00013009/CHR00013155/CHR00012582	10
Biological process	GO:0042180	cellular ketone metabolic process	34/3615	357/42058	0.290447	1	CHR00073951/CHR00048821/CHR00064041/CHR00037475/CHR00016577/CHR00048817/CHR00040449/CHR00016579/CHR00016578/CHR00049311/CHR00034894/CHR00040957/CHR00034167/CHR00034893/CHR00049048/CHR00011812/CHR00053655/CHR00048814/CHR00089806/CHR00012947/CHR00057701/CHR00040453/CHR00077943/CHR00038214/CHR00084109/CHR00015828/CHR00035870/CHR00007807/novel.40335/CHR00087731/CHR00046188/CHR00015827/CHR00023754/CHR…	34
Biological process	GO:0016144	S-glycoside biosynthetic process	5/3615	42/42058	0.291856	1	CHR00089921/CHR00078039/CHR00032857/CHR00060796/CHR00063251	5
Biological process	GO:0019758	glycosinolate biosynthetic process	5/3615	42/42058	0.291856	1	CHR00089921/CHR00078039/CHR00032857/CHR00060796/CHR00063251	5
Biological process	GO:0019761	glucosinolate biosynthetic process	5/3615	42/42058	0.291856	1	CHR00089921/CHR00078039/CHR00032857/CHR00060796/CHR00063251	5
Biological process	GO:0009963	positive regulation of flavonoid biosynthetic process	3/3615	22/42058	0.29228	1	CHR00071307/CHR00021332/novel.1592	3
Biological process	GO:0010028	xanthophyll cycle	3/3615	22/42058	0.29228	1	novel.7719/CHR00000426/CHR00016612	3
Biological process	GO:0071423	malate transmembrane transport	3/3615	22/42058	0.29228	1	CHR00011134/CHR00048725/CHR00039574	3
Biological process	GO:0072530	purine-containing compound transmembrane transport	3/3615	22/42058	0.29228	1	CHR00029798/CHR00056313/CHR00089528	3
Biological process	GO:0009638	phototropism	4/3615	32/42058	0.294334	1	CHR00022413/CHR00064339/CHR00063644/novel.1871	4
Biological process	GO:0043101	purine-containing compound salvage	4/3615	32/42058	0.294334	1	CHR00013190/CHR00092924/CHR00070747/CHR00021139	4
Biological process	GO:0048024	regulation of mRNA splicing, via spliceosome	4/3615	32/42058	0.294334	1	CHR00076749/CHR00072894/CHR00007097/CHR00015091	4
Biological process	GO:0000741	karyogamy	9/3615	84/42058	0.294994	1	CHR00045926/CHR00090984/CHR00068656/CHR00036716/CHR00086299/CHR00036639/CHR00007531/CHR00050314/novel.37291	9
Biological process	GO:0010197	polar nucleus fusion	9/3615	84/42058	0.294994	1	CHR00045926/CHR00090984/CHR00068656/CHR00036716/CHR00086299/CHR00036639/CHR00007531/CHR00050314/novel.37291	9
Biological process	GO:1901657	glycosyl compound metabolic process	39/3615	414/42058	0.297638	1	CHR00078001/CHR00029215/CHR00079284/CHR00078108/CHR00028299/CHR00072518/CHR00048258/CHR00030241/CHR00071637/CHR00063824/CHR00019885/novel.22851/CHR00075359/CHR00017239/CHR00089921/CHR00001226/CHR00043601/CHR00069761/CHR00078004/novel.15046/CHR00014182/CHR00002663/CHR00070747/CHR00008271/CHR00078039/CHR00032857/CHR00033256/CHR00032062/CHR00056695/CHR00021139/CHR00070002/CHR00060796/CHR00063251/CHR…	39
Biological process	GO:0010029	regulation of seed germination	18/3615	182/42058	0.301752	1	CHR00046695/CHR00039704/CHR00083930/CHR00004230/CHR00067426/novel.18494/CHR00067425/CHR00016251/CHR00034620/CHR00015912/CHR00010969/CHR00066732/CHR00087050/CHR00065020/CHR00037682/CHR00046696/novel.18785/CHR00074096	18
Biological process	GO:0009567	double fertilization forming a zygote and endosperm	6/3615	53/42058	0.302881	1	CHR00034620/CHR00087050/CHR00050740/CHR00069503/CHR00001278/CHR00037556	6
Biological process	GO:0006116	NADH oxidation	2/3615	13/42058	0.309084	1	CHR00084109/CHR00079390	2
Biological process	GO:0006145	purine nucleobase catabolic process	2/3615	13/42058	0.309084	1	CHR00080454/CHR00085070	2
Biological process	GO:0006195	purine nucleotide catabolic process	2/3615	13/42058	0.309084	1	CHR00087761/novel.31068	2
Biological process	GO:0009594	detection of nutrient	2/3615	13/42058	0.309084	1	CHR00048860/CHR00083354	2
Biological process	GO:0019346	transsulfuration	2/3615	13/42058	0.309084	1	CHR00047693/CHR00026677	2
Biological process	GO:0019755	one-carbon compound transport	2/3615	13/42058	0.309084	1	CHR00047854/CHR00002000	2
Biological process	GO:0031398	positive regulation of protein ubiquitination	2/3615	13/42058	0.309084	1	CHR00012041/CHR00062079	2
Biological process	GO:0042439	ethanolamine-containing compound metabolic process	2/3615	13/42058	0.309084	1	CHR00013120/CHR00017009	2
Biological process	GO:0050667	homocysteine metabolic process	2/3615	13/42058	0.309084	1	CHR00047693/CHR00026677	2
Biological process	GO:0070206	protein trimerization	2/3615	13/42058	0.309084	1	CHR00050702/CHR00056291	2
Biological process	GO:1901959	positive regulation of cutin biosynthetic process	2/3615	13/42058	0.309084	1	CHR00086425/CHR00074096	2
Biological process	GO:1903322	positive regulation of protein modification by small protein conjugation or removal	2/3615	13/42058	0.309084	1	CHR00012041/CHR00062079	2
Biological process	GO:0009804	coumarin metabolic process	5/3615	43/42058	0.309124	1	CHR00029215/CHR00079284/CHR00028299/CHR00063824/CHR00064872	5
Biological process	GO:0048768	root hair cell tip growth	5/3615	43/42058	0.309124	1	CHR00079166/CHR00060365/CHR00066381/CHR00084214/CHR00074287	5
Biological process	GO:0071248	cellular response to metal ion	5/3615	43/42058	0.309124	1	CHR00026057/CHR00026055/CHR00032451/CHR00035026/CHR00044107	5
Biological process	GO:0055067	monovalent inorganic cation homeostasis	17/3615	172/42058	0.309677	1	CHR00029539/CHR00029215/CHR00079284/CHR00028299/CHR00063824/novel.14942/CHR00017352/CHR00057985/CHR00027046/CHR00069578/CHR00031983/CHR00017316/CHR00010969/CHR00002007/CHR00046990/CHR00003878/CHR00001562	17
Biological process	GO:0006221	pyrimidine nucleotide biosynthetic process	11/3615	107/42058	0.312914	1	CHR00055810/CHR00038764/CHR00019885/CHR00001226/CHR00092776/CHR00002663/CHR00030443/CHR00029191/CHR00092172/CHR00013877/CHR00091393	11
Biological process	GO:0042538	hyperosmotic salinity response	11/3615	107/42058	0.312914	1	CHR00091345/CHR00061999/CHR00091346/CHR00052389/novel.39955/CHR00077112/CHR00060795/CHR00065020/CHR00037682/CHR00036479/CHR00040249	11
Biological process	GO:0010030	positive regulation of seed germination	4/3615	33/42058	0.314321	1	CHR00046695/CHR00083930/CHR00046696/novel.18785	4
Biological process	GO:0015865	purine nucleotide transport	4/3615	33/42058	0.314321	1	CHR00029798/CHR00056313/CHR00089528/CHR00036198	4
Biological process	GO:0051503	adenine nucleotide transport	4/3615	33/42058	0.314321	1	CHR00029798/CHR00056313/CHR00089528/CHR00036198	4
Biological process	GO:0090354	regulation of auxin metabolic process	4/3615	33/42058	0.314321	1	CHR00046333/CHR00039512/novel.18134/CHR00001721	4
Biological process	GO:0009067	aspartate family amino acid biosynthetic process	12/3615	118/42058	0.314752	1	CHR00047693/CHR00064428/CHR00088416/CHR00042407/CHR00046046/CHR00026677/CHR00067337/CHR00057857/CHR00029290/CHR00012252/novel.6278/CHR00080651	12
Biological process	GO:0009435	NAD biosynthetic process	3/3615	23/42058	0.316595	1	CHR00006504/novel.23639/CHR00029789	3
Biological process	GO:0046113	nucleobase catabolic process	3/3615	23/42058	0.316595	1	novel.30611/CHR00080454/CHR00085070	3
Biological process	GO:0046835	carbohydrate phosphorylation	3/3615	23/42058	0.316595	1	CHR00071055/CHR00075806/CHR00047543	3
Biological process	GO:0046855	inositol phosphate dephosphorylation	3/3615	23/42058	0.316595	1	CHR00028755/CHR00090618/CHR00077022	3
Biological process	GO:0071545	inositol phosphate catabolic process	3/3615	23/42058	0.316595	1	CHR00028755/CHR00090618/CHR00077022	3
Biological process	GO:0072527	pyrimidine-containing compound metabolic process	19/3615	195/42058	0.318012	1	CHR00029215/CHR00060781/CHR00079284/CHR00028299/CHR00063824/CHR00055810/CHR00068150/CHR00038764/CHR00019885/CHR00001226/CHR00092776/CHR00002663/CHR00030443/CHR00001526/novel.30611/CHR00029191/CHR00092172/CHR00013877/CHR00091393	19
Biological process	GO:0043173	nucleotide salvage	6/3615	54/42058	0.318374	1	CHR00013190/CHR00092924/CHR00070747/CHR00021139/CHR00029789/CHR00073586	6
Biological process	GO:0003333	amino acid transmembrane transport	10/3615	97/42058	0.321907	1	CHR00073508/CHR00078645/CHR00083610/CHR00002033/CHR00007098/CHR00019333/CHR00065480/CHR00020614/CHR00028215/CHR00007921	10
Biological process	GO:0031647	regulation of protein stability	11/3615	108/42058	0.323804	1	CHR00017208/CHR00025782/CHR00048792/CHR00023537/CHR00043190/CHR00058965/CHR00006912/novel.33969/CHR00030663/CHR00014199/CHR00072675	11
Biological process	GO:0052543	callose deposition in cell wall	7/3615	65/42058	0.32449	1	CHR00029215/CHR00079284/CHR00028299/CHR00063824/CHR00028475/CHR00060796/CHR00040802	7
Biological process	GO:0071230	cellular response to amino acid stimulus	13/3615	130/42058	0.326015	1	CHR00080048/CHR00091443/CHR00037852/CHR00060014/CHR00072831/CHR00062144/CHR00037017/CHR00061798/CHR00082556/CHR00091425/CHR00084343/CHR00037013/CHR00020398	13
Biological process	GO:0055065	metal ion homeostasis	42/3615	453/42058	0.326204	1	CHR00029539/CHR00029215/CHR00074377/CHR00079284/CHR00071595/CHR00015661/CHR00028299/CHR00009512/CHR00056984/CHR00072683/CHR00052283/CHR00063824/novel.14942/CHR00042757/CHR00017352/CHR00057985/CHR00072775/CHR00044596/CHR00027046/CHR00016769/CHR00048562/CHR00052072/CHR00069578/CHR00076376/novel.18667/CHR00052695/CHR00010969/novel.36540/CHR00018437/CHR00064527/CHR00034456/CHR00021625/CHR00086529/CHR…	42
Biological process	GO:0009086	methionine biosynthetic process	6/3615	55/42058	0.33398	1	CHR00047693/CHR00042407/CHR00046046/CHR00026677/CHR00067337/CHR00080651	6
Biological process	GO:0098661	inorganic anion transmembrane transport	6/3615	55/42058	0.33398	1	CHR00011134/CHR00062336/CHR00077708/CHR00071041/CHR00077709/CHR00028805	6
Biological process	GO:0010205	photoinhibition	4/3615	34/42058	0.334418	1	CHR00017380/novel.21628/CHR00074247/CHR00045776	4
Biological process	GO:0043155	negative regulation of photosynthesis, light reaction	4/3615	34/42058	0.334418	1	CHR00017380/novel.21628/CHR00074247/CHR00045776	4
Biological process	GO:0060860	regulation of floral organ abscission	4/3615	34/42058	0.334418	1	CHR00040454/CHR00047797/CHR00020118/CHR00049047	4
Biological process	GO:0060862	negative regulation of floral organ abscission	4/3615	34/42058	0.334418	1	CHR00040454/CHR00047797/CHR00020118/CHR00049047	4
Biological process	GO:0071417	cellular response to organonitrogen compound	17/3615	175/42058	0.335365	1	CHR00029215/CHR00079284/CHR00028299/CHR00063824/CHR00080048/CHR00091443/CHR00037852/CHR00060014/CHR00072831/CHR00062144/CHR00037017/CHR00061798/CHR00082556/CHR00091425/CHR00084343/CHR00037013/CHR00020398	17
Biological process	GO:0055072	iron ion homeostasis	15/3615	153/42058	0.336063	1	CHR00015661/CHR00009512/CHR00056984/CHR00052283/CHR00016769/CHR00052072/CHR00076376/novel.18667/novel.36540/CHR00018437/CHR00034456/CHR00021625/CHR00035632/CHR00080084/CHR00071425	15
Biological process	GO:0035195	gene silencing by miRNA	14/3615	142/42058	0.336154	1	CHR00071434/CHR00068656/CHR00088536/CHR00030756/CHR00086299/CHR00023734/novel.14971/novel.33574/CHR00091618/CHR00060980/CHR00079981/CHR00015091/CHR00060597/CHR00011873	14
Biological process	GO:0009098	leucine biosynthetic process	3/3615	24/42058	0.340937	1	CHR00089921/CHR00035428/CHR00078039	3
Biological process	GO:0035834	indole alkaloid metabolic process	3/3615	24/42058	0.340937	1	CHR00084968/CHR00053098/CHR00029910	3
Biological process	GO:0000002	mitochondrial genome maintenance	2/3615	14/42058	0.341755	1	CHR00093312/CHR00023167	2
Biological process	GO:0010196	nonphotochemical quenching	2/3615	14/42058	0.341755	1	CHR00073266/CHR00073265	2
Biological process	GO:0010271	regulation of chlorophyll catabolic process	2/3615	14/42058	0.341755	1	CHR00049311/CHR00015912	2
Biological process	GO:0015802	basic amino acid transport	2/3615	14/42058	0.341755	1	CHR00023083/CHR00070734	2
Biological process	GO:0030149	sphingolipid catabolic process	2/3615	14/42058	0.341755	1	CHR00067166/CHR00039348	2
Biological process	GO:0034058	endosomal vesicle fusion	2/3615	14/42058	0.341755	1	CHR00050639/novel.16242	2
Biological process	GO:0046339	diacylglycerol metabolic process	2/3615	14/42058	0.341755	1	CHR00021847/CHR00052595	2
Biological process	GO:0046466	membrane lipid catabolic process	2/3615	14/42058	0.341755	1	CHR00067166/CHR00039348	2
Biological process	GO:0071284	cellular response to lead ion	2/3615	14/42058	0.341755	1	CHR00026057/CHR00026055	2
Biological process	GO:0080005	photosystem stoichiometry adjustment	2/3615	14/42058	0.341755	1	CHR00032250/CHR00010500	2
Biological process	GO:0080028	nitrile biosynthetic process	2/3615	14/42058	0.341755	1	novel.22851/CHR00075359	2
Biological process	GO:1901404	regulation of tetrapyrrole catabolic process	2/3615	14/42058	0.341755	1	CHR00049311/CHR00015912	2
Biological process	GO:1990066	energy quenching	2/3615	14/42058	0.341755	1	CHR00073266/CHR00073265	2
Biological process	GO:0009814	defense response, incompatible interaction	34/3615	366/42058	0.343146	1	CHR00079104/CHR00029215/CHR00079284/CHR00028299/novel.34043/CHR00025517/CHR00055962/CHR00063824/CHR00045972/CHR00076945/CHR00014001/CHR00067294/CHR00076947/novel.33597/CHR00018754/CHR00042005/CHR00040327/CHR00011812/CHR00023039/CHR00073866/CHR00045965/CHR00057857/CHR00083631/CHR00089517/CHR00045767/CHR00021782/CHR00040329/CHR00074814/CHR00038214/CHR00012252/CHR00073863/CHR00090553/CHR00077124/CHR…	34
Biological process	GO:0009407	toxin catabolic process	5/3615	45/42058	0.344025	1	CHR00021602/CHR00086897/CHR00058558/novel.26556/CHR00043486	5
Biological process	GO:0010187	negative regulation of seed germination	5/3615	45/42058	0.344025	1	CHR00034620/CHR00087050/CHR00065020/CHR00037682/CHR00074096	5
Biological process	GO:0043473	pigmentation	5/3615	45/42058	0.344025	1	CHR00081709/CHR00029661/CHR00062081/CHR00030705/CHR00051663	5
Biological process	GO:0009845	seed germination	37/3615	400/42058	0.34442	1	CHR00046695/CHR00038338/CHR00019831/CHR00024697/CHR00016579/CHR00039704/CHR00083930/CHR00004230/CHR00034894/CHR00071434/CHR00078987/CHR00067426/CHR00047042/novel.18494/CHR00067425/CHR00006375/CHR00045801/CHR00016251/CHR00034620/CHR00033190/CHR00015912/novel.33574/CHR00010969/CHR00061455/CHR00066732/CHR00087050/novel.37970/CHR00065020/CHR00037682/CHR00046696/novel.18785/CHR00077022/CHR00059638/CHR…	37
Biological process	GO:0035194	posttranscriptional gene silencing by RNA	23/3615	243/42058	0.345613	1	CHR00075096/CHR00092173/CHR00075434/CHR00092174/CHR00059221/CHR00071434/CHR00012086/CHR00068656/CHR00051202/CHR00051486/CHR00088536/CHR00030756/CHR00086299/CHR00023734/novel.14971/novel.33574/CHR00091618/CHR00060980/CHR00079981/CHR00048991/CHR00015091/CHR00060597/CHR00011873	23
Biological process	GO:0006638	neutral lipid metabolic process	12/3615	121/42058	0.3461	1	CHR00057215/CHR00072905/CHR00052645/CHR00023071/CHR00049351/CHR00021847/CHR00086425/CHR00057659/CHR00052595/CHR00093797/CHR00038033/CHR00002174	12
Biological process	GO:0006639	acylglycerol metabolic process	12/3615	121/42058	0.3461	1	CHR00057215/CHR00072905/CHR00052645/CHR00023071/CHR00049351/CHR00021847/CHR00086425/CHR00057659/CHR00052595/CHR00093797/CHR00038033/CHR00002174	12
Biological process	GO:0009630	gravitropism	19/3615	199/42058	0.350533	1	CHR00028174/CHR00047487/CHR00074707/CHR00084166/novel.970/CHR00050639/CHR00064339/CHR00034620/CHR00028176/CHR00084507/CHR00084190/CHR00087050/novel.1871/CHR00052858/novel.40335/CHR00051663/CHR00083919/novel.30085/CHR00044415	19
Biological process	GO:1901699	cellular response to nitrogen compound	22/3615	233/42058	0.354481	1	CHR00029215/CHR00044707/CHR00079284/novel.37200/CHR00028299/CHR00063824/CHR00080048/CHR00091443/CHR00037852/CHR00060014/CHR00072831/CHR00062144/CHR00037017/CHR00064394/CHR00069908/CHR00061798/CHR00082556/CHR00054510/CHR00091425/CHR00084343/CHR00037013/CHR00020398	22
Biological process	GO:0009147	pyrimidine nucleoside triphosphate metabolic process	4/3615	35/42058	0.354566	1	CHR00019885/CHR00001226/CHR00002663/CHR00091393	4
Biological process	GO:0051017	actin filament bundle assembly	4/3615	35/42058	0.354566	1	CHR00015364/CHR00067528/CHR00054690/CHR00055635	4
Biological process	GO:0052541	plant-type cell wall cellulose metabolic process	4/3615	35/42058	0.354566	1	CHR00068136/CHR00073428/CHR00064042/CHR00080195	4
Biological process	GO:0061572	actin filament bundle organization	4/3615	35/42058	0.354566	1	CHR00015364/CHR00067528/CHR00054690/CHR00055635	4
Biological process	GO:0046890	regulation of lipid biosynthetic process	14/3615	144/42058	0.35552	1	CHR00049633/CHR00037475/CHR00016577/CHR00016579/CHR00016578/CHR00049311/CHR00034894/CHR00040957/CHR00034167/CHR00034893/novel.40335/CHR00087731/CHR00023754/CHR00074096	14
Biological process	GO:0006220	pyrimidine nucleotide metabolic process	11/3615	111/42058	0.356918	1	CHR00055810/CHR00038764/CHR00019885/CHR00001226/CHR00092776/CHR00002663/CHR00030443/CHR00029191/CHR00092172/CHR00013877/CHR00091393	11
Biological process	GO:0000302	response to reactive oxygen species	36/3615	391/42058	0.357709	1	CHR00083385/CHR00058850/CHR00044356/CHR00076317/CHR00015423/CHR00001176/CHR00015424/CHR00003054/CHR00079682/CHR00078736/CHR00079547/CHR00093173/CHR00033300/CHR00036701/CHR00047042/CHR00018017/CHR00011425/CHR00077200/CHR00031983/CHR00068449/CHR00037567/CHR00013010/CHR00060795/CHR00032451/CHR00035026/CHR00013009/CHR00054801/CHR00013155/CHR00038648/CHR00012582/CHR00044107/CHR00038203/CHR00080454/CHR…	36
Biological process	GO:0006559	L-phenylalanine catabolic process	3/3615	25/42058	0.36521	1	CHR00045542/CHR00045541/CHR00017455	3
Biological process	GO:0009228	thiamine biosynthetic process	3/3615	25/42058	0.36521	1	CHR00060781/CHR00068150/CHR00001526	3
Biological process	GO:0009268	response to pH	3/3615	25/42058	0.36521	1	CHR00029260/CHR00090084/CHR00061175	3
Biological process	GO:0010395	rhamnogalacturonan I metabolic process	3/3615	25/42058	0.36521	1	CHR00078987/CHR00033190/CHR00064042	3
Biological process	GO:0010588	cotyledon vascular tissue pattern formation	3/3615	25/42058	0.36521	1	CHR00079031/CHR00079030/CHR00069965	3
Biological process	GO:0042724	thiamine-containing compound biosynthetic process	3/3615	25/42058	0.36521	1	CHR00060781/CHR00068150/CHR00001526	3
Biological process	GO:0051090	regulation of DNA-binding transcription factor activity	3/3615	25/42058	0.36521	1	novel.30557/novel.28026/CHR00003878	3
Biological process	GO:1902222	erythrose 4-phosphate/phosphoenolpyruvate family amino acid catabolic process	3/3615	25/42058	0.36521	1	CHR00045542/CHR00045541/CHR00017455	3
Biological process	GO:1902932	positive regulation of alcohol biosynthetic process	3/3615	25/42058	0.36521	1	CHR00049633/novel.40335/CHR00023754	3
Biological process	GO:0090693	plant organ senescence	44/3615	483/42058	0.365545	1	CHR00055421/CHR00072980/CHR00000620/novel.5452/CHR00077191/CHR00076025/CHR00036151/CHR00015801/CHR00049311/CHR00070745/CHR00072653/CHR00079682/CHR00057985/CHR00073063/CHR00070295/CHR00066474/CHR00001808/CHR00083314/novel.18494/CHR00005202/CHR00048860/CHR00069365/CHR00059667/CHR00001378/CHR00074103/CHR00041859/CHR00082124/CHR00066732/CHR00074814/CHR00035830/CHR00004725/CHR00068952/CHR00041858/CHR0…	44
Biological process	GO:0010102	lateral root morphogenesis	13/3615	134/42058	0.366356	1	CHR00033479/CHR00033480/CHR00021758/CHR00033481/CHR00031254/CHR00074707/CHR00084166/CHR00057310/CHR00073765/CHR00072492/CHR00025624/novel.1871/CHR00076415	13
Biological process	GO:0010150	leaf senescence	43/3615	472/42058	0.36742	1	CHR00055421/CHR00072980/CHR00000620/novel.5452/CHR00077191/CHR00076025/CHR00036151/CHR00015801/CHR00049311/CHR00070745/CHR00072653/CHR00079682/CHR00057985/CHR00073063/CHR00070295/CHR00066474/CHR00001808/CHR00083314/novel.18494/CHR00005202/CHR00048860/CHR00069365/CHR00059667/CHR00001378/CHR00074103/CHR00041859/CHR00082124/CHR00066732/CHR00074814/CHR00035830/CHR00004725/CHR00068952/CHR00041858/CHR0…	43
Biological process	GO:0052386	cell wall thickening	7/3615	68/42058	0.367496	1	CHR00029215/CHR00079284/CHR00028299/CHR00063824/CHR00028475/CHR00060796/CHR00040802	7
Biological process	GO:0009225	nucleotide-sugar metabolic process	11/3615	112/42058	0.36807	1	CHR00077266/CHR00053070/CHR00091067/CHR00091648/CHR00033478/CHR00012118/CHR00017822/CHR00011023/CHR00001727/CHR00052654/CHR00035885	11
Biological process	GO:0051261	protein depolymerization	8/3615	79/42058	0.36849	1	CHR00015364/CHR00036789/CHR00072631/CHR00086647/novel.16352/CHR00054690/CHR00087256/CHR00087257	8
Biological process	GO:0006213	pyrimidine nucleoside metabolic process	9/3615	90/42058	0.368782	1	CHR00029215/CHR00079284/CHR00028299/CHR00063824/CHR00019885/CHR00001226/CHR00002663/CHR00092172/CHR00091393	9
Biological process	GO:0010191	mucilage metabolic process	9/3615	90/42058	0.368782	1	CHR00038338/CHR00071637/CHR00078987/CHR00022064/CHR00033190/CHR00005512/CHR00043917/CHR00074647/CHR00032102	9
Biological process	GO:0009751	response to salicylic acid	44/3615	484/42058	0.370886	1	CHR00052898/CHR00091345/CHR00043072/CHR00014587/CHR00075209/CHR00075096/CHR00092173/CHR00069088/CHR00048258/CHR00075434/CHR00092174/CHR00023880/CHR00091346/CHR00047868/CHR00070745/CHR00081147/CHR00050018/CHR00047780/CHR00014001/CHR00043880/CHR00018754/CHR00024886/CHR00092846/CHR00064225/CHR00016356/CHR00068935/CHR00073866/CHR00056832/CHR00050020/CHR00057857/CHR00057701/CHR00043486/CHR00065020/CHR…	44
Biological process	GO:0042542	response to hydrogen peroxide	15/3615	157/42058	0.373526	1	CHR00015423/CHR00001176/CHR00015424/CHR00079682/CHR00078736/CHR00047042/CHR00011425/CHR00031983/CHR00060795/CHR00032451/CHR00035026/CHR00038648/CHR00044107/CHR00038203/CHR00038650	15
Biological process	GO:0010246	rhamnogalacturonan I biosynthetic process	2/3615	15/42058	0.373916	1	CHR00078987/CHR00033190	2
Biological process	GO:0019243	methylglyoxal catabolic process to D-lactate via S-lactoyl-glutathione	2/3615	15/42058	0.373916	1	CHR00089806/CHR00007807	2
Biological process	GO:0032544	plastid translation	2/3615	15/42058	0.373916	1	CHR00062923/CHR00015568	2
Biological process	GO:0033127	regulation of histone phosphorylation	2/3615	15/42058	0.373916	1	CHR00022523/CHR00063203	2
Biological process	GO:0033128	negative regulation of histone phosphorylation	2/3615	15/42058	0.373916	1	CHR00022523/CHR00063203	2
Biological process	GO:0033135	regulation of peptidyl-serine phosphorylation	2/3615	15/42058	0.373916	1	CHR00022523/CHR00063203	2
Biological process	GO:0033137	negative regulation of peptidyl-serine phosphorylation	2/3615	15/42058	0.373916	1	CHR00022523/CHR00063203	2
Biological process	GO:0035337	fatty-acyl-CoA metabolic process	2/3615	15/42058	0.373916	1	CHR00087761/novel.31068	2
Biological process	GO:0043981	histone H4-K5 acetylation	2/3615	15/42058	0.373916	1	CHR00060754/CHR00070877	2
Biological process	GO:0046398	UDP-glucuronate metabolic process	2/3615	15/42058	0.373916	1	CHR00011023/CHR00035885	2
Biological process	GO:0046685	response to arsenic-containing substance	2/3615	15/42058	0.373916	1	CHR00038236/CHR00079914	2
Biological process	GO:0050898	nitrile metabolic process	2/3615	15/42058	0.373916	1	novel.22851/CHR00075359	2
Biological process	GO:0061727	methylglyoxal catabolic process to lactate	2/3615	15/42058	0.373916	1	CHR00089806/CHR00007807	2
Biological process	GO:0061866	negative regulation of histone H3-S10 phosphorylation	2/3615	15/42058	0.373916	1	CHR00022523/CHR00063203	2
Biological process	GO:0098609	cell-cell adhesion	2/3615	15/42058	0.373916	1	novel.38198/CHR00064042	2
Biological process	GO:1903341	regulation of meiotic DNA double-strand break formation	2/3615	15/42058	0.373916	1	CHR00022523/CHR00063203	2
Biological process	GO:1903343	positive regulation of meiotic DNA double-strand break formation	2/3615	15/42058	0.373916	1	CHR00022523/CHR00063203	2
Biological process	GO:2000615	regulation of histone H3-K9 acetylation	2/3615	15/42058	0.373916	1	CHR00022523/CHR00063203	2
Biological process	GO:2000616	negative regulation of histone H3-K9 acetylation	2/3615	15/42058	0.373916	1	CHR00022523/CHR00063203	2
Biological process	GO:0010206	photosystem II repair	4/3615	36/42058	0.374709	1	CHR00089335/CHR00072571/CHR00067144/CHR00079592	4
Biological process	GO:0035435	phosphate ion transmembrane transport	4/3615	36/42058	0.374709	1	CHR00011134/CHR00062336/CHR00077708/CHR00077709	4
Biological process	GO:0046033	AMP metabolic process	4/3615	36/42058	0.374709	1	CHR00013190/CHR00092924/CHR00070747/CHR00021139	4
Biological process	GO:0009629	response to gravity	19/3615	202/42058	0.375367	1	CHR00028174/CHR00047487/CHR00074707/CHR00084166/novel.970/CHR00050639/CHR00064339/CHR00034620/CHR00028176/CHR00084507/CHR00084190/CHR00087050/novel.1871/CHR00052858/novel.40335/CHR00051663/CHR00083919/novel.30085/CHR00044415	19
Biological process	GO:0010311	lateral root formation	10/3615	102/42058	0.380398	1	CHR00033479/CHR00033480/CHR00021758/CHR00033481/CHR00074707/CHR00084166/CHR00057310/CHR00072492/CHR00025624/novel.1871	10
Biological process	GO:0031048	chromatin silencing by small RNA	6/3615	58/42058	0.381203	1	CHR00075096/CHR00092173/CHR00075434/CHR00092174/CHR00059221/CHR00048991	6
Biological process	GO:0046417	chorismate metabolic process	9/3615	91/42058	0.381301	1	CHR00079301/CHR00003843/CHR00078762/CHR00059741/CHR00025163/CHR00056087/CHR00003844/CHR00054430/CHR00049228	9
Biological process	GO:0030258	lipid modification	30/3615	327/42058	0.381805	1	CHR00083000/CHR00061403/CHR00028755/CHR00020772/CHR00075320/CHR00092402/CHR00069698/CHR00054495/CHR00024207/CHR00019785/CHR00045053/CHR00090618/CHR00005202/CHR00006375/CHR00056194/novel.27458/novel.37970/CHR00009193/CHR00018644/novel.36955/CHR00077022/CHR00018643/CHR00087193/CHR00064396/novel.16419/CHR00051251/CHR00063528/CHR00065718/CHR00036198/CHR00021742	30
Biological process	GO:0072528	pyrimidine-containing compound biosynthetic process	14/3615	147/42058	0.384902	1	CHR00060781/CHR00055810/CHR00068150/CHR00038764/CHR00019885/CHR00001226/CHR00092776/CHR00002663/CHR00030443/CHR00001526/CHR00029191/CHR00092172/CHR00013877/CHR00091393	14
Biological process	GO:0010101	post-embryonic root morphogenesis	13/3615	136/42058	0.386799	1	CHR00033479/CHR00033480/CHR00021758/CHR00033481/CHR00031254/CHR00074707/CHR00084166/CHR00057310/CHR00073765/CHR00072492/CHR00025624/novel.1871/CHR00076415	13
Biological process	GO:0009812	flavonoid metabolic process	27/3615	294/42058	0.388496	1	CHR00081709/CHR00036904/CHR00056071/CHR00071307/CHR00021332/CHR00023554/CHR00053469/CHR00093208/CHR00070745/CHR00084996/CHR00029661/CHR00037184/CHR00026988/CHR00071278/CHR00062081/CHR00025624/CHR00090644/CHR00083809/novel.37970/CHR00003320/CHR00074371/CHR00067342/CHR00056457/CHR00030705/novel.1592/CHR00040249/CHR00021742	27
Biological process	GO:0009740	gibberellic acid mediated signaling pathway	12/3615	125/42058	0.388669	1	CHR00053450/CHR00019831/CHR00037475/CHR00014177/CHR00087253/CHR00045634/CHR00017223/CHR00032062/CHR00065020/CHR00026981/CHR00037682/CHR00078404	12
Biological process	GO:0010476	gibberellin mediated signaling pathway	12/3615	125/42058	0.388669	1	CHR00053450/CHR00019831/CHR00037475/CHR00014177/CHR00087253/CHR00045634/CHR00017223/CHR00032062/CHR00065020/CHR00026981/CHR00037682/CHR00078404	12
Biological process	GO:0006772	thiamine metabolic process	3/3615	26/42058	0.389327	1	CHR00060781/CHR00068150/CHR00001526	3
Biological process	GO:0006882	cellular zinc ion homeostasis	3/3615	26/42058	0.389327	1	CHR00071595/CHR00027046/CHR00043133	3
Biological process	GO:0042723	thiamine-containing compound metabolic process	3/3615	26/42058	0.389327	1	CHR00060781/CHR00068150/CHR00001526	3
Biological process	GO:0046184	aldehyde biosynthetic process	3/3615	26/42058	0.389327	1	CHR00078001/CHR00078004/CHR00033256	3
Biological process	GO:0048358	mucilage pectin biosynthetic process	3/3615	26/42058	0.389327	1	CHR00078987/CHR00033190/CHR00005512	3
Biological process	GO:0052314	phytoalexin metabolic process	3/3615	26/42058	0.389327	1	CHR00020900/CHR00014607/CHR00040249	3
Biological process	GO:0052315	phytoalexin biosynthetic process	3/3615	26/42058	0.389327	1	CHR00020900/CHR00014607/CHR00040249	3
Biological process	GO:0070370	cellular heat acclimation	3/3615	26/42058	0.389327	1	CHR00041187/CHR00049349/CHR00073486	3
Biological process	GO:0010647	positive regulation of cell communication	23/3615	249/42058	0.390567	1	CHR00072518/CHR00069287/CHR00043880/CHR00043601/CHR00069761/novel.15046/CHR00044699/CHR00043861/CHR00048860/CHR00014177/CHR00017223/CHR00086224/CHR00008647/CHR00038214/CHR00060894/CHR00087463/CHR00019883/CHR00092941/novel.40335/CHR00071375/CHR00078404/CHR00083354/CHR00049377	23
Biological process	GO:0006869	lipid transport	26/3615	283/42058	0.390824	1	CHR00049734/CHR00092048/CHR00019905/CHR00008755/CHR00061091/CHR00038206/novel.5452/CHR00049728/CHR00038207/CHR00015801/CHR00004230/CHR00010356/CHR00028083/CHR00091943/CHR00036258/CHR00076736/CHR00005896/CHR00060511/novel.23020/CHR00030064/CHR00024563/novel.2301/CHR00049686/CHR00038609/CHR00063528/CHR00044415	26
Biological process	GO:0009739	response to gibberellin	22/3615	238/42058	0.39295	1	CHR00091285/CHR00053450/CHR00076371/CHR00019831/CHR00073015/CHR00037475/CHR00013385/CHR00084131/CHR00084132/CHR00014177/CHR00087253/CHR00045634/CHR00017223/CHR00061455/CHR00088724/CHR00032062/CHR00065020/CHR00004725/CHR00026981/CHR00037682/CHR00022328/CHR00078404	22
Biological process	GO:0006816	calcium ion transport	24/3615	261/42058	0.395646	1	CHR00071595/CHR00023765/CHR00072683/CHR00040302/CHR00080048/CHR00042757/CHR00091443/CHR00037852/CHR00060014/CHR00072775/CHR00044596/CHR00072831/CHR00062144/CHR00037017/CHR00052695/CHR00061798/CHR00082556/CHR00091425/CHR00064527/CHR00086529/CHR00084343/CHR00037013/CHR00066832/CHR00020398	24
Biological process	GO:0009593	detection of chemical stimulus	7/3615	70/42058	0.396384	1	CHR00040097/CHR00074109/CHR00046324/CHR00040100/CHR00048860/CHR00090364/CHR00083354	7
Biological process	GO:0009395	phospholipid catabolic process	6/3615	59/42058	0.396988	1	CHR00031073/CHR00028927/CHR00077184/novel.23841/CHR00087463/CHR00049377	6
Biological process	GO:0071370	cellular response to gibberellin stimulus	12/3615	126/42058	0.399392	1	CHR00053450/CHR00019831/CHR00037475/CHR00014177/CHR00087253/CHR00045634/CHR00017223/CHR00032062/CHR00065020/CHR00026981/CHR00037682/CHR00078404	12
Biological process	GO:0090332	stomatal closure	16/3615	171/42058	0.399425	1	CHR00028174/CHR00047487/CHR00040097/CHR00074109/novel.970/CHR00039574/CHR00046324/CHR00040100/CHR00028176/CHR00086224/CHR00087463/CHR00090364/CHR00052858/CHR00046990/CHR00051251/CHR00049377	16
Biological process	GO:0010876	lipid localization	29/3615	319/42058	0.404131	1	CHR00049734/CHR00092048/CHR00019905/CHR00008755/CHR00061091/CHR00038206/novel.5452/CHR00049728/CHR00028266/CHR00038207/CHR00015801/CHR00004230/CHR00010356/CHR00028083/CHR00021993/CHR00091943/CHR00036258/CHR00076736/CHR00005896/CHR00060511/novel.23020/CHR00030064/CHR00024563/novel.2301/CHR00049686/CHR00038609/CHR00063528/CHR00037556/CHR00044415	29
Biological process	GO:0000245	spliceosomal complex assembly	2/3615	16/42058	0.405412	1	CHR00008484/CHR00004327	2
Biological process	GO:0006167	AMP biosynthetic process	2/3615	16/42058	0.405412	1	CHR00070747/CHR00021139	2
Biological process	GO:0010264	myo-inositol hexakisphosphate biosynthetic process	2/3615	16/42058	0.405412	1	CHR00071055/CHR00038683	2
Biological process	GO:0033517	myo-inositol hexakisphosphate metabolic process	2/3615	16/42058	0.405412	1	CHR00071055/CHR00038683	2
Biological process	GO:0033619	membrane protein proteolysis	2/3615	16/42058	0.405412	1	CHR00019831/CHR00080914	2
Biological process	GO:0045827	negative regulation of isoprenoid metabolic process	2/3615	16/42058	0.405412	1	CHR00037475/CHR00049311	2
Biological process	GO:0006835	dicarboxylic acid transport	9/3615	93/42058	0.40641	1	CHR00011134/CHR00078450/CHR00076513/CHR00048725/CHR00039574/CHR00065480/CHR00024784/CHR00017316/CHR00078451	9
Biological process	GO:0009694	jasmonic acid metabolic process	9/3615	93/42058	0.40641	1	CHR00079104/CHR00070584/novel.788/CHR00014001/CHR00054495/CHR00018754/CHR00056194/CHR00004146/CHR00087193	9
Biological process	GO:0009967	positive regulation of signal transduction	22/3615	240/42058	0.408497	1	CHR00072518/CHR00069287/CHR00043880/CHR00043601/CHR00069761/novel.15046/CHR00044699/CHR00043861/CHR00048860/CHR00014177/CHR00017223/CHR00086224/CHR00038214/CHR00060894/CHR00087463/CHR00019883/CHR00092941/novel.40335/CHR00071375/CHR00078404/CHR00083354/CHR00049377	22
Biological process	GO:0006022	aminoglycan metabolic process	7/3615	71/42058	0.410833	1	CHR00037214/CHR00011023/CHR00079796/CHR00088631/CHR00089167/CHR00035885/CHR00050510	7
Biological process	GO:0052542	defense response by callose deposition	7/3615	71/42058	0.410833	1	CHR00029215/CHR00079284/CHR00028299/CHR00063824/CHR00086224/CHR00060796/CHR00040802	7
Biological process	GO:0009310	amine catabolic process	3/3615	27/42058	0.413208	1	CHR00008147/CHR00064041/CHR00038876	3
Biological process	GO:0010222	stem vascular tissue pattern formation	3/3615	27/42058	0.413208	1	CHR00079031/CHR00022239/CHR00079030	3
Biological process	GO:0042402	cellular biogenic amine catabolic process	3/3615	27/42058	0.413208	1	CHR00008147/CHR00064041/CHR00038876	3
Biological process	GO:0043434	response to peptide hormone	3/3615	27/42058	0.413208	1	CHR00088668/CHR00021602/CHR00074628	3
Biological process	GO:0043970	histone H3-K9 acetylation	3/3615	27/42058	0.413208	1	CHR00022523/CHR00063203/CHR00047244	3
Biological process	GO:0080148	negative regulation of response to water deprivation	3/3615	27/42058	0.413208	1	CHR00021602/CHR00024697/CHR00045801	3
Biological process	GO:0016101	diterpenoid metabolic process	14/3615	150/42058	0.414528	1	CHR00034520/CHR00049633/CHR00037475/CHR00016577/CHR00016579/CHR00016578/CHR00034894/CHR00040957/CHR00034167/CHR00034893/CHR00057659/CHR00003390/CHR00026981/CHR00087731	14
Biological process	GO:0035265	organ growth	4/3615	38/42058	0.414775	1	CHR00049194/CHR00063251/CHR00069370/CHR00047263	4
Biological process	GO:1905156	negative regulation of photosynthesis	4/3615	38/42058	0.414775	1	CHR00017380/novel.21628/CHR00074247/CHR00045776	4
Biological process	GO:0030004	cellular monovalent inorganic cation homeostasis	9/3615	94/42058	0.418972	1	CHR00029539/CHR00027046/CHR00069578/CHR00031983/CHR00017316/CHR00010969/CHR00002007/CHR00046990/CHR00003878	9
Biological process	GO:0050821	protein stabilization	7/3615	72/42058	0.425259	1	CHR00017208/CHR00025782/CHR00048792/CHR00058965/novel.33969/CHR00030663/CHR00072675	7
Biological process	GO:0009116	nucleoside metabolic process	16/3615	174/42058	0.427074	1	CHR00029215/CHR00079284/CHR00028299/CHR00063824/CHR00019885/CHR00017239/CHR00001226/CHR00014182/CHR00002663/CHR00070747/CHR00008271/CHR00021139/CHR00070002/CHR00092172/CHR00091393/CHR00090914	16
Biological process	GO:0048825	cotyledon development	10/3615	106/42058	0.4278	1	CHR00029215/CHR00047977/CHR00079284/CHR00078837/CHR00079031/CHR00028299/CHR00063824/CHR00043983/CHR00079030/CHR00069965	10
Biological process	GO:0006636	unsaturated fatty acid biosynthetic process	15/3615	163/42058	0.430617	1	CHR00077328/CHR00083322/CHR00007253/CHR00017380/CHR00007254/CHR00086927/CHR00024672/novel.21628/CHR00049942/CHR00074247/CHR00045776/CHR00007255/CHR00020994/CHR00069992/CHR00014232	15
Biological process	GO:0033559	unsaturated fatty acid metabolic process	15/3615	163/42058	0.430617	1	CHR00077328/CHR00083322/CHR00007253/CHR00017380/CHR00007254/CHR00086927/CHR00024672/novel.21628/CHR00049942/CHR00074247/CHR00045776/CHR00007255/CHR00020994/CHR00069992/CHR00014232	15
Biological process	GO:0008300	isoprenoid catabolic process	5/3615	50/42058	0.431652	1	CHR00091517/CHR00034167/CHR00086305/CHR00028426/CHR00078541	5
Biological process	GO:0010043	response to zinc ion	5/3615	50/42058	0.431652	1	CHR00058558/CHR00015423/CHR00001176/CHR00015424/CHR00052072	5
Biological process	GO:1902170	cellular response to reactive nitrogen species	5/3615	50/42058	0.431652	1	CHR00044707/novel.37200/CHR00064394/CHR00069908/CHR00054510	5
Biological process	GO:0009081	branched-chain amino acid metabolic process	14/3615	152/42058	0.43433	1	CHR00068404/CHR00073097/CHR00089921/CHR00087761/CHR00063092/CHR00035428/CHR00065633/CHR00078039/CHR00006331/CHR00089668/CHR00015797/novel.31068/CHR00043259/CHR00087760	14
Biological process	GO:0042364	water-soluble vitamin biosynthetic process	14/3615	152/42058	0.43433	1	CHR00059018/CHR00073841/CHR00060781/CHR00054550/CHR00068150/CHR00046946/CHR00052203/CHR00029668/CHR00001526/CHR00052202/novel.10027/CHR00029662/CHR00046945/CHR00084161	14
Biological process	GO:0010044	response to aluminum ion	4/3615	39/42058	0.434603	1	CHR00072763/novel.10635/CHR00038124/novel.23841	4
Biological process	GO:0030026	cellular manganese ion homeostasis	4/3615	39/42058	0.434603	1	CHR00071595/CHR00056984/CHR00034456/CHR00069000	4
Biological process	GO:0006567	threonine catabolic process	2/3615	17/42058	0.436121	1	CHR00028816/CHR00055316	2
Biological process	GO:0009092	homoserine metabolic process	2/3615	17/42058	0.436121	1	CHR00047693/CHR00026677	2
Biological process	GO:0009645	response to low light intensity stimulus	2/3615	17/42058	0.436121	1	CHR00028989/CHR00068114	2
Biological process	GO:0010600	regulation of auxin biosynthetic process	2/3615	17/42058	0.436121	1	CHR00039512/CHR00001721	2
Biological process	GO:0015729	oxaloacetate transport	2/3615	17/42058	0.436121	1	CHR00011134/CHR00048725	2
Biological process	GO:0048871	multicellular organismal homeostasis	2/3615	17/42058	0.436121	1	CHR00076025/CHR00071425	2
Biological process	GO:0006346	methylation-dependent chromatin silencing	3/3615	28/42058	0.436783	1	CHR00078042/CHR00004103/CHR00059638	3
Biological process	GO:0048363	mucilage pectin metabolic process	3/3615	28/42058	0.436783	1	CHR00078987/CHR00033190/CHR00005512	3
Biological process	GO:0098869	cellular oxidant detoxification	3/3615	28/42058	0.436783	1	CHR00003054/CHR00054801/CHR00072341	3
Biological process	GO:0007186	G protein-coupled receptor signaling pathway	7/3615	73/42058	0.439644	1	CHR00002093/CHR00028251/CHR00072275/CHR00069673/CHR00031115/CHR00082483/CHR00032179	7
Biological process	GO:0023056	positive regulation of signaling	22/3615	244/42058	0.439728	1	CHR00072518/CHR00069287/CHR00043880/CHR00043601/CHR00069761/novel.15046/CHR00044699/CHR00043861/CHR00048860/CHR00014177/CHR00017223/CHR00086224/CHR00038214/CHR00060894/CHR00087463/CHR00019883/CHR00092941/novel.40335/CHR00071375/CHR00078404/CHR00083354/CHR00049377	22
Biological process	GO:0045017	glycerolipid biosynthetic process	24/3615	267/42058	0.440368	1	CHR00057215/CHR00072905/CHR00052645/CHR00021837/CHR00023071/CHR00049351/CHR00021847/CHR00083210/CHR00055810/CHR00086425/novel.17145/CHR00092776/CHR00057659/novel.17604/CHR00075780/CHR00016841/CHR00030443/CHR00084226/CHR00029191/CHR00052595/CHR00093797/CHR00038033/CHR00013877/CHR00002174	24
Biological process	GO:0006767	water-soluble vitamin metabolic process	17/3615	187/42058	0.44156	1	CHR00059018/CHR00073841/CHR00060781/CHR00054550/CHR00068150/CHR00043880/CHR00046946/CHR00052203/CHR00078459/CHR00029668/CHR00001526/CHR00052202/novel.10027/CHR00029662/CHR00046945/CHR00060638/CHR00084161	17
Biological process	GO:0009789	positive regulation of abscisic acid-activated signaling pathway	12/3615	130/42058	0.442369	1	CHR00069287/CHR00044699/CHR00043861/CHR00048860/CHR00086224/CHR00038214/CHR00060894/CHR00087463/CHR00092941/CHR00071375/CHR00083354/CHR00049377	12
Biological process	GO:1901421	positive regulation of response to alcohol	12/3615	130/42058	0.442369	1	CHR00069287/CHR00044699/CHR00043861/CHR00048860/CHR00086224/CHR00038214/CHR00060894/CHR00087463/CHR00092941/CHR00071375/CHR00083354/CHR00049377	12
Biological process	GO:1905959	positive regulation of cellular response to alcohol	12/3615	130/42058	0.442369	1	CHR00069287/CHR00044699/CHR00043861/CHR00048860/CHR00086224/CHR00038214/CHR00060894/CHR00087463/CHR00092941/CHR00071375/CHR00083354/CHR00049377	12
Biological process	GO:0009692	ethylene metabolic process	6/3615	62/42058	0.444126	1	CHR00072980/CHR00073063/CHR00056467/CHR00082124/CHR00073981/CHR00003817	6
Biological process	GO:0009693	ethylene biosynthetic process	6/3615	62/42058	0.444126	1	CHR00072980/CHR00073063/CHR00056467/CHR00082124/CHR00073981/CHR00003817	6
Biological process	GO:0043449	cellular alkene metabolic process	6/3615	62/42058	0.444126	1	CHR00072980/CHR00073063/CHR00056467/CHR00082124/CHR00073981/CHR00003817	6
Biological process	GO:0043450	alkene biosynthetic process	6/3615	62/42058	0.444126	1	CHR00072980/CHR00073063/CHR00056467/CHR00082124/CHR00073981/CHR00003817	6
Biological process	GO:1900673	olefin metabolic process	6/3615	62/42058	0.444126	1	CHR00072980/CHR00073063/CHR00056467/CHR00082124/CHR00073981/CHR00003817	6
Biological process	GO:1900674	olefin biosynthetic process	6/3615	62/42058	0.444126	1	CHR00072980/CHR00073063/CHR00056467/CHR00082124/CHR00073981/CHR00003817	6
Biological process	GO:0006972	hyperosmotic response	11/3615	119/42058	0.446761	1	CHR00091345/CHR00061999/CHR00091346/CHR00052389/novel.39955/CHR00077112/CHR00060795/CHR00065020/CHR00037682/CHR00036479/CHR00040249	11
Biological process	GO:0009423	chorismate biosynthetic process	8/3615	85/42058	0.448799	1	CHR00003843/CHR00078762/CHR00059741/CHR00025163/CHR00056087/CHR00003844/CHR00054430/CHR00049228	8
Biological process	GO:0006576	cellular biogenic amine metabolic process	12/3615	131/42058	0.453094	1	CHR00011447/CHR00008147/CHR00011448/CHR00064041/CHR00017239/CHR00013120/CHR00056706/CHR00017009/CHR00008271/CHR00068038/CHR00038876/CHR00004188	12
Biological process	GO:0090351	seedling development	40/3615	453/42058	0.453226	1	CHR00046695/CHR00038338/CHR00019831/CHR00024697/CHR00016579/CHR00039704/CHR00083930/CHR00003319/CHR00004230/CHR00034894/CHR00071434/CHR00078987/CHR00067426/CHR00047042/novel.18494/CHR00067425/CHR00006375/CHR00045801/CHR00016251/CHR00034620/CHR00033190/CHR00015912/novel.33574/CHR00010969/CHR00061455/CHR00092240/CHR00066732/CHR00087050/novel.37970/CHR00065020/CHR00037682/CHR00046696/novel.18785/CHR…	40
Biological process	GO:0002238	response to molecule of fungal origin	14/3615	154/42058	0.454114	1	CHR00029215/CHR00079284/CHR00078734/CHR00028299/CHR00005985/CHR00063824/CHR00011238/CHR00073967/CHR00013319/CHR00041875/CHR00010356/novel.557/CHR00064872/CHR00079673	14
Biological process	GO:0016122	xanthophyll metabolic process	4/3615	40/42058	0.454238	1	novel.7719/CHR00000426/CHR00016612/CHR00093170	4
Biological process	GO:0032507	maintenance of protein location in cell	4/3615	40/42058	0.454238	1	CHR00023010/CHR00053002/CHR00023011/CHR00055066	4
Biological process	GO:0045185	maintenance of protein location	4/3615	40/42058	0.454238	1	CHR00023010/CHR00053002/CHR00023011/CHR00055066	4
Biological process	GO:0055071	manganese ion homeostasis	4/3615	40/42058	0.454238	1	CHR00071595/CHR00056984/CHR00034456/CHR00069000	4
Biological process	GO:1905428	regulation of plant organ formation	4/3615	40/42058	0.454238	1	CHR00084790/CHR00065193/CHR00021503/CHR00035632	4
Biological process	GO:1900140	regulation of seedling development	18/3615	200/42058	0.45512	1	CHR00046695/CHR00039704/CHR00083930/CHR00004230/CHR00067426/novel.18494/CHR00067425/CHR00016251/CHR00034620/CHR00015912/CHR00010969/CHR00066732/CHR00087050/CHR00065020/CHR00037682/CHR00046696/novel.18785/CHR00074096	18
Biological process	GO:0009308	amine metabolic process	22/3615	246/42058	0.455363	1	CHR00011447/CHR00008147/CHR00011448/CHR00064041/CHR00081855/CHR00009987/CHR00017239/CHR00013120/CHR00062472/CHR00056706/CHR00002608/CHR00043547/CHR00017009/novel.17848/CHR00070747/CHR00008271/CHR00091390/CHR00068038/CHR00038662/CHR00001782/CHR00038876/CHR00004188	22
Biological process	GO:0009119	ribonucleoside metabolic process	11/3615	120/42058	0.457981	1	CHR00019885/CHR00017239/CHR00001226/CHR00014182/CHR00002663/CHR00070747/CHR00008271/CHR00021139/CHR00092172/CHR00091393/CHR00090914	11
Biological process	GO:0009746	response to hexose	11/3615	120/42058	0.457981	1	CHR00065024/CHR00052051/CHR00075670/CHR00063343/CHR00024167/CHR00048860/novel.40335/CHR00083354/CHR00028590/CHR00066096/CHR00046549	11
Biological process	GO:0006555	methionine metabolic process	6/3615	63/42058	0.459689	1	CHR00047693/CHR00042407/CHR00046046/CHR00026677/CHR00067337/CHR00080651	6
Biological process	GO:0009955	adaxial/abaxial pattern specification	6/3615	63/42058	0.459689	1	CHR00047977/CHR00078837/CHR00043983/CHR00015091/CHR00073486/novel.4519	6
Biological process	GO:0033356	UDP-L-arabinose metabolic process	3/3615	29/42058	0.45999	1	CHR00077266/CHR00053070/CHR00012118	3
Biological process	GO:0045338	farnesyl diphosphate metabolic process	3/3615	29/42058	0.45999	1	CHR00016463/CHR00070348/novel.14104	3
Biological process	GO:0046838	phosphorylated carbohydrate dephosphorylation	3/3615	29/42058	0.45999	1	CHR00028755/CHR00090618/CHR00077022	3
Biological process	GO:0060688	regulation of morphogenesis of a branching structure	3/3615	29/42058	0.45999	1	CHR00084790/CHR00065193/CHR00021503	3
Biological process	GO:2000032	regulation of secondary shoot formation	3/3615	29/42058	0.45999	1	CHR00084790/CHR00065193/CHR00021503	3
Biological process	GO:0000105	histidine biosynthetic process	2/3615	18/42058	0.465946	1	CHR00008544/CHR00089637	2
Biological process	GO:0006089	lactate metabolic process	2/3615	18/42058	0.465946	1	CHR00089806/CHR00007807	2
Biological process	GO:0006547	histidine metabolic process	2/3615	18/42058	0.465946	1	CHR00008544/CHR00089637	2
Biological process	GO:0007266	Rho protein signal transduction	2/3615	18/42058	0.465946	1	CHR00032030/CHR00076104	2
Biological process	GO:0009438	methylglyoxal metabolic process	2/3615	18/42058	0.465946	1	CHR00089806/CHR00007807	2
Biological process	GO:0009772	photosynthetic electron transport in photosystem II	2/3615	18/42058	0.465946	1	CHR00062538/CHR00060847	2
Biological process	GO:0015692	lead ion transport	2/3615	18/42058	0.465946	1	CHR00026057/CHR00026055	2
Biological process	GO:0015976	carbon utilization	2/3615	18/42058	0.465946	1	CHR00014374/CHR00071635	2
Biological process	GO:0031930	mitochondria-nucleus signaling pathway	2/3615	18/42058	0.465946	1	CHR00044233/CHR00038203	2
Biological process	GO:0046937	phytochelatin metabolic process	2/3615	18/42058	0.465946	1	CHR00026057/CHR00026055	2
Biological process	GO:0046938	phytochelatin biosynthetic process	2/3615	18/42058	0.465946	1	CHR00026057/CHR00026055	2
Biological process	GO:0051176	positive regulation of sulfur metabolic process	2/3615	18/42058	0.465946	1	CHR00006504/novel.23639	2
Biological process	GO:0051596	methylglyoxal catabolic process	2/3615	18/42058	0.465946	1	CHR00089806/CHR00007807	2
Biological process	GO:0052803	imidazole-containing compound metabolic process	2/3615	18/42058	0.465946	1	CHR00008544/CHR00089637	2
Biological process	GO:0007155	cell adhesion	5/3615	52/42058	0.466141	1	CHR00068381/CHR00062489/novel.38198/CHR00064042/CHR00073486	5
Biological process	GO:0022610	biological adhesion	5/3615	52/42058	0.466141	1	CHR00068381/CHR00062489/novel.38198/CHR00064042/CHR00073486	5
Biological process	GO:0070838	divalent metal ion transport	33/3615	375/42058	0.470256	1	CHR00029215/CHR00079284/CHR00071595/CHR00028299/CHR00023765/CHR00072683/CHR00040302/CHR00063824/CHR00080048/CHR00042757/CHR00091443/CHR00037852/CHR00060014/CHR00072775/CHR00044596/CHR00072831/CHR00062144/CHR00037017/CHR00047355/CHR00052695/CHR00061798/CHR00082556/CHR00091425/CHR00064527/CHR00086529/CHR00084343/CHR00006232/CHR00037013/CHR00035052/CHR00043133/CHR00066832/CHR00065581/CHR00020398	33
Biological process	GO:0010496	intercellular transport	4/3615	41/42058	0.473641	1	novel.7578/CHR00091943/CHR00008647/novel.23020	4
Biological process	GO:0071577	zinc ion transmembrane transport	4/3615	41/42058	0.473641	1	CHR00047355/CHR00035052/CHR00043133/CHR00065581	4
Biological process	GO:0002221	pattern recognition receptor signaling pathway	6/3615	64/42058	0.47514	1	CHR00073951/CHR00040449/CHR00049048/CHR00040453/CHR00077943/CHR00001811	6
Biological process	GO:0009606	tropism	22/3615	249/42058	0.478772	1	CHR00028174/CHR00022413/CHR00047487/CHR00074707/CHR00084166/novel.970/CHR00050639/CHR00064339/CHR00034620/CHR00028176/CHR00084507/CHR00084190/CHR00087050/CHR00063644/novel.1871/CHR00052858/novel.40335/CHR00051663/CHR00035659/CHR00083919/novel.30085/CHR00044415	22
Biological process	GO:0006566	threonine metabolic process	3/3615	30/42058	0.482774	1	CHR00064428/CHR00028816/CHR00055316	3
Biological process	GO:1901652	response to peptide	3/3615	30/42058	0.482774	1	CHR00088668/CHR00021602/CHR00074628	3
Biological process	GO:0009218	pyrimidine ribonucleotide metabolic process	5/3615	53/42058	0.483147	1	CHR00019885/CHR00001226/CHR00002663/CHR00092172/CHR00091393	5
Biological process	GO:0009220	pyrimidine ribonucleotide biosynthetic process	5/3615	53/42058	0.483147	1	CHR00019885/CHR00001226/CHR00002663/CHR00092172/CHR00091393	5
Biological process	GO:0006997	nucleus organization	10/3615	111/42058	0.486686	1	CHR00045926/CHR00090984/CHR00068656/CHR00036716/CHR00086299/CHR00036639/CHR00007531/CHR00050314/CHR00014107/novel.37291	10
Biological process	GO:0097164	ammonium ion metabolic process	13/3615	146/42058	0.489449	1	CHR00008147/CHR00017239/CHR00013120/CHR00056706/CHR00077190/CHR00008271/novel.23841/CHR00075780/CHR00028115/CHR00038876/CHR00087463/CHR00004188/CHR00049377	13
Biological process	GO:0048527	lateral root development	24/3615	274/42058	0.492586	1	CHR00029215/CHR00033479/CHR00021148/CHR00079284/CHR00033480/CHR00021758/CHR00021602/CHR00028299/CHR00033481/CHR00052897/CHR00063824/CHR00031254/CHR00074707/CHR00084166/CHR00071055/CHR00057310/CHR00073765/CHR00072492/CHR00025624/novel.1871/CHR00004725/CHR00076415/CHR00074383/CHR00020851	24
Biological process	GO:0010248	establishment or maintenance of transmembrane electrochemical gradient	2/3615	19/42058	0.49481	1	CHR00085819/CHR00028748	2
Biological process	GO:0010289	homogalacturonan biosynthetic process	2/3615	19/42058	0.49481	1	CHR00068381/CHR00062489	2
Biological process	GO:0019430	removal of superoxide radicals	2/3615	19/42058	0.49481	1	CHR00003054/CHR00054801	2
Biological process	GO:0032958	inositol phosphate biosynthetic process	2/3615	19/42058	0.49481	1	CHR00071055/CHR00038683	2
Biological process	GO:0042149	cellular response to glucose starvation	2/3615	19/42058	0.49481	1	CHR00017382/CHR00046991	2
Biological process	GO:0042182	ketone catabolic process	2/3615	19/42058	0.49481	1	CHR00089806/CHR00007807	2
Biological process	GO:0046503	glycerolipid catabolic process	2/3615	19/42058	0.49481	1	CHR00028927/CHR00077184	2
Biological process	GO:0048578	positive regulation of long-day photoperiodism, flowering	2/3615	19/42058	0.49481	1	CHR00043166/CHR00060816	2
Biological process	GO:0071450	cellular response to oxygen radical	2/3615	19/42058	0.49481	1	CHR00003054/CHR00054801	2
Biological process	GO:0071451	cellular response to superoxide	2/3615	19/42058	0.49481	1	CHR00003054/CHR00054801	2
Biological process	GO:0006641	triglyceride metabolic process	10/3615	112/42058	0.498315	1	CHR00057215/CHR00072905/CHR00052645/CHR00023071/CHR00049351/CHR00086425/CHR00057659/CHR00093797/CHR00038033/CHR00002174	10
Biological process	GO:0009085	lysine biosynthetic process	5/3615	54/42058	0.49996	1	CHR00088416/CHR00057857/CHR00029290/CHR00012252/novel.6278	5
Biological process	GO:0034308	primary alcohol metabolic process	5/3615	54/42058	0.49996	1	CHR00049633/CHR00013120/CHR00057659/CHR00017009/CHR00084109	5
Biological process	GO:0000281	mitotic cytokinesis	23/3615	264/42058	0.504787	1	CHR00009042/CHR00009043/CHR00056725/CHR00032800/CHR00054615/CHR00009030/CHR00016870/CHR00027789/CHR00088990/CHR00027595/CHR00080827/CHR00009034/CHR00052238/CHR00084474/CHR00038605/CHR00008771/CHR00042208/CHR00016869/CHR00027599/CHR00022693/CHR00034068/CHR00020499/CHR00010936	23
Biological process	GO:0010117	photoprotection	3/3615	31/42058	0.505087	1	CHR00046695/CHR00083930/CHR00046696	3
Biological process	GO:0015868	purine ribonucleotide transport	3/3615	31/42058	0.505087	1	CHR00029798/CHR00089528/CHR00036198	3
Biological process	GO:0031086	nuclear-transcribed mRNA catabolic process, deadenylation-independent decay	3/3615	31/42058	0.505087	1	CHR00078141/CHR00049349/CHR00075415	3
Biological process	GO:0031087	deadenylation-independent decapping of nuclear-transcribed mRNA	3/3615	31/42058	0.505087	1	CHR00078141/CHR00049349/CHR00075415	3
Biological process	GO:0043666	regulation of phosphoprotein phosphatase activity	3/3615	31/42058	0.505087	1	CHR00076235/CHR00038081/CHR00085368	3
Biological process	GO:0009850	auxin metabolic process	12/3615	136/42058	0.506228	1	CHR00046333/CHR00074328/CHR00083747/novel.34043/CHR00057220/CHR00060795/CHR00020809/CHR00039512/novel.18134/CHR00001721/CHR00036198/CHR00093200	12
Biological process	GO:0072503	cellular divalent inorganic cation homeostasis	12/3615	136/42058	0.506228	1	CHR00071595/CHR00072683/CHR00042757/CHR00072775/CHR00044596/CHR00027046/CHR00048562/CHR00052695/CHR00064527/CHR00086529/CHR00043133/CHR00066832	12
Biological process	GO:0034440	lipid oxidation	16/3615	183/42058	0.509648	1	CHR00061403/CHR00020772/CHR00075320/CHR00092402/CHR00069698/CHR00054495/CHR00024207/CHR00019785/CHR00045053/CHR00056194/novel.27458/CHR00009193/CHR00087193/CHR00064396/CHR00063528/CHR00036198	16
Biological process	GO:0051606	detection of stimulus	22/3615	253/42058	0.50978	1	novel.37262/CHR00052980/CHR00055407/CHR00042320/CHR00017204/CHR00046813/CHR00040097/CHR00074109/CHR00065053/CHR00046324/CHR00040100/CHR00064339/CHR00003790/CHR00048860/CHR00054203/CHR00046301/CHR00051810/CHR00075413/CHR00090364/CHR00043166/CHR00060816/CHR00083354	22
Biological process	GO:0009880	embryonic pattern specification	4/3615	43/42058	0.511612	1	CHR00007980/CHR00061731/CHR00091274/CHR00014425	4
Biological process	GO:0030091	protein repair	4/3615	43/42058	0.511612	1	CHR00089335/CHR00072571/CHR00067144/CHR00079592	4
Biological process	GO:0010227	floral organ abscission	5/3615	55/42058	0.516559	1	CHR00040454/CHR00031254/CHR00047797/CHR00020118/CHR00049047	5
Biological process	GO:0046470	phosphatidylcholine metabolic process	5/3615	55/42058	0.516559	1	novel.23841/CHR00075780/CHR00028115/CHR00087463/CHR00049377	5
Biological process	GO:0051275	beta-glucan catabolic process	5/3615	55/42058	0.516559	1	CHR00061999/CHR00080125/CHR00004252/CHR00091811/CHR00037873	5
Biological process	GO:0019722	calcium-mediated signaling	13/3615	149/42058	0.519729	1	CHR00080048/CHR00091443/CHR00037852/CHR00060014/CHR00072831/CHR00062144/CHR00037017/CHR00061798/CHR00082556/CHR00091425/CHR00084343/CHR00037013/CHR00020398	13
Biological process	GO:0009112	nucleobase metabolic process	6/3615	67/42058	0.520634	1	CHR00070747/CHR00021139/novel.30611/CHR00092172/CHR00080454/CHR00085070	6
Biological process	GO:0060966	regulation of gene silencing by RNA	6/3615	67/42058	0.520634	1	CHR00071434/novel.33574/CHR00079981/CHR00089997/CHR00060597/CHR00011873	6
Biological process	GO:0006714	sesquiterpenoid metabolic process	10/3615	114/42058	0.521352	1	CHR00052051/CHR00049311/CHR00086305/CHR00028426/CHR00079989/novel.40335/CHR00078541/CHR00023754/CHR00093200/CHR00077108	10
Biological process	GO:0006900	vesicle budding from membrane	10/3615	114/42058	0.521352	1	CHR00008724/CHR00039410/CHR00006452/CHR00010356/CHR00008722/novel.39951/novel.22992/novel.12056/CHR00018324/CHR00065655	10
Biological process	GO:0010071	root meristem specification	2/3615	20/42058	0.52266	1	CHR00078141/CHR00075415	2
Biological process	GO:0010116	positive regulation of abscisic acid biosynthetic process	2/3615	20/42058	0.52266	1	novel.40335/CHR00023754	2
Biological process	GO:0016559	peroxisome fission	2/3615	20/42058	0.52266	1	CHR00046991/novel.2080	2
Biological process	GO:0035404	histone-serine phosphorylation	2/3615	20/42058	0.52266	1	CHR00022523/CHR00063203	2
Biological process	GO:0043987	histone H3-S10 phosphorylation	2/3615	20/42058	0.52266	1	CHR00022523/CHR00063203	2
Biological process	GO:0050992	dimethylallyl diphosphate biosynthetic process	2/3615	20/42058	0.52266	1	CHR00019530/CHR00045734	2
Biological process	GO:0050993	dimethylallyl diphosphate metabolic process	2/3615	20/42058	0.52266	1	CHR00019530/CHR00045734	2
Biological process	GO:0051098	regulation of binding	2/3615	20/42058	0.52266	1	CHR00007419/CHR00023905	2
Biological process	GO:0051446	positive regulation of meiotic cell cycle	2/3615	20/42058	0.52266	1	CHR00022523/CHR00063203	2
Biological process	GO:0070301	cellular response to hydrogen peroxide	2/3615	20/42058	0.52266	1	CHR00060795/CHR00038203	2
Biological process	GO:2000033	regulation of seed dormancy process	2/3615	20/42058	0.52266	1	CHR00065020/CHR00037682	2
Biological process	GO:0001678	cellular glucose homeostasis	3/3615	32/42058	0.526889	1	CHR00054841/CHR00065967/novel.40335	3
Biological process	GO:0010257	NADH dehydrogenase complex assembly	3/3615	32/42058	0.526889	1	CHR00046126/CHR00084667/CHR00058709	3
Biological process	GO:0019915	lipid storage	3/3615	32/42058	0.526889	1	CHR00028266/CHR00021993/CHR00037556	3
Biological process	GO:0048354	mucilage biosynthetic process involved in seed coat development	3/3615	32/42058	0.526889	1	CHR00022064/CHR00043917/CHR00032102	3
Biological process	GO:2000034	regulation of seed maturation	3/3615	32/42058	0.526889	1	CHR00018875/CHR00065020/CHR00037682	3
Biological process	GO:0072511	divalent inorganic cation transport	33/3615	384/42058	0.527017	1	CHR00029215/CHR00079284/CHR00071595/CHR00028299/CHR00023765/CHR00072683/CHR00040302/CHR00063824/CHR00080048/CHR00042757/CHR00091443/CHR00037852/CHR00060014/CHR00072775/CHR00044596/CHR00072831/CHR00062144/CHR00037017/CHR00047355/CHR00052695/CHR00061798/CHR00082556/CHR00091425/CHR00064527/CHR00086529/CHR00084343/CHR00006232/CHR00037013/CHR00035052/CHR00043133/CHR00066832/CHR00065581/CHR00020398	33
Biological process	GO:0042398	cellular modified amino acid biosynthetic process	4/3615	44/42058	0.53012	1	CHR00021837/CHR00038764/CHR00019612/novel.10027	4
Biological process	GO:0070588	calcium ion transmembrane transport	9/3615	103/42058	0.530127	1	CHR00071595/CHR00072683/CHR00042757/CHR00072775/CHR00044596/CHR00052695/CHR00064527/CHR00086529/CHR00066832	9
Biological process	GO:0046132	pyrimidine ribonucleoside biosynthetic process	5/3615	56/42058	0.53292	1	CHR00019885/CHR00001226/CHR00002663/CHR00092172/CHR00091393	5
Biological process	GO:0046134	pyrimidine nucleoside biosynthetic process	5/3615	56/42058	0.53292	1	CHR00019885/CHR00001226/CHR00002663/CHR00092172/CHR00091393	5
Biological process	GO:1901001	negative regulation of response to salt stress	5/3615	56/42058	0.53292	1	CHR00072518/CHR00043601/CHR00069761/novel.15046/CHR00003878	5
Biological process	GO:0009251	glucan catabolic process	11/3615	127/42058	0.535181	1	CHR00073424/CHR00061999/CHR00012079/CHR00079858/CHR00027666/CHR00080125/CHR00054852/CHR00083250/CHR00004252/CHR00091811/CHR00037873	11
Biological process	GO:0034284	response to monosaccharide	11/3615	127/42058	0.535181	1	CHR00065024/CHR00052051/CHR00075670/CHR00063343/CHR00024167/CHR00048860/novel.40335/CHR00083354/CHR00028590/CHR00066096/CHR00046549	11
Biological process	GO:0044247	cellular polysaccharide catabolic process	11/3615	127/42058	0.535181	1	CHR00073424/CHR00061999/CHR00012079/CHR00079858/CHR00027666/CHR00080125/CHR00054852/CHR00083250/CHR00004252/CHR00091811/CHR00037873	11
Biological process	GO:0009699	phenylpropanoid biosynthetic process	37/3615	433/42058	0.540045	1	CHR00023483/novel.2148/CHR00083604/CHR00045542/CHR00011863/CHR00023112/CHR00012108/CHR00020015/CHR00067481/CHR00077404/CHR00091699/CHR00022499/CHR00015423/CHR00001176/CHR00047245/CHR00020900/CHR00082846/CHR00018899/CHR00015424/CHR00014607/CHR00071278/CHR00089537/CHR00025624/CHR00045541/CHR00090644/CHR00029783/novel.13186/CHR00039102/CHR00074371/CHR00029817/CHR00032322/CHR00047363/CHR00031946/CHR0…	37
Biological process	GO:0006874	cellular calcium ion homeostasis	10/3615	116/42058	0.544041	1	CHR00071595/CHR00072683/CHR00042757/CHR00072775/CHR00044596/CHR00048562/CHR00052695/CHR00064527/CHR00086529/CHR00066832	10
Biological process	GO:0055074	calcium ion homeostasis	10/3615	116/42058	0.544041	1	CHR00071595/CHR00072683/CHR00042757/CHR00072775/CHR00044596/CHR00048562/CHR00052695/CHR00064527/CHR00086529/CHR00066832	10
Biological process	GO:2000243	positive regulation of reproductive process	12/3615	140/42058	0.547736	1	CHR00022523/CHR00024143/CHR00068461/CHR00008186/CHR00014177/CHR00017223/CHR00018875/CHR00043166/CHR00060816/CHR00043772/CHR00063203/CHR00090295	12
Biological process	GO:0010363	regulation of plant-type hypersensitive response	3/3615	33/42058	0.548146	1	CHR00054801/CHR00032185/CHR00005147	3
Biological process	GO:0052324	plant-type cell wall cellulose biosynthetic process	3/3615	33/42058	0.548146	1	CHR00068136/CHR00073428/CHR00080195	3
Biological process	GO:0071490	cellular response to far red light	3/3615	33/42058	0.548146	1	CHR00046695/CHR00083930/CHR00046696	3
Biological process	GO:0009959	negative gravitropism	4/3615	45/42058	0.548276	1	CHR00034620/CHR00084507/CHR00084190/CHR00087050	4
Biological process	GO:0072523	purine-containing compound catabolic process	4/3615	45/42058	0.548276	1	CHR00087761/novel.31068/CHR00080454/CHR00085070	4
Biological process	GO:2000904	regulation of starch metabolic process	4/3615	45/42058	0.548276	1	CHR00028266/CHR00085819/CHR00028748/CHR00063246	4
Biological process	GO:0034250	positive regulation of cellular amide metabolic process	5/3615	57/42058	0.549026	1	CHR00062923/CHR00001254/CHR00001260/CHR00035880/CHR00019484	5
Biological process	GO:0045727	positive regulation of translation	5/3615	57/42058	0.549026	1	CHR00062923/CHR00001254/CHR00001260/CHR00035880/CHR00019484	5
Biological process	GO:0051445	regulation of meiotic cell cycle	5/3615	57/42058	0.549026	1	CHR00022523/CHR00016480/CHR00025374/CHR00063203/novel.27437	5
Biological process	GO:2000762	regulation of phenylpropanoid metabolic process	5/3615	57/42058	0.549026	1	novel.2148/CHR00009878/CHR00025624/novel.40158/CHR00071565	5
Biological process	GO:0006734	NADH metabolic process	2/3615	21/42058	0.549456	1	CHR00084109/CHR00079390	2
Biological process	GO:0009612	response to mechanical stimulus	2/3615	21/42058	0.549456	1	CHR00055407/CHR00035659	2
Biological process	GO:0018026	peptidyl-lysine monomethylation	2/3615	21/42058	0.549456	1	CHR00017183/CHR00084750	2
Biological process	GO:0032264	IMP salvage	2/3615	21/42058	0.549456	1	CHR00013190/CHR00092924	2
Biological process	GO:0034219	carbohydrate transmembrane transport	2/3615	21/42058	0.549456	1	CHR00063343/CHR00048655	2
Biological process	GO:2000306	positive regulation of photomorphogenesis	2/3615	21/42058	0.549456	1	CHR00007952/CHR00061215	2
Biological process	GO:0010089	xylem development	6/3615	69/42058	0.550076	1	CHR00049728/CHR00045805/CHR00001808/CHR00001486/CHR00035830/CHR00035832	6
Biological process	GO:0007584	response to nutrient	7/3615	81/42058	0.551281	1	CHR00076317/CHR00036701/CHR00048860/CHR00016421/CHR00065698/CHR00034867/CHR00083354	7
Biological process	GO:0009309	amine biosynthetic process	7/3615	81/42058	0.551281	1	CHR00011447/CHR00011448/CHR00017239/CHR00056706/CHR00008271/CHR00068038/CHR00004188	7
Biological process	GO:0030865	cortical cytoskeleton organization	7/3615	81/42058	0.551281	1	CHR00005840/CHR00054615/CHR00061999/CHR00027789/CHR00042208/CHR00023264/CHR00010936	7
Biological process	GO:0042401	cellular biogenic amine biosynthetic process	7/3615	81/42058	0.551281	1	CHR00011447/CHR00011448/CHR00017239/CHR00056706/CHR00008271/CHR00068038/CHR00004188	7
Biological process	GO:0045490	pectin catabolic process	15/3615	176/42058	0.552785	1	CHR00045098/CHR00018538/CHR00001434/CHR00056391/novel.35375/CHR00001435/CHR00031254/CHR00080972/CHR00062671/CHR00004779/CHR00085495/CHR00016933/CHR00049641/CHR00051243/novel.27542	15
Biological process	GO:0071241	cellular response to inorganic substance	10/3615	117/42058	0.555236	1	CHR00044707/novel.37200/CHR00026057/CHR00026055/CHR00064394/CHR00069908/CHR00032451/CHR00035026/CHR00054510/CHR00044107	10
Biological process	GO:0009809	lignin biosynthetic process	19/3615	224/42058	0.558838	1	CHR00023483/novel.2148/CHR00083604/CHR00020015/CHR00077404/CHR00091699/CHR00015423/CHR00001176/CHR00082846/CHR00018899/CHR00015424/CHR00071278/CHR00089537/CHR00025624/CHR00090644/CHR00029783/CHR00039102/CHR00074371/CHR00047363	19
Biological process	GO:0071214	cellular response to abiotic stimulus	35/3615	413/42058	0.560723	1	CHR00062923/CHR00046695/CHR00018903/CHR00032250/CHR00019831/CHR00046813/CHR00083930/CHR00057459/CHR00010500/CHR00061113/CHR00064339/CHR00052755/CHR00001330/CHR00054203/CHR00046301/CHR00029260/CHR00010969/CHR00043407/CHR00092240/CHR00051810/CHR00060795/CHR00075413/novel.1871/CHR00092029/CHR00046696/novel.8490/CHR00026746/CHR00043166/CHR00060816/novel.30518/CHR00035659/CHR00055145/novel.6208/CHR000…	35
Biological process	GO:0104004	cellular response to environmental stimulus	35/3615	413/42058	0.560723	1	CHR00062923/CHR00046695/CHR00018903/CHR00032250/CHR00019831/CHR00046813/CHR00083930/CHR00057459/CHR00010500/CHR00061113/CHR00064339/CHR00052755/CHR00001330/CHR00054203/CHR00046301/CHR00029260/CHR00010969/CHR00043407/CHR00092240/CHR00051810/CHR00060795/CHR00075413/novel.1871/CHR00092029/CHR00046696/novel.8490/CHR00026746/CHR00043166/CHR00060816/novel.30518/CHR00035659/CHR00055145/novel.6208/CHR000…	35
Biological process	GO:0010143	cutin biosynthetic process	6/3615	70/42058	0.564484	1	CHR00055810/CHR00086425/CHR00092776/CHR00075383/CHR00013877/CHR00074096	6
Biological process	GO:0043484	regulation of RNA splicing	7/3615	82/42058	0.56459	1	CHR00076749/CHR00072894/CHR00007097/CHR00023734/novel.14971/CHR00091618/CHR00015091	7
Biological process	GO:0009687	abscisic acid metabolic process	9/3615	106/42058	0.565592	1	CHR00052051/CHR00049311/CHR00086305/CHR00028426/CHR00079989/novel.40335/CHR00078541/CHR00023754/CHR00093200	9
Biological process	GO:0034754	cellular hormone metabolic process	9/3615	106/42058	0.565592	1	CHR00081855/CHR00009987/CHR00062472/CHR00043547/novel.17848/CHR00070747/CHR00091390/CHR00038662/CHR00001782	9
Biological process	GO:0043288	apocarotenoid metabolic process	9/3615	106/42058	0.565592	1	CHR00052051/CHR00049311/CHR00086305/CHR00028426/CHR00079989/novel.40335/CHR00078541/CHR00023754/CHR00093200	9
Biological process	GO:1902644	tertiary alcohol metabolic process	9/3615	106/42058	0.565592	1	CHR00052051/CHR00049311/CHR00086305/CHR00028426/CHR00079989/novel.40335/CHR00078541/CHR00023754/CHR00093200	9
Biological process	GO:0042762	regulation of sulfur metabolic process	4/3615	46/42058	0.566057	1	CHR00006504/novel.23639/CHR00032857/CHR00049497	4
Biological process	GO:0050684	regulation of mRNA processing	4/3615	46/42058	0.566057	1	CHR00076749/CHR00072894/CHR00007097/CHR00015091	4
Biological process	GO:0055076	transition metal ion homeostasis	20/3615	237/42058	0.568082	1	CHR00074377/CHR00071595/CHR00015661/CHR00009512/CHR00056984/CHR00052283/CHR00027046/CHR00016769/CHR00052072/CHR00076376/novel.18667/novel.36540/CHR00018437/CHR00034456/CHR00021625/CHR00069000/CHR00035632/CHR00080084/CHR00043133/CHR00071425	20
Biological process	GO:0048826	cotyledon morphogenesis	3/3615	34/42058	0.568829	1	CHR00079031/CHR00079030/CHR00069965	3
Biological process	GO:0044242	cellular lipid catabolic process	22/3615	261/42058	0.570444	1	CHR00061403/CHR00091517/CHR00020772/CHR00031073/CHR00028927/CHR00054495/CHR00034167/CHR00086305/CHR00056194/CHR00067166/CHR00028426/novel.27458/CHR00077184/novel.23841/CHR00039348/CHR00087463/CHR00078541/CHR00087193/CHR00064396/CHR00063528/CHR00036198/CHR00049377	22
Biological process	GO:2000024	regulation of leaf development	19/3615	226/42058	0.574858	1	CHR00055421/CHR00019831/CHR00000620/CHR00072653/CHR00066474/CHR00083314/CHR00022239/CHR00048860/CHR00059667/CHR00074103/CHR00041859/novel.6422/CHR00066732/CHR00018172/CHR00068952/CHR00041858/CHR00083354/CHR00040249/CHR00031560	19
Biological process	GO:0009609	response to symbiotic bacterium	2/3615	22/42058	0.575174	1	CHR00040374/CHR00070422	2
Biological process	GO:0010394	homogalacturonan metabolic process	2/3615	22/42058	0.575174	1	CHR00068381/CHR00062489	2
Biological process	GO:0030417	nicotianamine metabolic process	2/3615	22/42058	0.575174	1	CHR00011447/CHR00011448	2
Biological process	GO:0030418	nicotianamine biosynthetic process	2/3615	22/42058	0.575174	1	CHR00011447/CHR00011448	2
Biological process	GO:0031330	negative regulation of cellular catabolic process	2/3615	22/42058	0.575174	1	CHR00006921/novel.40335	2
Biological process	GO:0035725	sodium ion transmembrane transport	2/3615	22/42058	0.575174	1	CHR00031983/CHR00046990	2
Biological process	GO:0042938	dipeptide transport	2/3615	22/42058	0.575174	1	CHR00091345/CHR00091346	2
Biological process	GO:0048640	negative regulation of developmental growth	2/3615	22/42058	0.575174	1	CHR00017241/CHR00026447	2
Biological process	GO:0072351	tricarboxylic acid biosynthetic process	2/3615	22/42058	0.575174	1	CHR00011447/CHR00011448	2
Biological process	GO:0080151	positive regulation of salicylic acid mediated signaling pathway	2/3615	22/42058	0.575174	1	CHR00043880/CHR00019883	2
Biological process	GO:0098719	sodium ion import across plasma membrane	2/3615	22/42058	0.575174	1	CHR00031983/CHR00046990	2
Biological process	GO:2001025	positive regulation of response to drug	2/3615	22/42058	0.575174	1	CHR00043880/CHR00019883	2
Biological process	GO:2001040	positive regulation of cellular response to drug	2/3615	22/42058	0.575174	1	CHR00043880/CHR00019883	2
Biological process	GO:0052545	callose localization	8/3615	95/42058	0.577267	1	CHR00029215/CHR00079284/CHR00028299/CHR00063824/CHR00028475/CHR00086224/CHR00060796/CHR00040802	8
Biological process	GO:2000030	regulation of response to red or far red light	8/3615	95/42058	0.577267	1	CHR00046813/CHR00092947/CHR00007952/CHR00054203/CHR00046301/CHR00061215/CHR00075413/CHR00071565	8
Biological process	GO:0009084	glutamine family amino acid biosynthetic process	7/3615	83/42058	0.577716	1	CHR00063217/novel.7908/CHR00075269/CHR00087269/CHR00079639/CHR00075955/CHR00040249	7
Biological process	GO:0000387	spliceosomal snRNP assembly	5/3615	59/42058	0.580401	1	CHR00071434/novel.33574/CHR00016420/CHR00059638/CHR00060597	5
Biological process	GO:0006553	lysine metabolic process	5/3615	59/42058	0.580401	1	CHR00088416/CHR00057857/CHR00029290/CHR00012252/novel.6278	5
Biological process	GO:2000023	regulation of lateral root development	5/3615	59/42058	0.580401	1	CHR00029215/CHR00079284/CHR00028299/CHR00063824/CHR00025624	5
Biological process	GO:0061640	cytoskeleton-dependent cytokinesis	23/3615	275/42058	0.586036	1	CHR00009042/CHR00009043/CHR00056725/CHR00032800/CHR00054615/CHR00009030/CHR00016870/CHR00027789/CHR00088990/CHR00027595/CHR00080827/CHR00009034/CHR00052238/CHR00084474/CHR00038605/CHR00008771/CHR00042208/CHR00016869/CHR00027599/CHR00022693/CHR00034068/CHR00020499/CHR00010936	23
Biological process	GO:0048582	positive regulation of post-embryonic development	15/3615	180/42058	0.588674	1	CHR00046695/CHR00024143/CHR00083930/CHR00068461/CHR00007952/CHR00025624/CHR00008186/CHR00018875/CHR00061215/CHR00046696/novel.18785/CHR00043166/CHR00060816/CHR00043772/CHR00090295	15
Biological process	GO:0010921	regulation of phosphatase activity	3/3615	35/42058	0.588916	1	CHR00076235/CHR00038081/CHR00085368	3
Biological process	GO:0042593	glucose homeostasis	3/3615	35/42058	0.588916	1	CHR00054841/CHR00065967/novel.40335	3
Biological process	GO:0048455	stamen formation	3/3615	35/42058	0.588916	1	CHR00024143/CHR00068461/novel.18494	3
Biological process	GO:0031122	cytoplasmic microtubule organization	8/3615	96/42058	0.589378	1	CHR00005840/CHR00054615/CHR00061999/CHR00027789/CHR00025374/CHR00042208/CHR00023264/CHR00010936	8
Biological process	GO:0000455	enzyme-directed rRNA pseudouridine synthesis	1/3615	10/42058	0.592955	1	CHR00042249	1
Biological process	GO:0006208	pyrimidine nucleobase catabolic process	1/3615	10/42058	0.592955	1	novel.30611	1
Biological process	GO:0006264	mitochondrial DNA replication	1/3615	10/42058	0.592955	1	CHR00093312	1
Biological process	GO:0006419	alanyl-tRNA aminoacylation	1/3615	10/42058	0.592955	1	CHR00065205	1
Biological process	GO:0006971	hypotonic response	1/3615	10/42058	0.592955	1	CHR00018875	1
Biological process	GO:0010424	DNA methylation on cytosine within a CG sequence	1/3615	10/42058	0.592955	1	CHR00004103	1
Biological process	GO:0010507	negative regulation of autophagy	1/3615	10/42058	0.592955	1	novel.40335	1
Biological process	GO:0015709	thiosulfate transport	1/3615	10/42058	0.592955	1	CHR00011134	1
Biological process	GO:0015713	phosphoglycerate transmembrane transport	1/3615	10/42058	0.592955	1	CHR00063343	1
Biological process	GO:0015717	triose phosphate transport	1/3615	10/42058	0.592955	1	CHR00063343	1
Biological process	GO:0016560	protein import into peroxisome matrix, docking	1/3615	10/42058	0.592955	1	CHR00064492	1
Biological process	GO:0032119	sequestering of zinc ion	1/3615	10/42058	0.592955	1	CHR00027046	1
Biological process	GO:0035335	peptidyl-tyrosine dephosphorylation	1/3615	10/42058	0.592955	1	CHR00030897	1
Biological process	GO:0035436	triose phosphate transmembrane transport	1/3615	10/42058	0.592955	1	CHR00063343	1
Biological process	GO:0051303	establishment of chromosome localization	1/3615	10/42058	0.592955	1	CHR00046717	1
Biological process	GO:0060236	regulation of mitotic spindle organization	1/3615	10/42058	0.592955	1	CHR00020499	1
Biological process	GO:0071422	succinate transmembrane transport	1/3615	10/42058	0.592955	1	CHR00011134	1
Biological process	GO:0080182	histone H3-K4 trimethylation	1/3615	10/42058	0.592955	1	CHR00014625	1
Biological process	GO:0090070	positive regulation of ribosome biogenesis	1/3615	10/42058	0.592955	1	novel.40335	1
Biological process	GO:0090224	regulation of spindle organization	1/3615	10/42058	0.592955	1	CHR00020499	1
Biological process	GO:1900407	regulation of cellular response to oxidative stress	1/3615	10/42058	0.592955	1	CHR00054801	1
Biological process	GO:1903426	regulation of reactive oxygen species biosynthetic process	1/3615	10/42058	0.592955	1	CHR00017423	1
Biological process	GO:2000121	regulation of removal of superoxide radicals	1/3615	10/42058	0.592955	1	CHR00054801	1
Biological process	GO:0000919	cell plate assembly	5/3615	60/42058	0.595642	1	CHR00056725/CHR00080827/CHR00022693/CHR00034068/CHR00020499	5
Biological process	GO:0006863	purine nucleobase transport	2/3615	23/42058	0.5998	1	CHR00056313/CHR00077689	2
Biological process	GO:0007143	female meiotic nuclear division	2/3615	23/42058	0.5998	1	CHR00022523/CHR00063203	2
Biological process	GO:0009915	phloem sucrose loading	2/3615	23/42058	0.5998	1	CHR00048537/CHR00003192	2
Biological process	GO:0045337	farnesyl diphosphate biosynthetic process	2/3615	23/42058	0.5998	1	CHR00070348/novel.14104	2
Biological process	GO:0070509	calcium ion import	2/3615	23/42058	0.5998	1	CHR00023765/CHR00042757	2
Biological process	GO:0016108	tetraterpenoid metabolic process	9/3615	109/42058	0.599866	1	CHR00071307/novel.7719/CHR00000426/CHR00065113/CHR00039714/CHR00089901/CHR00016612/CHR00093170/CHR00052513	9
Biological process	GO:0016116	carotenoid metabolic process	9/3615	109/42058	0.599866	1	CHR00071307/novel.7719/CHR00000426/CHR00065113/CHR00039714/CHR00089901/CHR00016612/CHR00093170/CHR00052513	9
Biological process	GO:0010162	seed dormancy process	7/3615	85/42058	0.603378	1	CHR00004230/CHR00086305/CHR00061455/CHR00065020/CHR00037682/CHR00078541/CHR00037556	7
Biological process	GO:0022611	dormancy process	7/3615	85/42058	0.603378	1	CHR00004230/CHR00086305/CHR00061455/CHR00065020/CHR00037682/CHR00078541/CHR00037556	7
Biological process	GO:0044106	cellular amine metabolic process	12/3615	146/42058	0.607434	1	CHR00011447/CHR00008147/CHR00011448/CHR00064041/CHR00017239/CHR00013120/CHR00056706/CHR00017009/CHR00008271/CHR00068038/CHR00038876/CHR00004188	12
Biological process	GO:0044088	regulation of vacuole organization	3/3615	36/42058	0.60839	1	CHR00093756/CHR00085616/CHR00051521	3
Biological process	GO:0006026	aminoglycan catabolic process	5/3615	61/42058	0.610568	1	CHR00037214/CHR00079796/CHR00088631/CHR00089167/CHR00050510	5
Biological process	GO:0006030	chitin metabolic process	5/3615	61/42058	0.610568	1	CHR00037214/CHR00079796/CHR00088631/CHR00089167/CHR00050510	5
Biological process	GO:0006032	chitin catabolic process	5/3615	61/42058	0.610568	1	CHR00037214/CHR00079796/CHR00088631/CHR00089167/CHR00050510	5
Biological process	GO:0046348	amino sugar catabolic process	5/3615	61/42058	0.610568	1	CHR00037214/CHR00079796/CHR00088631/CHR00089167/CHR00050510	5
Biological process	GO:1901072	glucosamine-containing compound catabolic process	5/3615	61/42058	0.610568	1	CHR00037214/CHR00079796/CHR00088631/CHR00089167/CHR00050510	5
Biological process	GO:0090697	post-embryonic plant organ morphogenesis	21/3615	255/42058	0.614003	1	CHR00033479/CHR00033480/CHR00021758/CHR00033481/CHR00024143/CHR00031254/CHR00074707/CHR00084166/CHR00068461/CHR00057310/novel.18494/CHR00073765/CHR00072492/CHR00025624/CHR00014177/CHR00017223/CHR00063251/novel.1871/CHR00004725/CHR00076415/CHR00078404	21
Biological process	GO:0006829	zinc ion transport	4/3615	49/42058	0.616969	1	CHR00047355/CHR00035052/CHR00043133/CHR00065581	4
Biological process	GO:0044003	modification by symbiont of host morphology or physiology	4/3615	49/42058	0.616969	1	CHR00057017/CHR00057018/CHR00057834/CHR00048991	4
Biological process	GO:0048829	root cap development	4/3615	49/42058	0.616969	1	novel.11737/CHR00074707/CHR00084166/CHR00040983	4
Biological process	GO:0070417	cellular response to cold	4/3615	49/42058	0.616969	1	novel.2148/CHR00048258/CHR00015912/CHR00059638	4
Biological process	GO:0006487	protein N-linked glycosylation	6/3615	74/42058	0.619754	1	CHR00091067/CHR00021847/CHR00015731/CHR00052595/CHR00040446/CHR00088444	6
Biological process	GO:0019852	L-ascorbic acid metabolic process	6/3615	74/42058	0.619754	1	CHR00059018/CHR00073841/CHR00043880/CHR00046946/CHR00046945/CHR00060638	6
Biological process	GO:0010053	root epidermal cell differentiation	30/3615	364/42058	0.62272	1	CHR00016537/CHR00029215/CHR00079284/CHR00028299/CHR00015857/CHR00079166/CHR00040302/CHR00063824/CHR00060365/CHR00074707/CHR00073428/CHR00084166/novel.18494/CHR00079392/novel.10053/CHR00073228/CHR00066381/CHR00032030/CHR00023734/CHR00070212/novel.14971/CHR00079466/CHR00091618/CHR00043917/CHR00058964/CHR00084214/CHR00080195/CHR00074287/CHR00076104/CHR00020851	30
Biological process	GO:0006072	glycerol-3-phosphate metabolic process	2/3615	24/42058	0.623333	1	CHR00084109/CHR00079390	2
Biological process	GO:0006448	regulation of translational elongation	2/3615	24/42058	0.623333	1	CHR00035296/CHR00030927	2
Biological process	GO:0019740	nitrogen utilization	2/3615	24/42058	0.623333	1	CHR00048725/CHR00060822	2
Biological process	GO:0033306	phytol metabolic process	2/3615	24/42058	0.623333	1	CHR00049633/CHR00057659	2
Biological process	GO:0034389	lipid droplet organization	2/3615	24/42058	0.623333	1	CHR00021993/CHR00037556	2
Biological process	GO:0042939	tripeptide transport	2/3615	24/42058	0.623333	1	CHR00091345/CHR00091346	2
Biological process	GO:0043174	nucleoside salvage	2/3615	24/42058	0.623333	1	CHR00070747/CHR00021139	2
Biological process	GO:0052646	alditol phosphate metabolic process	2/3615	24/42058	0.623333	1	CHR00084109/CHR00079390	2
Biological process	GO:0070475	rRNA base methylation	2/3615	24/42058	0.623333	1	CHR00085240/CHR00047025	2
Biological process	GO:1901071	glucosamine-containing compound metabolic process	5/3615	62/42058	0.625168	1	CHR00037214/CHR00079796/CHR00088631/CHR00089167/CHR00050510	5
Biological process	GO:0009744	response to sucrose	12/3615	148/42058	0.626491	1	CHR00065024/CHR00075670/CHR00063343/CHR00086425/CHR00024167/novel.18494/CHR00074628/novel.8590/CHR00004725/novel.40335/CHR00028590/CHR00066096	12
Biological process	GO:0010050	vegetative phase change	3/3615	37/42058	0.627236	1	CHR00048860/CHR00083354/CHR00047244	3
Biological process	GO:0042753	positive regulation of circadian rhythm	3/3615	37/42058	0.627236	1	CHR00005302/CHR00032616/CHR00008939	3
Biological process	GO:0046185	aldehyde catabolic process	3/3615	37/42058	0.627236	1	CHR00092045/CHR00089806/CHR00007807	3
Biological process	GO:0000729	DNA double-strand break processing	1/3615	11/42058	0.62795	1	novel.923	1
Biological process	GO:0006105	succinate metabolic process	1/3615	11/42058	0.62795	1	CHR00078837	1
Biological process	GO:0006267	pre-replicative complex assembly involved in nuclear cell cycle DNA replication	1/3615	11/42058	0.62795	1	CHR00064618	1
Biological process	GO:0006517	protein deglycosylation	1/3615	11/42058	0.62795	1	CHR00081066	1
Biological process	GO:0009221	pyrimidine deoxyribonucleotide biosynthetic process	1/3615	11/42058	0.62795	1	CHR00038764	1
Biological process	GO:0009265	2'-deoxyribonucleotide biosynthetic process	1/3615	11/42058	0.62795	1	CHR00038764	1
Biological process	GO:0009270	response to humidity	1/3615	11/42058	0.62795	1	CHR00016180	1
Biological process	GO:0009757	hexose mediated signaling	1/3615	11/42058	0.62795	1	novel.40335	1
Biological process	GO:0010021	amylopectin biosynthetic process	1/3615	11/42058	0.62795	1	CHR00012079	1
Biological process	GO:0015714	phosphoenolpyruvate transport	1/3615	11/42058	0.62795	1	CHR00063343	1
Biological process	GO:0019566	arabinose metabolic process	1/3615	11/42058	0.62795	1	CHR00059256	1
Biological process	GO:0030322	stabilization of membrane potential	1/3615	11/42058	0.62795	1	CHR00010969	1
Biological process	GO:0031279	regulation of cyclase activity	1/3615	11/42058	0.62795	1	CHR00091813	1
Biological process	GO:0032104	regulation of response to extracellular stimulus	1/3615	11/42058	0.62795	1	CHR00020851	1
Biological process	GO:0032107	regulation of response to nutrient levels	1/3615	11/42058	0.62795	1	CHR00020851	1
Biological process	GO:0035280	miRNA loading onto RISC involved in gene silencing by miRNA	1/3615	11/42058	0.62795	1	CHR00088536	1
Biological process	GO:0036388	pre-replicative complex assembly	1/3615	11/42058	0.62795	1	CHR00064618	1
Biological process	GO:0043181	vacuolar sequestering	1/3615	11/42058	0.62795	1	CHR00027046	1
Biological process	GO:0043393	regulation of protein binding	1/3615	11/42058	0.62795	1	CHR00007419	1
Biological process	GO:0045003	double-strand break repair via synthesis-dependent strand annealing	1/3615	11/42058	0.62795	1	novel.35792	1
Biological process	GO:0045597	positive regulation of cell differentiation	1/3615	11/42058	0.62795	1	CHR00016180	1
Biological process	GO:0046385	deoxyribose phosphate biosynthetic process	1/3615	11/42058	0.62795	1	CHR00038764	1
Biological process	GO:0048281	inflorescence morphogenesis	1/3615	11/42058	0.62795	1	CHR00073486	1
Biological process	GO:0048863	stem cell differentiation	1/3615	11/42058	0.62795	1	CHR00048562	1
Biological process	GO:0048865	stem cell fate commitment	1/3615	11/42058	0.62795	1	CHR00048562	1
Biological process	GO:0048867	stem cell fate determination	1/3615	11/42058	0.62795	1	CHR00048562	1
Biological process	GO:0051754	meiotic sister chromatid cohesion, centromeric	1/3615	11/42058	0.62795	1	CHR00018449	1
Biological process	GO:0070291	N-acylethanolamine metabolic process	1/3615	11/42058	0.62795	1	CHR00017009	1
Biological process	GO:0070922	small RNA loading onto RISC	1/3615	11/42058	0.62795	1	CHR00088536	1
Biological process	GO:0080190	lateral growth	1/3615	11/42058	0.62795	1	CHR00015912	1
Biological process	GO:0090322	regulation of superoxide metabolic process	1/3615	11/42058	0.62795	1	CHR00054801	1
Biological process	GO:0090548	response to nitrate starvation	1/3615	11/42058	0.62795	1	CHR00025624	1
Biological process	GO:1902025	nitrate import	1/3615	11/42058	0.62795	1	CHR00025624	1
Biological process	GO:1902299	pre-replicative complex assembly involved in cell cycle DNA replication	1/3615	11/42058	0.62795	1	CHR00064618	1
Biological process	GO:2000896	amylopectin metabolic process	1/3615	11/42058	0.62795	1	CHR00012079	1
Biological process	GO:0009664	plant-type cell wall organization	27/3615	329/42058	0.628268	1	CHR00014669/CHR00010307/CHR00026574/CHR00068136/CHR00086393/CHR00026784/CHR00059816/CHR00085819/CHR00073428/CHR00078987/CHR00068381/CHR00062489/CHR00022064/CHR00033190/CHR00073708/CHR00032101/CHR00047844/CHR00054397/CHR00059706/CHR00064358/CHR00064042/CHR00028748/CHR00080195/CHR00016615/CHR00010948/CHR00073486/CHR00082705	27
Biological process	GO:0051345	positive regulation of hydrolase activity	10/3615	124/42058	0.630181	1	CHR00093312/CHR00069287/CHR00022997/CHR00032030/novel.1800/CHR00027117/CHR00022297/CHR00092941/CHR00071375/CHR00076104	10
Biological process	GO:0043650	dicarboxylic acid biosynthetic process	9/3615	112/42058	0.632765	1	CHR00079301/CHR00003843/CHR00078762/CHR00059741/CHR00025163/CHR00056087/CHR00003844/CHR00054430/CHR00049228	9
Biological process	GO:0034285	response to disaccharide	12/3615	149/42058	0.635842	1	CHR00065024/CHR00075670/CHR00063343/CHR00086425/CHR00024167/novel.18494/CHR00074628/novel.8590/CHR00004725/novel.40335/CHR00028590/CHR00066096	12
Biological process	GO:0009718	anthocyanin-containing compound biosynthetic process	8/3615	100/42058	0.636047	1	CHR00081709/CHR00029661/CHR00062081/CHR00025624/CHR00003320/CHR00067342/CHR00030705/CHR00040249	8
Biological process	GO:0040020	regulation of meiotic nuclear division	3/3615	38/42058	0.645447	1	CHR00016480/CHR00025374/novel.27437	3
Biological process	GO:0048448	stamen morphogenesis	3/3615	38/42058	0.645447	1	CHR00024143/CHR00068461/novel.18494	3
Biological process	GO:0015866	ADP transport	2/3615	25/42058	0.645779	1	CHR00029798/CHR00036198	2
Biological process	GO:0015867	ATP transport	2/3615	25/42058	0.645779	1	CHR00029798/CHR00036198	2
Biological process	GO:0046352	disaccharide catabolic process	2/3615	25/42058	0.645779	1	CHR00027666/CHR00057337	2
Biological process	GO:0006558	L-phenylalanine metabolic process	4/3615	51/42058	0.648753	1	CHR00045542/CHR00045541/CHR00017455/CHR00020101	4
Biological process	GO:1900618	regulation of shoot system morphogenesis	4/3615	51/42058	0.648753	1	CHR00084790/CHR00065193/novel.6422/CHR00021503	4
Biological process	GO:1902221	erythrose 4-phosphate/phosphoenolpyruvate family amino acid metabolic process	4/3615	51/42058	0.648753	1	CHR00045542/CHR00045541/CHR00017455/CHR00020101	4
Biological process	GO:0016441	posttranscriptional gene silencing	23/3615	285/42058	0.655124	1	CHR00075096/CHR00092173/CHR00075434/CHR00092174/CHR00059221/CHR00071434/CHR00012086/CHR00068656/CHR00051202/CHR00051486/CHR00088536/CHR00030756/CHR00086299/CHR00023734/novel.14971/novel.33574/CHR00091618/CHR00060980/CHR00079981/CHR00048991/CHR00015091/CHR00060597/CHR00011873	23
Biological process	GO:0019216	regulation of lipid metabolic process	14/3615	176/42058	0.658362	1	CHR00049633/CHR00037475/CHR00016577/CHR00016579/CHR00016578/CHR00049311/CHR00034894/CHR00040957/CHR00034167/CHR00034893/novel.40335/CHR00087731/CHR00023754/CHR00074096	14
Biological process	GO:0006140	regulation of nucleotide metabolic process	1/3615	12/42058	0.659937	1	CHR00086425	1
Biological process	GO:0006513	protein monoubiquitination	1/3615	12/42058	0.659937	1	CHR00064396	1
Biological process	GO:0007231	osmosensory signaling pathway	1/3615	12/42058	0.659937	1	CHR00035659	1
Biological process	GO:0010321	regulation of vegetative phase change	1/3615	12/42058	0.659937	1	CHR00047244	1
Biological process	GO:0010332	response to gamma radiation	1/3615	12/42058	0.659937	1	CHR00016480	1
Biological process	GO:0015801	aromatic amino acid transport	1/3615	12/42058	0.659937	1	CHR00065480	1
Biological process	GO:0015810	aspartate transmembrane transport	1/3615	12/42058	0.659937	1	CHR00065480	1
Biological process	GO:0015827	tryptophan transport	1/3615	12/42058	0.659937	1	CHR00065480	1
Biological process	GO:0019756	cyanogenic glycoside biosynthetic process	1/3615	12/42058	0.659937	1	CHR00075359	1
Biological process	GO:0030808	regulation of nucleotide biosynthetic process	1/3615	12/42058	0.659937	1	CHR00086425	1
Biological process	GO:0042341	cyanogenic glycoside metabolic process	1/3615	12/42058	0.659937	1	CHR00075359	1
Biological process	GO:0042873	aldonate transmembrane transport	1/3615	12/42058	0.659937	1	CHR00063343	1
Biological process	GO:0043066	negative regulation of apoptotic process	1/3615	12/42058	0.659937	1	novel.99	1
Biological process	GO:0045948	positive regulation of translational initiation	1/3615	12/42058	0.659937	1	CHR00019484	1
Biological process	GO:0050000	chromosome localization	1/3615	12/42058	0.659937	1	CHR00046717	1
Biological process	GO:0051031	tRNA transport	1/3615	12/42058	0.659937	1	CHR00040713	1
Biological process	GO:0051571	positive regulation of histone H3-K4 methylation	1/3615	12/42058	0.659937	1	CHR00003905	1
Biological process	GO:0071786	endoplasmic reticulum tubular network organization	1/3615	12/42058	0.659937	1	CHR00040391	1
Biological process	GO:0080086	stamen filament development	1/3615	12/42058	0.659937	1	CHR00084583	1
Biological process	GO:0080155	regulation of double fertilization forming a zygote and endosperm	1/3615	12/42058	0.659937	1	CHR00037556	1
Biological process	GO:0097501	stress response to metal ion	1/3615	12/42058	0.659937	1	CHR00028590	1
Biological process	GO:0098787	mRNA cleavage involved in mRNA processing	1/3615	12/42058	0.659937	1	CHR00041478	1
Biological process	GO:0098789	pre-mRNA cleavage required for polyadenylation	1/3615	12/42058	0.659937	1	CHR00041478	1
Biological process	GO:1900371	regulation of purine nucleotide biosynthetic process	1/3615	12/42058	0.659937	1	CHR00086425	1
Biological process	GO:1900542	regulation of purine nucleotide metabolic process	1/3615	12/42058	0.659937	1	CHR00086425	1
Biological process	GO:1901529	positive regulation of anion channel activity	1/3615	12/42058	0.659937	1	CHR00024448	1
Biological process	GO:1903793	positive regulation of anion transport	1/3615	12/42058	0.659937	1	CHR00024448	1
Biological process	GO:1903961	positive regulation of anion transmembrane transport	1/3615	12/42058	0.659937	1	CHR00024448	1
Biological process	GO:0009099	valine biosynthetic process	3/3615	39/42058	0.663018	1	CHR00068404/CHR00073097/CHR00035428	3
Biological process	GO:0046112	nucleobase biosynthetic process	3/3615	39/42058	0.663018	1	CHR00070747/CHR00021139/CHR00092172	3
Biological process	GO:0055069	zinc ion homeostasis	3/3615	39/42058	0.663018	1	CHR00071595/CHR00027046/CHR00043133	3
Biological process	GO:0009806	lignan metabolic process	4/3615	52/42058	0.66397	1	CHR00023112/CHR00012108/CHR00067481/CHR00029817	4
Biological process	GO:0009807	lignan biosynthetic process	4/3615	52/42058	0.66397	1	CHR00023112/CHR00012108/CHR00067481/CHR00029817	4
Biological process	GO:0045488	pectin metabolic process	29/3615	359/42058	0.664511	1	CHR00045098/CHR00018538/CHR00001434/CHR00056391/novel.35375/CHR00077468/CHR00033760/CHR00001435/CHR00031254/CHR00085819/CHR00073428/CHR00080972/CHR00062671/CHR00004779/CHR00078987/CHR00085495/CHR00016933/CHR00068381/CHR00062489/CHR00010794/CHR00049641/CHR00033190/CHR00002844/CHR00051243/CHR00005512/CHR00064042/CHR00028748/CHR00080195/novel.27542	29
Biological process	GO:0045489	pectin biosynthetic process	11/3615	140/42058	0.666208	1	CHR00077468/CHR00033760/CHR00073428/CHR00078987/CHR00068381/CHR00062489/CHR00010794/CHR00033190/CHR00002844/CHR00005512/CHR00080195	11
Biological process	GO:0000303	response to superoxide	2/3615	26/42058	0.66715	1	CHR00003054/CHR00054801	2
Biological process	GO:0000305	response to oxygen radical	2/3615	26/42058	0.66715	1	CHR00003054/CHR00054801	2
Biological process	GO:0006662	glycerol ether metabolic process	2/3615	26/42058	0.66715	1	CHR00026461/CHR00026462	2
Biological process	GO:0030010	establishment of cell polarity	2/3615	26/42058	0.66715	1	CHR00061731/CHR00014425	2
Biological process	GO:0046473	phosphatidic acid metabolic process	2/3615	26/42058	0.66715	1	CHR00087463/CHR00049377	2
Biological process	GO:1903173	fatty alcohol metabolic process	2/3615	26/42058	0.66715	1	CHR00049633/CHR00057659	2
Biological process	GO:0072507	divalent inorganic cation homeostasis	12/3615	153/42058	0.67199	1	CHR00071595/CHR00072683/CHR00042757/CHR00072775/CHR00044596/CHR00027046/CHR00048562/CHR00052695/CHR00064527/CHR00086529/CHR00043133/CHR00066832	12
Biological process	GO:0048573	photoperiodism, flowering	26/3615	324/42058	0.672126	1	CHR00021148/CHR00003905/CHR00047906/CHR00019831/CHR00016740/CHR00053551/CHR00060754/CHR00037619/CHR00032616/CHR00069762/CHR00054203/CHR00070877/CHR00046301/CHR00040800/CHR00050362/CHR00074814/CHR00075413/CHR00026981/CHR00019883/CHR00043166/CHR00037611/CHR00060816/CHR00089997/CHR00008939/CHR00037614/CHR00054175	26
Biological process	GO:0046486	glycerolipid metabolic process	36/3615	445/42058	0.673345	1	CHR00057215/CHR00072905/CHR00052645/CHR00021837/CHR00023071/CHR00049351/CHR00028755/CHR00021847/CHR00083210/CHR00055810/CHR00086425/CHR00028927/novel.17145/CHR00092776/CHR00090618/CHR00057659/novel.17604/CHR00077184/novel.23841/CHR00075780/CHR00016841/CHR00030443/CHR00028115/novel.36955/CHR00084226/CHR00087463/CHR00029191/CHR00077022/CHR00052595/CHR00093797/CHR00038033/novel.16419/CHR00051251/CHR…	36
Biological process	GO:0009798	axis specification	7/3615	91/42058	0.675104	1	CHR00007980/CHR00078837/CHR00044293/CHR00061731/CHR00091274/CHR00014425/CHR00073486	7
Biological process	GO:1990542	mitochondrial transmembrane transport	11/3615	141/42058	0.67537	1	CHR00029798/CHR00042757/CHR00007098/CHR00019333/novel.1837/CHR00071963/CHR00064631/CHR00084584/CHR00007921/CHR00089528/CHR00023139	11
Biological process	GO:0030245	cellulose catabolic process	4/3615	53/42058	0.678731	1	CHR00061999/CHR00080125/CHR00004252/CHR00037873	4
Biological process	GO:0006574	valine catabolic process	3/3615	40/42058	0.679946	1	CHR00006331/CHR00089668/CHR00015797	3
Biological process	GO:0046131	pyrimidine ribonucleoside metabolic process	5/3615	66/42058	0.680153	1	CHR00019885/CHR00001226/CHR00002663/CHR00092172/CHR00091393	5
Biological process	GO:0006573	valine metabolic process	6/3615	79/42058	0.682856	1	CHR00068404/CHR00073097/CHR00035428/CHR00006331/CHR00089668/CHR00015797	6
Biological process	GO:0010107	potassium ion import	2/3615	27/42058	0.687465	1	CHR00010969/CHR00046990	2
Biological process	GO:0016320	endoplasmic reticulum membrane fusion	2/3615	27/42058	0.687465	1	CHR00016537/CHR00070212	2
Biological process	GO:0048766	root hair initiation	2/3615	27/42058	0.687465	1	CHR00073428/CHR00080195	2
Biological process	GO:0071219	cellular response to molecule of bacterial origin	2/3615	27/42058	0.687465	1	CHR00011812/CHR00038214	2
Biological process	GO:0080183	response to photooxidative stress	2/3615	27/42058	0.687465	1	CHR00087256/CHR00087257	2
Biological process	GO:1990573	potassium ion import across plasma membrane	2/3615	27/42058	0.687465	1	CHR00010969/CHR00046990	2
Biological process	GO:0002182	cytoplasmic translational elongation	1/3615	13/42058	0.689174	1	CHR00030927	1
Biological process	GO:0006522	alanine metabolic process	1/3615	13/42058	0.689174	1	CHR00051247	1
Biological process	GO:0006524	alanine catabolic process	1/3615	13/42058	0.689174	1	CHR00051247	1
Biological process	GO:0006915	apoptotic process	1/3615	13/42058	0.689174	1	novel.99	1
Biological process	GO:0009078	pyruvate family amino acid metabolic process	1/3615	13/42058	0.689174	1	CHR00051247	1
[truncated: 2,408 more rows]
