# Supplementary material for: Transcriptomic and Physiological Analyses Reveal the Molecular Mechanism through Which Exogenous Melatonin Increases Drought Stress Tolerance in Chrysanthemum
Source: Plants (Basel). 2023 Mar 29;12(7):1489. doi: 10.3390/plants12071489 (PMC10096800; doi:10.3390/plants12071489)
Supplement: Supplementary file 1 [file plants-12-01489-s001.zip › Supplementary Table S2 KEGG-pathway_enrichment.xlsx]

## Sheet: CK vs MT
#KEGG_pathway	ko_id	Cluster_frequency	Genome_frequency	P-value	Corrected_P-value	GeneID	KEGG Orthology	hyperlink
Biosynthesis of secondary metabolites	ko01110	202 out of 579 34.8877374784111%	6218 out of 24714 25.159828437323%	8.41462e-08	9.92925e-06	CHR00016206;novel.3779;CHR00088415;CHR00025480;CHR00013434;CHR00013435;CHR00004310;novel.37116;CHR00087193;CHR00015265;CHR00086575;CHR00069461;CHR00060985;CHR00035231;CHR00043422;CHR00069096;CHR00052064;CHR00039103;CHR00009193;CHR00009194;CHR00053579;CHR00053584;CHR00015072;CHR00037184;CHR00016996;novel.28831;CHR00029783;CHR00029786;CHR00033374;CHR00049452;novel.30204;CHR00019176;CHR00001949;nove…	K00002+K00006+K00021+K00025+K00059+K00059+K00134+K00134+K00232+K00276+K00318+K00422+K00422+K00422+K00422+K00422+K00430+K00430+K00454+K00454+K00454+K00454+K00454+K00475+K00511+K00547+K00588+K00588+K00588+K00588+K00627+K00660+K00695+K00695+K00695+K00695+K00695+K00695+K00695+K00703+K00703+K00787+K00789+K00827+K00844+K00895+K00895+K00895+K00901+K00901+K00927+K00975+K01115+K01115+K01115+K01115+K01115+…	https:\\www.genome.jp\dbget-bin\www_bget?map01110
Plant-pathogen interaction	ko04626	94 out of 579 16.2348877374784%	2380 out of 24714 9.63016913490329%	3.15416e-07	3.72191e-05	CHR00079998;novel.37844;novel.10261;CHR00086084;CHR00052897;CHR00052898;CHR00052907;CHR00034410;CHR00034411;CHR00023885;CHR00049504;CHR00043299;CHR00078790;CHR00048059;CHR00069129;CHR00069360;CHR00069088;novel.32452;CHR00083280;CHR00033849;CHR00028007;CHR00027363;CHR00026071;CHR00066923;CHR00006338;CHR00045730;CHR00035608;CHR00010135;CHR00060047;CHR00047260;CHR00062954;CHR00067212;CHR00078108;CHR…	K02183+K02358+K02358+K04079+K05391+K05391+K05391+K05391+K05391+K05391+K05391+K05391+K05391+K05391+K05391+K05391+K05391+K05391+K09487+K13412+K13412+K13413+K13416+K13416+K13416+K13416+K13416+K13416+K13417+K13420+K13420+K13424+K13425+K13425+K13425+K13430+K13430+K13430+K13430+K13435+K13435+K13435+K13435+K13437+K13447+K13447+K13447+K13447+K13447+K13448+K13448+K13457+K13457+K13457+K13459+K13459+K13459+…	https:\\www.genome.jp\dbget-bin\www_bget?map04626
Flavonoid biosynthesis	ko00941	22 out of 579 3.79965457685665%	307 out of 24714 1.24221089261148%	3.97208e-06	0.000468705	CHR00037184;CHR00029783;CHR00029786;CHR00033374;CHR00049452;CHR00019176;CHR00059026;CHR00020632;CHR00067474;CHR00024368;CHR00029666;CHR00035216;CHR00093237;CHR00048123;CHR00074200;CHR00059886;CHR00059887;CHR00081709;CHR00027332;CHR00078024;CHR00078025;CHR00010478	K00475+K00588+K00588+K00588+K00588+K00660+K05278+K05278+K05278+K13065+K13065+K13065+K13065+K13065+K13065+K13065+K13065+K13065+K13080+K13080+K13080+K22845	https:\\www.genome.jp\dbget-bin\www_bget?map00941
alpha-Linolenic acid metabolism	ko00592	14 out of 579 2.41796200345423%	194 out of 24714 0.784980173181193%	0.000206057	0.0243148	CHR00087193;CHR00009193;CHR00009194;CHR00053579;CHR00053584;CHR00015072;CHR00038376;CHR00048110;CHR00048113;CHR00073237;novel.234;CHR00016760;CHR00038935;CHR00038936	K00232+K00454+K00454+K00454+K00454+K00454+K05894+K05894+K05894+K05894+K05894+K08241+K18857+K18857	https:\\www.genome.jp\dbget-bin\www_bget?map00592
Metabolic pathways	ko01100	272 out of 579 46.9775474956822%	9901 out of 24714 40.0623128591082%	0.000375682	0.0443305	CHR00016206;CHR00088415;CHR00025480;CHR00013434;CHR00013435;CHR00004310;novel.37116;CHR00087193;CHR00007446;CHR00015265;CHR00086575;CHR00069461;CHR00060985;CHR00035231;CHR00043422;CHR00069096;CHR00052064;CHR00039103;CHR00009193;CHR00009194;CHR00053579;CHR00053584;CHR00015072;CHR00059018;CHR00073841;CHR00037184;CHR00016996;novel.28831;CHR00029783;CHR00029786;CHR00033374;CHR00049452;novel.2726;nove…	K00002+K00021+K00025+K00059+K00059+K00134+K00134+K00232+K00261+K00276+K00318+K00422+K00422+K00422+K00422+K00422+K00430+K00430+K00454+K00454+K00454+K00454+K00454+K00469+K00469+K00475+K00511+K00547+K00588+K00588+K00588+K00588+K00609+K00627+K00660+K00677+K00679+K00679+K00695+K00695+K00695+K00695+K00695+K00695+K00695+K00703+K00703+K00787+K00789+K00797+K00799+K00799+K00799+K00799+K00799+K00799+K00799+…	https:\\www.genome.jp\dbget-bin\www_bget?map01100
Fatty acid elongation	ko00062	9 out of 579 1.55440414507772%	97 out of 24714 0.392490086590596%	0.000458436	0.0540954	CHR00023539;CHR00000856;CHR00049310;CHR00052558;CHR00026167;CHR00046529;CHR00028952;CHR00042554;novel.28156	K10258+K15397+K15397+K15397+K15397+K15397+K15397+K15397+K15397	https:\\www.genome.jp\dbget-bin\www_bget?map00062
Monoterpenoid biosynthesis	ko00902	8 out of 579 1.38169257340242%	80 out of 24714 0.32370316419843%	0.000570438	0.0673117	CHR00020526;CHR00091086;CHR00028065;CHR00086974;CHR00053813;CHR00053814;CHR00068947;CHR00068949	K15095+K18108+K23232+K23232+K23232+K23232+K23232+K23232	https:\\www.genome.jp\dbget-bin\www_bget?map00902
Stilbenoid, diarylheptanoid and gingerol biosynthesis	ko00945	14 out of 579 2.41796200345423%	223 out of 24714 0.902322570203124%	0.000835046	0.0985354	CHR00029783;CHR00029786;CHR00033374;CHR00049452;CHR00024368;CHR00029666;CHR00035216;CHR00093237;CHR00048123;CHR00074200;CHR00059886;CHR00059887;CHR00081709;CHR00039837	K00588+K00588+K00588+K00588+K13065+K13065+K13065+K13065+K13065+K13065+K13065+K13065+K13065+K16040	https:\\www.genome.jp\dbget-bin\www_bget?map00945
Isoflavonoid biosynthesis	ko00943	7 out of 579 1.20898100172712%	79 out of 24714 0.31965687464595%	0.00252574	0.298037	CHR00017866;CHR00072402;CHR00053448;CHR00072648;CHR00007886;CHR00083724;CHR00031178	K13258+K13260+K13260+K13260+K13264+K13265+K25075	https:\\www.genome.jp\dbget-bin\www_bget?map00943
Starch and sucrose metabolism	ko00500	36 out of 579 6.21761658031088%	982 out of 24714 3.97345634053573%	0.00567861	0.670076	CHR00001949;novel.21492;novel.5681;novel.29895;novel.3561;novel.40074;novel.84;CHR00062080;novel.11355;CHR00065967;CHR00005114;CHR00006621;CHR00093647;CHR00062974;CHR00002641;CHR00080125;CHR00004252;CHR00031109;CHR00031110;novel.25435;CHR00049886;CHR00060861;CHR00014087;CHR00092201;CHR00042555;CHR00090900;CHR00092359;CHR00072598;CHR00050806;novel.9260;novel.21442;novel.21850;novel.4554;CHR0004097…	K00695+K00695+K00695+K00695+K00695+K00695+K00695+K00703+K00703+K00844+K00975+K01176+K01177+K01179+K01179+K01179+K01179+K01188+K01188+K01188+K01193+K01193+K01193+K01193+K01193+K01835+K05349+K05349+K05350+K05350+K16055+K16055+K16055+K19891+K19892+K19892	https:\\www.genome.jp\dbget-bin\www_bget?map00500
Flavone and flavonol biosynthesis	ko00944	4 out of 579 0.690846286701209%	32 out of 24714 0.129481265679372%	0.00637231	0.751933	CHR00027332;CHR00078024;CHR00078025;CHR00007886	K13080+K13080+K13080+K13264	https:\\www.genome.jp\dbget-bin\www_bget?map00944
MAPK signaling pathway - plant	ko04016	40 out of 579 6.90846286701209%	1150 out of 24714 4.65323298535243%	0.0086173	1	CHR00079998;CHR00027363;CHR00026071;CHR00066923;CHR00006338;CHR00045730;CHR00035608;CHR00010135;CHR00047260;CHR00062954;CHR00051320;CHR00085490;CHR00049557;CHR00042945;CHR00008450;CHR00067212;CHR00078108;CHR00046043;CHR00089048;CHR00013375;novel.27947;novel.34063;novel.7246;novel.11206;CHR00052289;CHR00041916;CHR00010208;CHR00078607;CHR00042839;CHR00082025;CHR00062837;CHR00085303;CHR00075141;CHR0…	K02183+K13413+K13416+K13416+K13416+K13416+K13416+K13416+K13420+K13420+K13422+K13422+K13422+K13422+K13422+K13424+K13425+K13425+K13425+K13447+K13447+K13447+K13447+K13447+K14496+K14497+K14509+K14515+K14515+K14515+K14515+K14516+K16224+K17686+K20606+K20606+K20606+K20718+K20728+K20728	https:\\www.genome.jp\dbget-bin\www_bget?map04016
ABC transporters	ko02010	16 out of 579 2.76338514680484%	387 out of 24714 1.56591405680991%	0.0210477	1	CHR00092734;CHR00077190;CHR00077191;CHR00036151;CHR00028391;CHR00052588;CHR00057132;CHR00050862;CHR00083367;CHR00068921;CHR00068923;CHR00065169;CHR00031755;CHR00031756;CHR00028402;CHR00035762	K05656+K05658+K05658+K05658+K05658+K05658+K05658+K05658+K05658+K05665+K05665+K05666+K05666+K05666+K05681+K08711	https:\\www.genome.jp\dbget-bin\www_bget?map02010
Carotenoid biosynthesis	ko00906	8 out of 579 1.38169257340242%	145 out of 24714 0.586711985109654%	0.0211581	1	CHR00083558;CHR00023108;CHR00023112;CHR00023114;CHR00021061;novel.3496;novel.904;CHR00028426	K09841+K09841+K09841+K09841+K09841+K09841+K09841+K09843	https:\\www.genome.jp\dbget-bin\www_bget?map00906
Pentose and glucuronate interconversions	ko00040	21 out of 579 3.62694300518135%	562 out of 24714 2.27401472849397%	0.0251003	1	CHR00016206;CHR00018085;CHR00001435;CHR00013796;CHR00049641;CHR00016933;CHR00007169;CHR00007171;CHR00007178;CHR00070085;novel.29124;novel.35325;CHR00091183;novel.28735;novel.4802;CHR00081010;CHR00009956;CHR00092833;CHR00054763;novel.3301;novel.36688	K00002+K01051+K01051+K01051+K01051+K01051+K01051+K01051+K01051+K01051+K01051+K01051+K01184+K01184+K01184+K01213+K01728+K01728+K01728+K12447+K12447	https:\\www.genome.jp\dbget-bin\www_bget?map00040
Biosynthesis of unsaturated fatty acids	ko01040	7 out of 579 1.20898100172712%	123 out of 24714 0.497693614955086%	0.0259246	1	CHR00087193;CHR00083322;CHR00008199;CHR00077328;CHR00024672;CHR00086927;CHR00023539	K00232+K10256+K10256+K10256+K10256+K10256+K10258	https:\\www.genome.jp\dbget-bin\www_bget?map01040
Phenylpropanoid biosynthesis	ko00940	28 out of 579 4.83592400690846%	815 out of 24714 3.29772598527151%	0.0289856	1	CHR00052064;CHR00039103;CHR00029783;CHR00029786;CHR00033374;CHR00049452;CHR00031109;CHR00031110;novel.25435;CHR00083227;CHR00092359;CHR00072598;CHR00050806;novel.9260;CHR00083274;CHR00044897;CHR00024368;CHR00029666;CHR00035216;CHR00093237;CHR00048123;CHR00074200;CHR00059886;CHR00059887;CHR00081709;CHR00034883;CHR00041447;CHR00081410	K00430+K00430+K00588+K00588+K00588+K00588+K01188+K01188+K01188+K01904+K05349+K05349+K05350+K05350+K10775+K12356+K13065+K13065+K13065+K13065+K13065+K13065+K13065+K13065+K13065+K18368+K23260+K23260	https:\\www.genome.jp\dbget-bin\www_bget?map00940
Diterpenoid biosynthesis	ko00904	7 out of 579 1.20898100172712%	126 out of 24714 0.509832483612527%	0.0290613	1	CHR00045602;novel.30391;CHR00063265;CHR00063266;CHR00082548;CHR00082550;CHR00024765	K04120+K04125+K17961+K17961+K17961+K17961+K17982	https:\\www.genome.jp\dbget-bin\www_bget?map00904
Sulfur metabolism	ko00920	5 out of 579 0.863557858376511%	76 out of 24714 0.307518005988509%	0.0329317	1	CHR00047519;CHR00071787;CHR00007806;CHR00027835;CHR00067508	K01738+K05907+K05907+K13811+K13811	https:\\www.genome.jp\dbget-bin\www_bget?map00920
Glutathione metabolism	ko00480	11 out of 579 1.89982728842832%	259 out of 24714 1.04798899409242%	0.0426138	1	CHR00084087;CHR00088724;CHR00086897;CHR00089413;CHR00018043;CHR00058405;CHR00027668;CHR00073015;CHR00021876;CHR00044923;CHR00004140	K00797+K00799+K00799+K00799+K00799+K00799+K00799+K00799+K00799+K00799+K10808	https:\\www.genome.jp\dbget-bin\www_bget?map00480
Linoleic acid metabolism	ko00591	5 out of 579 0.863557858376511%	87 out of 24714 0.352027191065793%	0.0536692	1	CHR00009193;CHR00009194;CHR00053579;CHR00053584;CHR00015072	K00454+K00454+K00454+K00454+K00454	https:\\www.genome.jp\dbget-bin\www_bget?map00591
Anthocyanin biosynthesis	ko00942	3 out of 579 0.518134715025907%	40 out of 24714 0.161851582099215%	0.0667711	1	novel.15644;CHR00005510;CHR00034811	K12930+K21383+K21383	https:\\www.genome.jp\dbget-bin\www_bget?map00942
Tyrosine metabolism	ko00350	9 out of 579 1.55440414507772%	215 out of 24714 0.869952253783281%	0.0673406	1	CHR00015265;CHR00069461;CHR00060985;CHR00035231;CHR00043422;CHR00069096;CHR00073772;CHR00038935;CHR00038936	K00276+K00422+K00422+K00422+K00422+K00422+K01593+K18857+K18857	https:\\www.genome.jp\dbget-bin\www_bget?map00350
Fructose and mannose metabolism	ko00051	9 out of 579 1.55440414507772%	217 out of 24714 0.878044832888242%	0.0704639	1	CHR00065967;CHR00087671;CHR00014757;CHR00074444;CHR00024113;CHR00058121;CHR00055182;CHR00045848;CHR00071984	K00844+K00895+K00895+K00895+K01803+K01809+K01809+K17497+K19355	https:\\www.genome.jp\dbget-bin\www_bget?map00051
Zeatin biosynthesis	ko00908	9 out of 579 1.55440414507772%	219 out of 24714 0.886137411993202%	0.0736761	1	CHR00004444;CHR00091418;CHR00084998;CHR00005695;novel.17325;novel.8984;CHR00089419;CHR00036294;CHR00036300	K13493+K13493+K13496+K13496+K13496+K13496+K23452+K23452+K23452	https:\\www.genome.jp\dbget-bin\www_bget?map00908
Cyanoamino acid metabolism	ko00460	10 out of 579 1.72711571675302%	259 out of 24714 1.04798899409242%	0.0851038	1	CHR00031109;CHR00031110;novel.25435;CHR00092359;CHR00072598;CHR00050806;novel.9260;CHR00058650;CHR00011988;CHR00052246	K01188+K01188+K01188+K05349+K05349+K05350+K05350+K12153+K16266+K22706	https:\\www.genome.jp\dbget-bin\www_bget?map00460
Isoquinoline alkaloid biosynthesis	ko00950	9 out of 579 1.55440414507772%	237 out of 24714 0.958970623937849%	0.106591	1	CHR00015265;CHR00069461;CHR00060985;CHR00035231;CHR00043422;CHR00069096;CHR00073772;CHR00024790;CHR00018668	K00276+K00422+K00422+K00422+K00422+K00422+K01593+K13385+K13385	https:\\www.genome.jp\dbget-bin\www_bget?map00950
Nitrogen metabolism	ko00910	5 out of 579 0.863557858376511%	108 out of 24714 0.436999271667881%	0.11007	1	CHR00007446;CHR00014374;CHR00081488;CHR00023713;CHR00056399	K00261+K01673+K01674+K10534+K10534	https:\\www.genome.jp\dbget-bin\www_bget?map00910
Cutin, suberine and wax biosynthesis	ko00073	7 out of 579 1.20898100172712%	179 out of 24714 0.724285829893987%	0.128596	1	CHR00041981;CHR00067798;CHR00062493;CHR00049351;CHR00078529;CHR00061499;CHR00061500	K15404+K15404+K15406+K15406+K21995+K21995+K21995	https:\\www.genome.jp\dbget-bin\www_bget?map00073
Glyoxylate and dicarboxylate metabolism	ko00630	9 out of 579 1.55440414507772%	259 out of 24714 1.04798899409242%	0.156326	1	CHR00025480;CHR00089650;CHR00063055;CHR00028413;CHR00028414;CHR00081553;CHR00075602;CHR00062715;CHR00066754	K00025+K01602+K01602+K01637+K01637+K01637+K01638+K02437+K22133	https:\\www.genome.jp\dbget-bin\www_bget?map00630
Plant hormone signal transduction	ko04075	44 out of 579 7.5993091537133%	1610 out of 24714 6.5145261794934%	0.161923	1	CHR00053867;CHR00003616;CHR00027363;CHR00010885;CHR00074325;CHR00063016;CHR00026071;CHR00066923;CHR00006338;CHR00045730;CHR00035608;CHR00010135;CHR00051320;CHR00085490;CHR00049557;CHR00042945;CHR00008450;CHR00057301;CHR00014125;CHR00085834;CHR00040599;CHR00029266;CHR00079898;CHR00007653;novel.14905;CHR00009891;CHR00026493;CHR00079023;CHR00015150;CHR00015419;CHR00037746;CHR00043205;CHR00031262;CHR…	K12126+K12126+K13413+K13415+K13415+K13415+K13416+K13416+K13416+K13416+K13416+K13416+K13422+K13422+K13422+K13422+K13422+K13463+K13463+K13464+K13464+K13464+K13464+K14431+K14431+K14484+K14487+K14493+K14494+K14494+K14494+K14494+K14494+K14494+K14496+K14497+K14500+K14500+K14509+K14515+K14515+K14515+K14515+K14516	https:\\www.genome.jp\dbget-bin\www_bget?map04075
Galactose metabolism	ko00052	13 out of 579 2.24525043177893%	416 out of 24714 1.68325645383184%	0.18085	1	CHR00065967;CHR00049886;CHR00060861;CHR00014087;CHR00092201;CHR00042555;CHR00066321;CHR00090900;CHR00087472;novel.39095;novel.3301;novel.36688;CHR00056450	K00844+K01193+K01193+K01193+K01193+K01193+K01784+K01835+K12309+K12309+K12447+K12447+K18819	https:\\www.genome.jp\dbget-bin\www_bget?map00052
Betalain biosynthesis	ko00965	3 out of 579 0.518134715025907%	63 out of 24714 0.254916241806264%	0.183399	1	CHR00073772;CHR00085295;CHR00058475	K01593+K15777+K15777	https:\\www.genome.jp\dbget-bin\www_bget?map00965
Alanine, aspartate and glutamate metabolism	ko00250	6 out of 579 1.03626943005181%	172 out of 24714 0.695961803026625%	0.217135	1	CHR00007446;novel.2726;CHR00070242;CHR00073163;novel.32743;CHR00078836	K00261+K00609+K00827+K01580+K01940+K17761	https:\\www.genome.jp\dbget-bin\www_bget?map00250
Benzoxazinoid biosynthesis	ko00402	2 out of 579 0.345423143350604%	38 out of 24714 0.153759002994254%	0.223422	1	CHR00091308;CHR00006439	K13229+K13229	https:\\www.genome.jp\dbget-bin\www_bget?map00402
Monobactam biosynthesis	ko00261	3 out of 579 0.518134715025907%	72 out of 24714 0.291332847778587%	0.238172	1	novel.32066;CHR00027835;CHR00067508	K12524+K13811+K13811	https:\\www.genome.jp\dbget-bin\www_bget?map00261
Neomycin, kanamycin and gentamicin biosynthesis	ko00524	1 out of 579 0.172711571675302%	18 out of 24714 0.0728332119446468%	0.347452	1	CHR00065967	K00844	https:\\www.genome.jp\dbget-bin\www_bget?map00524
Fatty acid metabolism	ko01212	10 out of 579 1.72711571675302%	368 out of 24714 1.48903455531278%	0.36186	1	CHR00013434;CHR00013435;CHR00087193;CHR00073697;CHR00083322;CHR00008199;CHR00077328;CHR00024672;CHR00086927;CHR00023539	K00059+K00059+K00232+K01897+K10256+K10256+K10256+K10256+K10256+K10258	https:\\www.genome.jp\dbget-bin\www_bget?map01212
Biosynthesis of various secondary metabolites - part 2	ko00998	1 out of 579 0.172711571675302%	22 out of 24714 0.0890183701545683%	0.406533	1	CHR00012807	K21568	https:\\www.genome.jp\dbget-bin\www_bget?map00998
Lysine biosynthesis	ko00300	3 out of 579 0.518134715025907%	100 out of 24714 0.404628955248038%	0.416518	1	CHR00057857;novel.17299;novel.32066	K10206+K10206+K12524	https:\\www.genome.jp\dbget-bin\www_bget?map00300
Terpenoid backbone biosynthesis	ko00900	6 out of 579 1.03626943005181%	222 out of 24714 0.898276280650643%	0.419817	1	CHR00088415;CHR00084950;CHR00068150;CHR00093212;CHR00048599;CHR00074283	K00021+K00787+K01662+K12742+K12742+K13789	https:\\www.genome.jp\dbget-bin\www_bget?map00900
Butanoate metabolism	ko00650	2 out of 579 0.345423143350604%	61 out of 24714 0.246823662701303%	0.420086	1	CHR00073163;CHR00078836	K01580+K17761	https:\\www.genome.jp\dbget-bin\www_bget?map00650
Carbon fixation in photosynthetic organisms	ko00710	7 out of 579 1.20898100172712%	264 out of 24714 1.06822044185482%	0.42387	1	CHR00025480;CHR00004310;novel.37116;CHR00036068;CHR00089650;CHR00063055;CHR00024113	K00025+K00134+K00134+K00927+K01602+K01602+K01803	https:\\www.genome.jp\dbget-bin\www_bget?map00710
Glycolysis / Gluconeogenesis	ko00010	13 out of 579 2.24525043177893%	537 out of 24714 2.17285748968196%	0.491637	1	CHR00016206;CHR00004310;novel.37116;novel.30204;CHR00065967;CHR00087671;CHR00014757;CHR00074444;CHR00036068;CHR00024113;CHR00090900;CHR00038935;CHR00038936	K00002+K00134+K00134+K00627+K00844+K00895+K00895+K00895+K00927+K01803+K01835+K18857+K18857	https:\\www.genome.jp\dbget-bin\www_bget?map00010
Glycerophospholipid metabolism	ko00564	22 out of 579 3.79965457685665%	920 out of 24714 3.72258638828195%	0.491657	1	novel.3779;CHR00089927;novel.25274;CHR00043458;CHR00035377;CHR00068516;CHR00066107;CHR00037287;CHR00005016;CHR00090761;CHR00063890;CHR00085192;CHR00092315;CHR00047596;CHR00070239;CHR00023654;CHR00059060;CHR00075930;CHR00060575;CHR00082062;CHR00088065;CHR00001810	K00006+K00901+K00901+K01115+K01115+K01115+K01115+K01115+K01115+K01115+K01115+K01115+K01115+K01115+K01115+K01115+K01115+K01613+K06130+K13508+K13523+K18696	https:\\www.genome.jp\dbget-bin\www_bget?map00564
Circadian rhythm - plant	ko04712	8 out of 579 1.38169257340242%	326 out of 24714 1.3190903941086%	0.497102	1	CHR00019176;CHR00002645;CHR00032909;CHR00089200;CHR00053867;CHR00003616;CHR00001721;CHR00032616	K00660+K10143+K10143+K10143+K12126+K12126+K12133+K12133	https:\\www.genome.jp\dbget-bin\www_bget?map04712
Amino sugar and nucleotide sugar metabolism	ko00520	15 out of 579 2.59067357512953%	627 out of 24714 2.5370235494052%	0.503982	1	CHR00065967;CHR00005114;CHR00082031;CHR00067574;CHR00066321;CHR00058121;CHR00055182;CHR00090900;CHR00073797;novel.3301;novel.36688;CHR00005512;novel.25985;CHR00045848;novel.3605	K00844+K00975+K01183+K01183+K01784+K01809+K01809+K01835+K08679+K12447+K12447+K13648+K15920+K17497+K18677	https:\\www.genome.jp\dbget-bin\www_bget?map00520
beta-Alanine metabolism	ko00410	4 out of 579 0.690846286701209%	158 out of 24714 0.639313749291899%	0.508381	1	CHR00087193;CHR00015265;CHR00073163;CHR00058363	K00232+K00276+K01580+K12259	https:\\www.genome.jp\dbget-bin\www_bget?map00410
Glycosaminoglycan degradation	ko00531	3 out of 579 0.518134715025907%	121 out of 24714 0.489601035850125%	0.54161	1	CHR00029677;CHR00087472;novel.39095	K07964+K12309+K12309	https:\\www.genome.jp\dbget-bin\www_bget?map00531
Taurine and hypotaurine metabolism	ko00430	1 out of 579 0.172711571675302%	33 out of 24714 0.133527555231852%	0.542893	1	CHR00073163	K01580	https:\\www.genome.jp\dbget-bin\www_bget?map00430
Pentose phosphate pathway	ko00030	4 out of 579 0.690846286701209%	171 out of 24714 0.691915513474144%	0.570741	1	CHR00087671;CHR00014757;CHR00074444;CHR00090900	K00895+K00895+K00895+K01835	https:\\www.genome.jp\dbget-bin\www_bget?map00030
Arginine and proline metabolism	ko00330	4 out of 579 0.690846286701209%	173 out of 24714 0.700008092579105%	0.579938	1	CHR00086575;CHR00084087;CHR00017273;CHR00058363	K00318+K00797+K01426+K12259	https:\\www.genome.jp\dbget-bin\www_bget?map00330
Phenylalanine metabolism	ko00360	4 out of 579 0.690846286701209%	174 out of 24714 0.704054382131585%	0.584494	1	CHR00015265;CHR00017273;CHR00073772;CHR00083274	K00276+K01426+K01593+K10775	https:\\www.genome.jp\dbget-bin\www_bget?map00360
Homologous recombination	ko03440	9 out of 579 1.55440414507772%	402 out of 24714 1.62660840009711%	0.601566	1	CHR00026676;CHR00056692;novel.8146;novel.14822;CHR00009396;CHR00048597;CHR00076455;CHR00048939;CHR00025461	K07466+K07466+K07466+K07466+K10875+K12173+K12173+K12173+K12173	https:\\www.genome.jp\dbget-bin\www_bget?map03440
Glycosphingolipid biosynthesis - ganglio series	ko00604	2 out of 579 0.345423143350604%	87 out of 24714 0.352027191065793%	0.607993	1	CHR00087472;novel.39095	K12309+K12309	https:\\www.genome.jp\dbget-bin\www_bget?map00604
Folate biosynthesis	ko00790	2 out of 579 0.345423143350604%	87 out of 24714 0.352027191065793%	0.607993	1	novel.28625;CHR00073095	K01930+K15631	https:\\www.genome.jp\dbget-bin\www_bget?map00790
Selenocompound metabolism	ko00450	2 out of 579 0.345423143350604%	90 out of 24714 0.364166059723234%	0.626447	1	CHR00027835;CHR00067508	K13811+K13811	https:\\www.genome.jp\dbget-bin\www_bget?map00450
Phosphatidylinositol signaling system	ko04070	5 out of 579 0.863557858376511%	230 out of 24714 0.930646597070486%	0.628518	1	CHR00089927;novel.25274;CHR00079998;CHR00022509;CHR00074159	K00901+K00901+K02183+K05857+K10047	https:\\www.genome.jp\dbget-bin\www_bget?map04070
Sesquiterpenoid and triterpenoid biosynthesis	ko00909	5 out of 579 0.863557858376511%	231 out of 24714 0.934692886622967%	0.63231	1	CHR00016996;novel.39436;CHR00070428;CHR00039675;CHR00022880	K00511+K14175+K15803+K15803+K15803	https:\\www.genome.jp\dbget-bin\www_bget?map00909
Glycerolipid metabolism	ko00561	7 out of 579 1.20898100172712%	326 out of 24714 1.3190903941086%	0.644409	1	CHR00016206;CHR00053890;CHR00078578;CHR00089927;novel.25274;CHR00082062;CHR00088065	K00002+K00679+K00679+K00901+K00901+K13508+K13523	https:\\www.genome.jp\dbget-bin\www_bget?map00561
Ascorbate and aldarate metabolism	ko00053	8 out of 579 1.38169257340242%	373 out of 24714 1.50926600307518%	0.648807	1	CHR00016206;CHR00059018;CHR00073841;CHR00073797;CHR00074159;novel.3301;novel.36688;CHR00082040	K00002+K00469+K00469+K08679+K10047+K12447+K12447+K19642	https:\\www.genome.jp\dbget-bin\www_bget?map00053
Arginine biosynthesis	ko00220	2 out of 579 0.345423143350604%	94 out of 24714 0.380351217933155%	0.649994	1	CHR00007446;novel.32743	K00261+K01940	https:\\www.genome.jp\dbget-bin\www_bget?map00220
Inositol phosphate metabolism	ko00562	5 out of 579 0.863557858376511%	240 out of 24714 0.97110949259529%	0.665367	1	CHR00059018;CHR00073841;CHR00024113;CHR00022509;CHR00074159	K00469+K00469+K01803+K05857+K10047	https:\\www.genome.jp\dbget-bin\www_bget?map00562
Ether lipid metabolism	ko00565	14 out of 579 2.41796200345423%	651 out of 24714 2.63413449866472%	0.665674	1	CHR00043458;CHR00035377;CHR00068516;CHR00066107;CHR00037287;CHR00005016;CHR00090761;CHR00063890;CHR00085192;CHR00092315;CHR00047596;CHR00070239;CHR00023654;CHR00059060	K01115+K01115+K01115+K01115+K01115+K01115+K01115+K01115+K01115+K01115+K01115+K01115+K01115+K01115	https:\\www.genome.jp\dbget-bin\www_bget?map00565
Steroid biosynthesis	ko00100	2 out of 579 0.345423143350604%	100 out of 24714 0.404628955248038%	0.683083	1	CHR00016996;CHR00092040	K00511+K09832	https:\\www.genome.jp\dbget-bin\www_bget?map00100
Tryptophan metabolism	ko00380	6 out of 579 1.03626943005181%	293 out of 24714 1.18556283887675%	0.686044	1	CHR00017273;CHR00073772;CHR00039512;CHR00020809;CHR00054652;CHR00083747	K01426+K01593+K11816+K11816+K11816+K23947	https:\\www.genome.jp\dbget-bin\www_bget?map00380
Glucosinolate biosynthesis	ko00966	1 out of 579 0.172711571675302%	54 out of 24714 0.21849963583394%	0.722396	1	CHR00058650	K12153	https:\\www.genome.jp\dbget-bin\www_bget?map00966
Fatty acid degradation	ko00071	4 out of 579 0.690846286701209%	211 out of 24714 0.853767095573359%	0.731421	1	CHR00087193;CHR00073697;CHR00038935;CHR00038936	K00232+K01897+K18857+K18857	https:\\www.genome.jp\dbget-bin\www_bget?map00071
Biotin metabolism	ko00780	2 out of 579 0.345423143350604%	110 out of 24714 0.445091850772841%	0.732495	1	CHR00013434;CHR00013435	K00059+K00059	https:\\www.genome.jp\dbget-bin\www_bget?map00780
Cysteine and methionine metabolism	ko00270	8 out of 579 1.38169257340242%	406 out of 24714 1.64279355830703%	0.737782	1	CHR00025480;novel.28831;CHR00066048;CHR00084087;CHR00070242;CHR00047519;CHR00032347;novel.32066	K00025+K00547+K00789+K00797+K00827+K01738+K01762+K12524	https:\\www.genome.jp\dbget-bin\www_bget?map00270
Tropane, piperidine and pyridine alkaloid biosynthesis	ko00960	2 out of 579 0.345423143350604%	112 out of 24714 0.453184429877802%	0.741555	1	CHR00015265;CHR00052714	K00276+K08081	https:\\www.genome.jp\dbget-bin\www_bget?map00960
Phenylalanine, tyrosine and tryptophan biosynthesis	ko00400	4 out of 579 0.690846286701209%	219 out of 24714 0.886137411993202%	0.757461	1	CHR00014628;novel.38389;CHR00049228;CHR00062191	K01657+K01696+K13832+K13832	https:\\www.genome.jp\dbget-bin\www_bget?map00400
Photosynthesis - antenna proteins	ko00196	1 out of 579 0.172711571675302%	63 out of 24714 0.254916241806264%	0.775847	1	CHR00061663	K08912	https:\\www.genome.jp\dbget-bin\www_bget?map00196
Fatty acid biosynthesis	ko00061	4 out of 579 0.690846286701209%	228 out of 24714 0.922554017965526%	0.784376	1	CHR00013434;CHR00013435;CHR00073697;CHR00032635	K00059+K00059+K01897+K10782	https:\\www.genome.jp\dbget-bin\www_bget?map00061
Aminoacyl-tRNA biosynthesis	ko00970	12 out of 579 2.07253886010363%	618 out of 24714 2.50060694343287%	0.78469	1	CHR00088844;CHR00036835;novel.4316;novel.13498;CHR00092448;CHR00018861;CHR00039390;CHR00024959;CHR00047964;CHR00080766;CHR00029719;CHR00056245	K01870+K01870+K01870+K01873+K01887+K01887+K01887+K01887+K01887+K01887+K02433+K02433	https:\\www.genome.jp\dbget-bin\www_bget?map00970
Thiamine metabolism	ko00730	1 out of 579 0.172711571675302%	66 out of 24714 0.267055110463705%	0.791275	1	CHR00068150	K01662	https:\\www.genome.jp\dbget-bin\www_bget?map00730
Autophagy - other	ko04136	2 out of 579 0.345423143350604%	125 out of 24714 0.505786194060047%	0.794241	1	CHR00012967;CHR00021845	K17888+K17890	https:\\www.genome.jp\dbget-bin\www_bget?map04136
Carbon metabolism	ko01200	18 out of 579 3.10880829015544%	910 out of 24714 3.68212349275714%	0.800816	1	CHR00025480;CHR00004310;novel.37116;CHR00087193;CHR00007446;novel.30204;CHR00065967;CHR00036068;CHR00089650;CHR00063055;CHR00028413;CHR00028414;CHR00081553;CHR00075602;CHR00047519;CHR00087283;CHR00024113;CHR00062715	K00025+K00134+K00134+K00232+K00261+K00627+K00844+K00927+K01602+K01602+K01637+K01637+K01637+K01638+K01738+K01754+K01803+K02437	https:\\www.genome.jp\dbget-bin\www_bget?map01200
Valine, leucine and isoleucine biosynthesis	ko00290	1 out of 579 0.172711571675302%	68 out of 24714 0.275147689568666%	0.800966	1	CHR00087283	K01754	https:\\www.genome.jp\dbget-bin\www_bget?map00290
Other glycan degradation	ko00511	6 out of 579 1.03626943005181%	339 out of 24714 1.37169215829085%	0.80855	1	CHR00062303;novel.35980;CHR00070429;CHR00083995;CHR00087472;novel.39095	K01191+K01191+K01206+K01206+K12309+K12309	https:\\www.genome.jp\dbget-bin\www_bget?map00511
Indole alkaloid biosynthesis	ko00901	1 out of 579 0.172711571675302%	70 out of 24714 0.283240268673626%	0.810208	1	CHR00073772	K01593	https:\\www.genome.jp\dbget-bin\www_bget?map00901
Glycine, serine and threonine metabolism	ko00260	6 out of 579 1.03626943005181%	342 out of 24714 1.38383102694829%	0.815045	1	CHR00015265;CHR00070242;novel.38389;CHR00087283;CHR00062715;novel.32066	K00276+K00827+K01696+K01754+K02437+K12524	https:\\www.genome.jp\dbget-bin\www_bget?map00260
Biosynthesis of cofactors	ko01240	16 out of 579 2.76338514680484%	828 out of 24714 3.35032774945375%	0.817589	1	CHR00016206;CHR00013434;CHR00013435;novel.2726;CHR00066048;CHR00058121;CHR00055182;novel.28625;CHR00016417;CHR00053560;CHR00073797;CHR00074159;CHR00009324;CHR00066811;CHR00045848;CHR00082040	K00002+K00059+K00059+K00609+K00789+K01809+K01809+K01930+K03517+K03809+K08679+K10047+K11153+K11153+K17497+K19642	https:\\www.genome.jp\dbget-bin\www_bget?map01240
Citrate cycle (TCA cycle)	ko00020	3 out of 579 0.518134715025907%	190 out of 24714 0.768795014971271%	0.8253	1	CHR00025480;novel.30204;CHR00068409	K00025+K00627+K01648	https:\\www.genome.jp\dbget-bin\www_bget?map00020
Biosynthesis of amino acids	ko01230	16 out of 579 2.76338514680484%	846 out of 24714 3.4231609613984%	0.841562	1	CHR00004310;novel.37116;CHR00066048;CHR00036068;CHR00014628;novel.38389;CHR00047519;CHR00087283;CHR00024113;novel.32743;CHR00057857;novel.17299;novel.32066;CHR00049228;CHR00062191;CHR00088360	K00134+K00134+K00789+K00927+K01657+K01696+K01738+K01754+K01803+K01940+K10206+K10206+K12524+K13832+K13832+K14152	https:\\www.genome.jp\dbget-bin\www_bget?map01230
Protein processing in endoplasmic reticulum	ko04141	23 out of 579 3.97236614853195%	1182 out of 24714 4.7827142510318%	0.847516	1	novel.3907;CHR00027323;CHR00027327;CHR00051145;CHR00026292;CHR00049496;CHR00056411;CHR00056414;CHR00008838;CHR00048870;CHR00069044;CHR00044069;CHR00086084;CHR00021700;CHR00083280;novel.15897;CHR00089724;CHR00065432;CHR00038645;CHR00038648;CHR00024830;CHR00072885;CHR00050297	K01230+K01456+K01456+K01456+K01456+K03283+K03283+K03283+K03283+K03283+K03283+K03283+K04079+K08852+K09487+K09584+K10839+K13989+K13993+K13993+K13993+K13993+K13993	https:\\www.genome.jp\dbget-bin\www_bget?map04141
Pyrimidine metabolism	ko00240	3 out of 579 0.518134715025907%	205 out of 24714 0.829489358258477%	0.861941	1	novel.2726;CHR00004140;CHR00064427	K00609+K10808+K16904	https:\\www.genome.jp\dbget-bin\www_bget?map00240
Various types of N-glycan biosynthesis	ko00513	1 out of 579 0.172711571675302%	84 out of 24714 0.339888322408352%	0.863954	1	novel.3907	K01230	https:\\www.genome.jp\dbget-bin\www_bget?map00513
Histidine metabolism	ko00340	1 out of 579 0.172711571675302%	84 out of 24714 0.339888322408352%	0.863954	1	CHR00088360	K14152	https:\\www.genome.jp\dbget-bin\www_bget?map00340
Nicotinate and nicotinamide metabolism	ko00760	1 out of 579 0.172711571675302%	89 out of 24714 0.360119770170753%	0.879212	1	CHR00016417	K03517	https:\\www.genome.jp\dbget-bin\www_bget?map00760
Ubiquinone and other terpenoid-quinone biosynthesis	ko00130	2 out of 579 0.345423143350604%	155 out of 24714 0.627174880634458%	0.881122	1	CHR00083227;CHR00053560	K01904+K03809	https:\\www.genome.jp\dbget-bin\www_bget?map00130
Nucleotide excision repair	ko03420	5 out of 579 0.863557858376511%	352 out of 24714 1.42429392247309%	0.917676	1	CHR00026676;CHR00056692;novel.8146;novel.14822;CHR00089724	K07466+K07466+K07466+K07466+K10839	https:\\www.genome.jp\dbget-bin\www_bget?map03420
Mismatch repair	ko03430	4 out of 579 0.690846286701209%	305 out of 24714 1.23411831350651%	0.929054	1	CHR00026676;CHR00056692;novel.8146;novel.14822	K07466+K07466+K07466+K07466	https:\\www.genome.jp\dbget-bin\www_bget?map03430
Sphingolipid metabolism	ko00600	2 out of 579 0.345423143350604%	186 out of 24714 0.75260985676135%	0.934265	1	CHR00087472;novel.39095	K12309+K12309	https:\\www.genome.jp\dbget-bin\www_bget?map00600
DNA replication	ko03030	4 out of 579 0.690846286701209%	310 out of 24714 1.25434976126892%	0.934358	1	CHR00026676;CHR00056692;novel.8146;novel.14822	K07466+K07466+K07466+K07466	https:\\www.genome.jp\dbget-bin\www_bget?map03030
Phagosome	ko04145	3 out of 579 0.518134715025907%	256 out of 24714 1.03585012543498%	0.940925	1	CHR00077067;CHR00018049;novel.7706	K07374+K07374+K12182	https:\\www.genome.jp\dbget-bin\www_bget?map04145
N-Glycan biosynthesis	ko00510	1 out of 579 0.172711571675302%	123 out of 24714 0.497693614955086%	0.946241	1	novel.3907	K01230	https:\\www.genome.jp\dbget-bin\www_bget?map00510
Peroxisome	ko04146	4 out of 579 0.690846286701209%	323 out of 24714 1.30695152545116%	0.946509	1	CHR00087193;CHR00073697;CHR00092561;novel.640	K00232+K01897+K13237+K13348	https:\\www.genome.jp\dbget-bin\www_bget?map04146
Purine metabolism	ko00230	4 out of 579 0.690846286701209%	323 out of 24714 1.30695152545116%	0.946509	1	CHR00090900;CHR00004140;CHR00027835;CHR00067508	K01835+K10808+K13811+K13811	https:\\www.genome.jp\dbget-bin\www_bget?map00230
Pyruvate metabolism	ko00620	6 out of 579 1.03626943005181%	445 out of 24714 1.80059885085377%	0.950785	1	CHR00016206;CHR00025480;novel.30204;CHR00075602;CHR00038935;CHR00038936	K00002+K00025+K00627+K01638+K18857+K18857	https:\\www.genome.jp\dbget-bin\www_bget?map00620
Porphyrin and chlorophyll metabolism	ko00860	1 out of 579 0.172711571675302%	136 out of 24714 0.550295379137331%	0.960564	1	CHR00055260	K08099	https:\\www.genome.jp\dbget-bin\www_bget?map00860
Valine, leucine and isoleucine degradation	ko00280	2 out of 579 0.345423143350604%	221 out of 24714 0.894229991098163%	0.967104	1	CHR00070242;CHR00085545	K00827+K01969	https:\\www.genome.jp\dbget-bin\www_bget?map00280
Base excision repair	ko03410	1 out of 579 0.172711571675302%	147 out of 24714 0.594804564214615%	0.969662	1	CHR00054728	K01246	https:\\www.genome.jp\dbget-bin\www_bget?map03410
Endocytosis	ko04144	27 out of 579 4.66321243523316%	1588 out of 24714 6.42550780933884%	0.971419	1	CHR00043458;CHR00035377;CHR00068516;CHR00066107;CHR00037287;CHR00005016;CHR00090761;CHR00063890;CHR00085192;CHR00092315;CHR00047596;CHR00070239;CHR00023654;CHR00059060;CHR00049496;CHR00056411;CHR00056414;CHR00008838;CHR00048870;CHR00069044;CHR00044069;CHR00018904;CHR00084379;CHR00066322;novel.27904;novel.7706;CHR00024850	K01115+K01115+K01115+K01115+K01115+K01115+K01115+K01115+K01115+K01115+K01115+K01115+K01115+K01115+K03283+K03283+K03283+K03283+K03283+K03283+K03283+K07937+K07937+K10396+K11824+K12182+K12486	https:\\www.genome.jp\dbget-bin\www_bget?map04144
mRNA surveillance pathway	ko03015	4 out of 579 0.690846286701209%	379 out of 24714 1.53354374039006%	0.978706	1	novel.26498;CHR00092506;CHR00060365;novel.37234	K06100+K06269+K06269+K14406	https:\\www.genome.jp\dbget-bin\www_bget?map03015
Propanoate metabolism	ko00640	1 out of 579 0.172711571675302%	164 out of 24714 0.663591486606782%	0.979777	1	CHR00087193	K00232	https:\\www.genome.jp\dbget-bin\www_bget?map00640
Oxidative phosphorylation	ko00190	3 out of 579 0.518134715025907%	319 out of 24714 1.29076636724124%	0.980877	1	novel.11647;CHR00026884;novel.1021	K01535+K03935+K03935	https:\\www.genome.jp\dbget-bin\www_bget?map00190
Protein export	ko03060	1 out of 579 0.172711571675302%	167 out of 24714 0.675730355264223%	0.981175	1	CHR00010249	K03110	https:\\www.genome.jp\dbget-bin\www_bget?map03060
Ribosome biogenesis in eukaryotes	ko03008	3 out of 579 0.518134715025907%	328 out of 24714 1.32718297321356%	0.983815	1	CHR00044082;CHR00010291;CHR00080873	K07936+K14571+K14572	https:\\www.genome.jp\dbget-bin\www_bget?map03008
Proteasome	ko03050	2 out of 579 0.345423143350604%	271 out of 24714 1.09654446872218%	0.988151	1	CHR00041461;CHR00084090	K03029+K03029	https:\\www.genome.jp\dbget-bin\www_bget?map03050
Basal transcription factors	ko03022	2 out of 579 0.345423143350604%	291 out of 24714 1.17747025977179%	0.99219	1	CHR00005626;CHR00086827	K03122+K03129	https:\\www.genome.jp\dbget-bin\www_bget?map03022
2-Oxocarboxylic acid metabolism	ko01210	1 out of 579 0.172711571675302%	206 out of 24714 0.833535647810957%	0.992585	1	CHR00058650	K12153	https:\\www.genome.jp\dbget-bin\www_bget?map01210
RNA degradation	ko03018	9 out of 579 1.55440414507772%	805 out of 24714 3.2572630897467%	0.996515	1	CHR00047941;CHR00033918;CHR00038713;CHR00085194;CHR00011259;CHR00011262;CHR00032214;CHR00027595;CHR00003496	K04043+K12580+K12580+K12580+K12580+K12580+K12580+K12606+K12616	https:\\www.genome.jp\dbget-bin\www_bget?map03018
RNA polymerase	ko03020	4 out of 579 0.690846286701209%	498 out of 24714 2.01505219713523%	0.997448	1	novel.28187;novel.28258;novel.39474;novel.4021	K03006+K03006+K03006+K03006	https:\\www.genome.jp\dbget-bin\www_bget?map03020
Spliceosome	ko03040	14 out of 579 2.41796200345423%	1122 out of 24714 4.53993687788298%	0.997451	1	CHR00049496;CHR00056411;CHR00056414;CHR00008838;CHR00048870;CHR00069044;CHR00044069;novel.38160;novel.30248;CHR00052356;CHR00054935;novel.13380;novel.23573;CHR00054512	K03283+K03283+K03283+K03283+K03283+K03283+K03283+K11093+K12811+K12815+K12835+K12858+K12879+K12900	https:\\www.genome.jp\dbget-bin\www_bget?map03040
Ribosome	ko03010	8 out of 579 1.38169257340242%	767 out of 24714 3.10350408675245%	0.997578	1	CHR00035475;novel.11378;CHR00014051;novel.37320;CHR00084609;CHR00026661;CHR00077197;CHR00026875	K02903+K02934+K02941+K02943+K02946+K02975+K02975+K02982	https:\\www.genome.jp\dbget-bin\www_bget?map03010
RNA transport	ko03013	6 out of 579 1.03626943005181%	673 out of 24714 2.72315286881929%	0.998662	1	novel.1037;CHR00093548;novel.36689;CHR00044082;novel.23573;novel.19460	K02516+K03231+K03260+K07936+K12879+K14297	https:\\www.genome.jp\dbget-bin\www_bget?map03013
Ubiquitin mediated proteolysis	ko04120	7 out of 579 1.20898100172712%	838 out of 24714 3.39079064497855%	0.999751	1	CHR00038767;CHR00062756;CHR00002645;CHR00032909;CHR00089200;CHR00019538;novel.12993	K03363+K03875+K10143+K10143+K10143+K10581+K10581	https:\\www.genome.jp\dbget-bin\www_bget?map04120

## Sheet: CK vs PEG
#KEGG_pathway	ko_id	Cluster_frequency	Genome_frequency	P-value	Corrected_P-value	GeneID	KEGG Orthology	hyperlink
Ether lipid metabolism	ko00565	266 out of 6124 4.34356629653821%	651 out of 24714 2.63413449866472%	0	0	CHR00006174;CHR00006175;CHR00006179;CHR00038290;CHR00053016;CHR00043049;CHR00010961;CHR00081840;CHR00086325;CHR00031073;CHR00062352;CHR00090899;CHR00061626;CHR00061627;CHR00069320;CHR00088627;CHR00088628;CHR00066201;CHR00091220;CHR00068614;CHR00093365;CHR00076641;CHR00076643;CHR00078647;CHR00029873;CHR00074659;CHR00053643;CHR00087790;CHR00087791;CHR00046235;CHR00058840;CHR00002231;CHR00002233;CHR…	K00993+K00993+K00993+K01047+K01047+K01047+K01062+K01062+K01062+K01114+K01115+K01115+K01115+K01115+K01115+K01115+K01115+K01115+K01115+K01115+K01115+K01115+K01115+K01115+K01115+K01115+K01115+K01115+K01115+K01115+K01115+K01115+K01115+K01115+K01115+K01115+K01115+K01115+K01115+K01115+K01115+K01115+K01115+K01115+K01115+K01115+K01115+K01115+K01115+K01115+K01115+K01115+K01115+K01115+K01115+K01115+K01115+…	https:\\www.genome.jp\dbget-bin\www_bget?map00565
Glycerophospholipid metabolism	ko00564	339 out of 6124 5.53559764859569%	920 out of 24714 3.72258638828195%	0	0	CHR00063856;CHR00014057;CHR00079390;CHR00035692;novel.3779;CHR00064506;CHR00029191;CHR00004857;CHR00088563;CHR00021974;CHR00063855;CHR00019760;CHR00072830;CHR00032179;CHR00052377;CHR00083210;CHR00093003;novel.17145;novel.17604;CHR00030443;CHR00006174;CHR00006175;CHR00006179;CHR00049865;CHR00033314;CHR00038290;CHR00053016;CHR00043049;CHR00031073;CHR00062352;CHR00090899;CHR00061626;CHR00061627;CHR0…	K00006+K00006+K00006+K00006+K00006+K00111+K00630+K00655+K00894+K00894+K00901+K00901+K00901+K00901+K00901+K00967+K00967+K00967+K00967+K00981+K00993+K00993+K00993+K00995+K00995+K01047+K01047+K01047+K01114+K01115+K01115+K01115+K01115+K01115+K01115+K01115+K01115+K01115+K01115+K01115+K01115+K01115+K01115+K01115+K01115+K01115+K01115+K01115+K01115+K01115+K01115+K01115+K01115+K01115+K01115+K01115+K01115+…	https:\\www.genome.jp\dbget-bin\www_bget?map00564
Biosynthesis of secondary metabolites	ko01110	1781 out of 6124 29.0822991508818%	6218 out of 24714 25.159828437323%	0	0	CHR00053486;CHR00043138;CHR00016206;CHR00016207;CHR00086101;CHR00012832;CHR00050804;CHR00040486;CHR00040488;CHR00088328;CHR00063856;CHR00014057;CHR00079390;CHR00035692;novel.3779;CHR00089637;CHR00091228;CHR00053364;CHR00068971;CHR00001089;novel.21043;novel.36387;CHR00047814;CHR00006551;CHR00082122;CHR00002681;CHR00046347;CHR00082801;CHR00012021;CHR00073473;CHR00089989;CHR00068255;CHR00035275;CHR0…	K00001+K00001+K00002+K00002+K00002+K00002+K00002+K00002+K00002+K00003+K00006+K00006+K00006+K00006+K00006+K00013+K00016+K00016+K00021+K00021+K00021+K00021+K00026+K00026+K00026+K00026+K00026+K00026+K00026+K00030+K00030+K00030+K00031+K00031+K00031+K00033+K00033+K00033+K00033+K00033+K00036+K00053+K00053+K00053+K00053+K00053+K00053+K00053+K00053+K00058+K00058+K00058+K00058+K00059+K00059+K00059+K00059+…	https:\\www.genome.jp\dbget-bin\www_bget?map01110
Metabolic pathways	ko01100	2782 out of 6124 45.4278249510124%	9901 out of 24714 40.0623128591082%	0	0	CHR00053486;CHR00043138;CHR00016206;CHR00016207;CHR00086101;CHR00012832;CHR00050804;CHR00040486;CHR00040488;CHR00088328;CHR00019461;CHR00085313;CHR00035885;CHR00011023;CHR00080059;CHR00089637;CHR00091228;CHR00053364;CHR00033776;CHR00007777;CHR00007779;novel.18609;CHR00068971;CHR00001089;novel.21043;novel.36387;CHR00047814;CHR00006551;CHR00082122;CHR00002681;CHR00046347;CHR00082801;CHR00012021;CHR…	K00001+K00001+K00002+K00002+K00002+K00002+K00002+K00002+K00002+K00003+K00008+K00008+K00012+K00012+K00012+K00013+K00016+K00016+K00020+K00020+K00020+K00020+K00021+K00021+K00021+K00021+K00026+K00026+K00026+K00026+K00026+K00026+K00026+K00029+K00029+K00029+K00029+K00030+K00030+K00030+K00031+K00031+K00031+K00033+K00033+K00033+K00033+K00033+K00036+K00053+K00053+K00053+K00053+K00053+K00053+K00053+K00053+…	https:\\www.genome.jp\dbget-bin\www_bget?map01100
Photosynthesis - antenna proteins	ko00196	41 out of 6124 0.669497060744611%	63 out of 24714 0.254916241806264%	1.62343e-11	2.30527e-09	CHR00053439;CHR00067226;CHR00050040;CHR00050044;CHR00067659;CHR00028989;CHR00068950;CHR00083427;CHR00047895;CHR00068114;CHR00054181;CHR00079480;CHR00069041;CHR00037136;CHR00073804;CHR00090447;CHR00042363;CHR00083642;CHR00083643;CHR00083644;CHR00083646;CHR00083647;CHR00083648;CHR00083649;CHR00083650;CHR00083482;CHR00083483;CHR00051762;CHR00051763;CHR00051764;CHR00051765;CHR00051766;CHR00056386;CHR…	K08907+K08907+K08908+K08908+K08908+K08909+K08909+K08910+K08910+K08910+K08911+K08912+K08912+K08912+K08912+K08912+K08912+K08912+K08912+K08912+K08912+K08912+K08912+K08912+K08912+K08913+K08913+K08913+K08913+K08913+K08913+K08913+K08914+K08914+K08915+K08915+K08916+K08916+K08917+K08917+K14172	https:\\www.genome.jp\dbget-bin\www_bget?map00196
Oxidative phosphorylation	ko00190	133 out of 6124 2.17178314826911%	319 out of 24714 1.29076636724124%	1.82228e-11	2.58763e-09	CHR00063411;CHR00075605;CHR00012320;CHR00078023;CHR00079516;CHR00009779;CHR00073409;CHR00048258;CHR00004107;CHR00026857;CHR00068275;CHR00080466;CHR00049624;CHR00053203;novel.39669;CHR00039685;CHR00039687;CHR00080071;CHR00007436;CHR00028266;CHR00024264;CHR00034968;CHR00034969;CHR00002007;CHR00084598;CHR00067029;CHR00013095;CHR00092235;CHR00029867;CHR00014536;CHR00051277;novel.2310;novel.29950;nove…	K00234+K00234+K00235+K00236+K00236+K00411+K00411+K00411+K00411+K00412+K00413+K00413+K00413+K00416+K00416+K00417+K00417+K00419+K00419+K01507+K01507+K01535+K01535+K01535+K01535+K01535+K01535+K01535+K01535+K01535+K01535+K01535+K01535+K01535+K02109+K02111+K02111+K02113+K02113+K02113+K02115+K02115+K02132+K02132+K02132+K02132+K02132+K02133+K02134+K02134+K02134+K02134+K02135+K02136+K02137+K02138+K02138+…	https:\\www.genome.jp\dbget-bin\www_bget?map00190
Carbon metabolism	ko01200	313 out of 6124 5.11103853690398%	910 out of 24714 3.68212349275714%	2.37441e-11	3.37166e-09	CHR00047814;CHR00006551;CHR00082122;CHR00002681;CHR00046347;CHR00082801;CHR00012021;CHR00065969;CHR00077459;CHR00084988;novel.7800;CHR00073473;CHR00089989;CHR00068255;CHR00035275;CHR00086021;CHR00064960;CHR00048299;CHR00048300;CHR00001278;CHR00086472;CHR00086473;CHR00040573;CHR00001415;CHR00081312;CHR00068551;CHR00037633;CHR00009713;CHR00080527;CHR00092045;CHR00006565;CHR00006566;CHR00077319;CHR0…	K00026+K00026+K00026+K00026+K00026+K00026+K00026+K00029+K00029+K00029+K00029+K00030+K00030+K00030+K00031+K00031+K00031+K00033+K00033+K00033+K00033+K00033+K00036+K00058+K00058+K00058+K00058+K00121+K00121+K00121+K00121+K00121+K00131+K00131+K00131+K00134+K00134+K00134+K00134+K00134+K00134+K00134+K00134+K00140+K00161+K00162+K00162+K00162+K00164+K00164+K00232+K00232+K00232+K00232+K00232+K00232+K00232+…	https:\\www.genome.jp\dbget-bin\www_bget?map01200
Glyoxylate and dicarboxylate metabolism	ko00630	106 out of 6124 1.73089483997387%	259 out of 24714 1.04798899409242%	7.04265e-09	1.00006e-06	CHR00047814;CHR00006551;CHR00082122;CHR00002681;CHR00046347;CHR00082801;CHR00012021;CHR00011653;CHR00033920;novel.31585;CHR00073303;CHR00031065;CHR00055360;CHR00079914;CHR00061009;CHR00076678;CHR00021669;CHR00020040;CHR00018009;CHR00086652;CHR00033416;CHR00058603;CHR00035747;CHR00056995;CHR00009397;CHR00047936;CHR00022258;novel.35182;CHR00012442;CHR00020772;CHR00009826;CHR00009827;CHR00035080;CHR…	K00026+K00026+K00026+K00026+K00026+K00026+K00026+K00281+K00281+K00284+K00382+K00382+K00382+K00382+K00600+K00600+K00600+K00600+K00600+K00600+K00600+K00600+K00600+K00600+K00600+K00600+K00600+K00600+K00605+K00626+K00626+K00626+K00626+K00830+K01455+K01455+K01455+K01601+K01602+K01602+K01602+K01602+K01602+K01602+K01602+K01647+K01647+K01647+K01647+K01647+K01681+K01681+K01681+K01681+K01681+K01895+K01895+…	https:\\www.genome.jp\dbget-bin\www_bget?map00630
Proteasome	ko03050	109 out of 6124 1.77988242978445%	271 out of 24714 1.09654446872218%	1.34532e-08	1.91036e-06	CHR00035280;CHR00069128;CHR00003925;CHR00081770;CHR00005205;CHR00068530;CHR00068533;CHR00022991;CHR00018653;CHR00018654;CHR00080473;CHR00019585;CHR00058423;CHR00057774;CHR00071890;CHR00000580;CHR00089545;CHR00052236;CHR00006480;CHR00058192;CHR00007202;CHR00041462;CHR00069329;CHR00052367;novel.34102;CHR00036427;CHR00047248;CHR00027230;CHR00027241;CHR00070804;CHR00050446;CHR00091563;CHR00030792;CHR…	K02725+K02725+K02726+K02726+K02727+K02728+K02728+K02728+K02728+K02728+K02729+K02729+K02730+K02730+K02731+K02731+K02731+K02732+K02734+K02735+K02736+K02737+K02737+K02737+K02737+K02738+K02738+K02738+K02738+K02738+K02739+K02739+K02739+K03028+K03028+K03028+K03029+K03029+K03029+K03029+K03029+K03029+K03029+K03029+K03029+K03029+K03029+K03029+K03029+K03029+K03029+K03029+K03029+K03029+K03030+K03031+K03032+…	https:\\www.genome.jp\dbget-bin\www_bget?map03050
MAPK signaling pathway - plant	ko04016	362 out of 6124 5.91116917047681%	1150 out of 24714 4.65323298535243%	8.71979e-08	1.23821e-05	CHR00001226;CHR00091392;CHR00091393;CHR00002663;CHR00018702;novel.30812;CHR00079998;CHR00050808;CHR00005903;CHR00001047;CHR00047083;CHR00012156;CHR00053722;CHR00026978;CHR00073545;CHR00035579;CHR00080449;CHR00047040;CHR00047042;CHR00041843;CHR00034867;CHR00023372;CHR00065698;CHR00082983;CHR00066244;CHR00006461;CHR00006467;CHR00078745;CHR00068695;CHR00083555;CHR00044122;CHR00068449;CHR00026072;CHR…	K00940+K00940+K00940+K00940+K00940+K00940+K02183+K02183+K02183+K02183+K02183+K02183+K02183+K03781+K03781+K03781+K03781+K03781+K03781+K13413+K13414+K13414+K13414+K13416+K13416+K13416+K13416+K13416+K13416+K13416+K13416+K13416+K13416+K13416+K13416+K13416+K13416+K13416+K13416+K13416+K13416+K13416+K13416+K13416+K13416+K13416+K13416+K13416+K13416+K13416+K13416+K13416+K13416+K13416+K13416+K13416+K13416+…	https:\\www.genome.jp\dbget-bin\www_bget?map04016
Peroxisome	ko04146	117 out of 6124 1.91051600261267%	323 out of 24714 1.30695152545116%	2.70557e-06	0.000384191	CHR00035275;CHR00086021;CHR00064960;CHR00080454;CHR00085068;CHR00085070;CHR00078469;CHR00056963;CHR00029227;CHR00054495;CHR00049617;CHR00071150;CHR00039759;CHR00039760;CHR00042540;CHR00087193;novel.23310;novel.27458;CHR00017336;CHR00017337;CHR00067349;CHR00067350;CHR00030766;CHR00030775;CHR00019823;CHR00062279;CHR00027525;CHR00044652;CHR00026438;CHR00026440;CHR00034235;CHR00080736;CHR00075383;CHR…	K00031+K00031+K00031+K00106+K00106+K00106+K00106+K00232+K00232+K00232+K00232+K00232+K00232+K00232+K00232+K00232+K00232+K00232+K00306+K00306+K00306+K00306+K00477+K00477+K00830+K01578+K01640+K01640+K01640+K01640+K01640+K01897+K01897+K01897+K01897+K01897+K01897+K01897+K01897+K01897+K01897+K01897+K01897+K01897+K01897+K01897+K01897+K01897+K01897+K03781+K03781+K03781+K03781+K03781+K03781+K04564+K04564+…	https:\\www.genome.jp\dbget-bin\www_bget?map04146
Porphyrin and chlorophyll metabolism	ko00860	56 out of 6124 0.914435009797518%	136 out of 24714 0.550295379137331%	1.86332e-05	0.00264592	CHR00015993;CHR00042790;CHR00023788;CHR00074826;CHR00051029;CHR00025310;CHR00058543;CHR00029961;CHR00029962;CHR00058246;CHR00061133;CHR00013962;CHR00066059;CHR00041984;CHR00078226;CHR00034766;CHR00021659;CHR00034649;CHR00093274;CHR00035002;CHR00035003;CHR00034517;CHR00057921;CHR00045084;CHR00066878;novel.14389;CHR00055259;CHR00009913;CHR00065941;CHR00017123;CHR00044645;CHR00044646;CHR00033640;CHR…	K00218+K00218+K00218+K00218+K00218+K00218+K00231+K01719+K01719+K01772+K01845+K01845+K01885+K02257+K02259+K02259+K02492+K03403+K03403+K03404+K03404+K03404+K03405+K03428+K04035+K04040+K08099+K08101+K10960+K13071+K13071+K13071+K13071+K13544+K13545+K13545+K13545+K13545+K13600+K13600+K13600+K13600+K13600+K13600+K13606+K18010+K18010+K19054+K19073+K21480+K21480+K21480+K21480+K22013+K22013+K22013	https:\\www.genome.jp\dbget-bin\www_bget?map00860
alpha-Linolenic acid metabolism	ko00592	74 out of 6124 1.20836054866101%	194 out of 24714 0.784980173181193%	2.42414e-05	0.00344229	CHR00025733;CHR00056963;CHR00029227;CHR00054495;CHR00049617;CHR00071150;CHR00039759;CHR00039760;CHR00042540;CHR00087193;novel.23310;novel.27458;CHR00009193;CHR00009194;CHR00053584;CHR00034324;CHR00008955;CHR00028881;CHR00051507;CHR00066989;CHR00023626;novel.30442;novel.38674;CHR00038290;CHR00053016;CHR00043049;CHR00015393;CHR00018226;CHR00038376;CHR00018252;CHR00048110;CHR00048113;CHR00052677;CHR…	K00224+K00232+K00232+K00232+K00232+K00232+K00232+K00232+K00232+K00232+K00232+K00232+K00454+K00454+K00454+K00454+K00454+K00454+K00454+K00454+K00454+K00454+K00454+K01047+K01047+K01047+K01723+K05894+K05894+K05894+K05894+K05894+K05894+K05894+K05894+K05894+K05894+K05894+K05894+K07513+K07513+K07513+K08241+K10526+K10527+K10527+K10527+K10527+K10527+K10527+K10529+K10529+K10529+K10529+K10529+K10529+K14674+…	https:\\www.genome.jp\dbget-bin\www_bget?map00592
Pentose phosphate pathway	ko00030	66 out of 6124 1.07772697583279%	171 out of 24714 0.691915513474144%	4.24118e-05	0.00602247	CHR00048299;CHR00048300;CHR00001278;CHR00086472;CHR00086473;CHR00040573;CHR00077319;CHR00043381;CHR00091543;CHR00048020;CHR00048021;CHR00087506;CHR00044873;CHR00004108;CHR00058964;CHR00072041;CHR00057345;CHR00058978;CHR00010281;CHR00030096;CHR00020874;CHR00059902;CHR00073228;novel.37513;CHR00018715;CHR00002896;CHR00079292;CHR00061543;CHR00045475;CHR00045179;CHR00091684;CHR00021444;CHR00063044;nov…	K00033+K00033+K00033+K00033+K00033+K00036+K00131+K00131+K00131+K00615+K00615+K00615+K00616+K00616+K00850+K00850+K00850+K00850+K00850+K00850+K00850+K00850+K00850+K00850+K00895+K00895+K00895+K00895+K00895+K00895+K00895+K00895+K00895+K00895+K01057+K01057+K01057+K01057+K01057+K01057+K01057+K01057+K01057+K01057+K01623+K01623+K01623+K01623+K01623+K01623+K01623+K01623+K01623+K01623+K01807+K01807+K01810+…	https:\\www.genome.jp\dbget-bin\www_bget?map00030
Zeatin biosynthesis	ko00908	78 out of 6124 1.27367733507511%	219 out of 24714 0.886137411993202%	0.000213532	0.0303215	CHR00002561;CHR00001782;novel.10142;novel.6468;CHR00026557;CHR00045047;CHR00091417;CHR00091419;CHR00079074;CHR00079075;CHR00091873;CHR00031285;CHR00031287;CHR00031289;CHR00082265;CHR00082267;CHR00082268;CHR00085657;CHR00085658;CHR00085659;novel.33970;novel.11798;CHR00009986;CHR00009987;CHR00004079;CHR00081855;CHR00026710;novel.10422;novel.1059;CHR00030241;CHR00087070;CHR00086099;CHR00026985;CHR00…	K00279+K00279+K00279+K00791+K13493+K13493+K13493+K13493+K13493+K13493+K13493+K13493+K13493+K13493+K13493+K13493+K13493+K13493+K13493+K13493+K13493+K13493+K13495+K13495+K13495+K13495+K13495+K13495+K13495+K13496+K13496+K13496+K13496+K13496+K13496+K13496+K13496+K13496+K13496+K13496+K13496+K13496+K13496+K13496+K13496+K13496+K23452+K23452+K23452+K23452+K23452+K23452+K23452+K23452+K23452+K23452+K23452+…	https:\\www.genome.jp\dbget-bin\www_bget?map00908
Biosynthesis of amino acids	ko01230	254 out of 6124 4.14761593729589%	846 out of 24714 3.4231609613984%	0.000243055	0.0345139	CHR00088328;CHR00089637;CHR00073473;CHR00089989;CHR00068255;CHR00035275;CHR00086021;CHR00064960;CHR00055265;CHR00067155;CHR00093333;CHR00054941;CHR00037688;CHR00035641;novel.19431;novel.15188;CHR00001415;CHR00081312;CHR00068551;CHR00037633;CHR00029713;CHR00001231;CHR00005079;CHR00005080;CHR00085382;CHR00038202;novel.19333;novel.11972;CHR00033560;CHR00046711;CHR00046712;CHR00068868;CHR00042406;CHR…	K00003+K00013+K00030+K00030+K00030+K00031+K00031+K00031+K00053+K00053+K00053+K00053+K00053+K00053+K00053+K00053+K00058+K00058+K00058+K00058+K00134+K00134+K00134+K00134+K00134+K00134+K00134+K00134+K00215+K00264+K00264+K00286+K00549+K00549+K00549+K00600+K00600+K00600+K00600+K00600+K00600+K00600+K00600+K00600+K00600+K00600+K00600+K00600+K00600+K00615+K00615+K00615+K00616+K00616+K00620+K00640+K00640+…	https:\\www.genome.jp\dbget-bin\www_bget?map01230
Fatty acid degradation	ko00071	75 out of 6124 1.22468974526453%	211 out of 24714 0.853767095573359%	0.000299038	0.0424634	CHR00053486;CHR00043138;CHR00009713;CHR00080527;CHR00092045;CHR00006565;CHR00006566;CHR00053191;CHR00082865;CHR00020303;CHR00029809;CHR00048864;CHR00085598;CHR00093531;CHR00059303;CHR00068957;novel.27026;novel.29141;CHR00056963;CHR00029227;CHR00054495;CHR00049617;CHR00071150;CHR00039759;CHR00039760;CHR00042540;CHR00087193;novel.23310;novel.27458;CHR00003184;CHR00020772;CHR00009826;CHR00009827;CHR…	K00001+K00001+K00121+K00121+K00121+K00121+K00121+K00128+K00128+K00128+K00128+K00128+K00128+K00128+K00128+K00128+K00128+K00128+K00232+K00232+K00232+K00232+K00232+K00232+K00232+K00232+K00232+K00232+K00232+K00249+K00626+K00626+K00626+K00626+K01692+K01897+K01897+K01897+K01897+K01897+K01897+K01897+K01897+K01897+K01897+K01897+K01897+K01897+K01897+K01897+K01897+K01897+K01897+K07513+K07513+K07513+K10527+…	https:\\www.genome.jp\dbget-bin\www_bget?map00071
Carbon fixation in photosynthetic organisms	ko00710	90 out of 6124 1.46962769431744%	264 out of 24714 1.06822044185482%	0.000412262	0.0585412	CHR00047814;CHR00006551;CHR00082122;CHR00002681;CHR00046347;CHR00082801;CHR00012021;CHR00065969;CHR00077459;CHR00084988;novel.7800;CHR00029713;CHR00001231;CHR00005079;CHR00005080;CHR00085382;CHR00038202;novel.19333;novel.11972;CHR00048020;CHR00048021;CHR00087506;CHR00051247;CHR00052436;CHR00069353;CHR00038250;CHR00027520;CHR00080113;CHR00005331;CHR00024299;CHR00024301;CHR00073043;CHR00049007;CHR0…	K00026+K00026+K00026+K00026+K00026+K00026+K00026+K00029+K00029+K00029+K00029+K00134+K00134+K00134+K00134+K00134+K00134+K00134+K00134+K00615+K00615+K00615+K00814+K00814+K00855+K00855+K00927+K00927+K00927+K00927+K00927+K00927+K00927+K00927+K00927+K00927+K00927+K00927+K01006+K01006+K01006+K01100+K01100+K01595+K01595+K01595+K01595+K01595+K01595+K01595+K01601+K01602+K01602+K01602+K01602+K01602+K01602+…	https:\\www.genome.jp\dbget-bin\www_bget?map00710
Arginine and proline metabolism	ko00330	63 out of 6124 1.02873938602221%	173 out of 24714 0.700008092579105%	0.000418669	0.059451	CHR00053191;CHR00082865;CHR00020303;CHR00029809;CHR00048864;CHR00085598;CHR00093531;CHR00059303;CHR00068957;novel.27026;novel.29141;CHR00068868;CHR00047708;CHR00024833;CHR00028351;CHR00049191;CHR00077859;CHR00071880;CHR00022200;CHR00046989;CHR00037216;CHR00056706;CHR00025981;CHR00046983;novel.9546;CHR00061191;novel.39546;CHR00017033;CHR00017273;CHR00055473;CHR00030760;CHR00075890;novel.3484;CHR00…	K00128+K00128+K00128+K00128+K00128+K00128+K00128+K00128+K00128+K00128+K00128+K00286+K00294+K00294+K00294+K00472+K00472+K00472+K00472+K00472+K00472+K00797+K00797+K00797+K00797+K00811+K00811+K00819+K01426+K01426+K01426+K01426+K01426+K01476+K01583+K01611+K01611+K10536+K12251+K12259+K12259+K12657+K12657+K12657+K12657+K12657+K12657+K13366+K13427+K14085+K14085+K14085+K14085+K14085+K14454+K14454+K14454+…	https:\\www.genome.jp\dbget-bin\www_bget?map00330
Glycolysis / Gluconeogenesis	ko00010	167 out of 6124 2.72697583278903%	537 out of 24714 2.17285748968196%	0.000475996	0.0675915	CHR00053486;CHR00043138;CHR00016206;CHR00016207;CHR00086101;CHR00012832;CHR00050804;CHR00040486;CHR00040488;CHR00091228;CHR00053364;CHR00009713;CHR00080527;CHR00092045;CHR00006565;CHR00006566;CHR00053191;CHR00082865;CHR00020303;CHR00029809;CHR00048864;CHR00085598;CHR00093531;CHR00059303;CHR00068957;novel.27026;novel.29141;CHR00077319;CHR00043381;CHR00091543;CHR00029713;CHR00001231;CHR00005079;CHR…	K00001+K00001+K00002+K00002+K00002+K00002+K00002+K00002+K00002+K00016+K00016+K00121+K00121+K00121+K00121+K00121+K00128+K00128+K00128+K00128+K00128+K00128+K00128+K00128+K00128+K00128+K00128+K00131+K00131+K00131+K00134+K00134+K00134+K00134+K00134+K00134+K00134+K00134+K00161+K00162+K00162+K00162+K00382+K00382+K00382+K00382+K00627+K00627+K00627+K00627+K00627+K00627+K00627+K00627+K00844+K00844+K00844+…	https:\\www.genome.jp\dbget-bin\www_bget?map00010
Pantothenate and CoA biosynthesis	ko00770	46 out of 6124 0.751143043762247%	121 out of 24714 0.489601035850125%	0.000837467	0.11892	CHR00055265;CHR00067155;CHR00093333;CHR00054941;CHR00037688;CHR00035641;novel.19431;novel.15188;CHR00053191;CHR00082865;CHR00020303;CHR00029809;CHR00048864;CHR00085598;CHR00093531;CHR00059303;CHR00068957;novel.27026;novel.29141;CHR00035699;CHR00061577;CHR00025043;CHR00060218;novel.10027;CHR00060479;CHR00035428;novel.39718;CHR00058703;novel.30611;CHR00092594;CHR00022203;CHR00092745;CHR00069225;nov…	K00053+K00053+K00053+K00053+K00053+K00053+K00053+K00053+K00128+K00128+K00128+K00128+K00128+K00128+K00128+K00128+K00128+K00128+K00128+K00207+K00207+K00606+K00606+K00606+K00826+K00826+K01431+K01464+K01464+K01513+K01513+K01513+K01513+K01513+K01598+K01598+K01652+K01652+K01653+K01918+K02201+K06133+K17839+K17839+K17839+K17839	https:\\www.genome.jp\dbget-bin\www_bget?map00770
Glutathione metabolism	ko00480	87 out of 6124 1.42064010450686%	259 out of 24714 1.04798899409242%	0.000858522	0.12191	CHR00035275;CHR00086021;CHR00064960;CHR00048299;CHR00048300;CHR00001278;CHR00086472;CHR00086473;CHR00040573;CHR00086249;CHR00063746;CHR00042152;CHR00079526;CHR00075929;CHR00044358;CHR00008920;CHR00044967;CHR00059201;novel.5457;CHR00093173;CHR00056706;CHR00025981;CHR00046983;novel.9546;CHR00088724;CHR00086897;CHR00043486;CHR00092648;CHR00092650;CHR00041638;CHR00089413;CHR00018043;CHR00021602;CHR00…	K00031+K00031+K00031+K00033+K00033+K00033+K00033+K00033+K00036+K00383+K00383+K00383+K00432+K00432+K00432+K00432+K00432+K00432+K00432+K00434+K00797+K00797+K00797+K00797+K00799+K00799+K00799+K00799+K00799+K00799+K00799+K00799+K00799+K00799+K00799+K00799+K00799+K00799+K00799+K00799+K00799+K00799+K00799+K00799+K00799+K00799+K00799+K00799+K00799+K00799+K00799+K00799+K00799+K00799+K00799+K00799+K00799+…	https:\\www.genome.jp\dbget-bin\www_bget?map00480
beta-Alanine metabolism	ko00410	57 out of 6124 0.930764206401045%	158 out of 24714 0.639313749291899%	0.000991937	0.140855	CHR00053191;CHR00082865;CHR00020303;CHR00029809;CHR00048864;CHR00085598;CHR00093531;CHR00059303;CHR00068957;novel.27026;novel.29141;CHR00037340;CHR00035699;CHR00061577;CHR00056963;CHR00029227;CHR00054495;CHR00049617;CHR00071150;CHR00039759;CHR00039760;CHR00042540;CHR00087193;novel.23310;novel.27458;CHR00068125;CHR00005635;CHR00005636;CHR00002608;CHR00015269;CHR00037044;novel.6939;novel.39718;CHR0…	K00128+K00128+K00128+K00128+K00128+K00128+K00128+K00128+K00128+K00128+K00128+K00140+K00207+K00207+K00232+K00232+K00232+K00232+K00232+K00232+K00232+K00232+K00232+K00232+K00232+K00276+K00276+K00276+K00276+K00276+K00276+K00276+K01431+K01464+K01464+K01578+K01580+K01580+K01692+K01918+K05605+K05605+K05605+K05605+K05605+K12259+K12259+K13366+K14085+K14085+K14085+K14085+K14085+K17839+K17839+K17839+K17839	https:\\www.genome.jp\dbget-bin\www_bget?map00410
Purine metabolism	ko00230	105 out of 6124 1.71456564337035%	323 out of 24714 1.30695152545116%	0.000997416	0.141633	CHR00080454;CHR00085068;CHR00085070;CHR00078469;CHR00088354;CHR00013621;CHR00004723;CHR00040956;novel.6073;CHR00070747;CHR00021139;CHR00024752;CHR00073991;CHR00032076;CHR00056574;CHR00052399;CHR00030261;CHR00058343;CHR00047564;CHR00047565;CHR00068019;CHR00026765;CHR00071004;CHR00019485;CHR00078672;CHR00078673;CHR00041160;CHR00001316;CHR00023200;CHR00058803;CHR00069781;CHR00059184;CHR00089416;CHR0…	K00106+K00106+K00106+K00106+K00365+K00601+K00602+K00602+K00602+K00759+K00759+K00760+K00856+K00860+K00873+K00873+K00873+K00873+K00873+K00873+K00873+K00873+K00873+K00873+K00873+K00873+K00873+K00873+K00873+K00873+K00939+K00939+K00939+K00939+K00939+K00939+K00939+K00939+K00939+K00939+K00939+K00940+K00940+K00940+K00940+K00940+K00940+K00942+K00951+K00951+K00951+K00951+K00951+K00951+K00951+K00951+K00951+…	https:\\www.genome.jp\dbget-bin\www_bget?map00230
Thiamine metabolism	ko00730	28 out of 6124 0.457217504898759%	66 out of 24714 0.267055110463705%	0.00124533	0.176837	CHR00069781;CHR00059184;CHR00089416;CHR00023029;CHR00027786;CHR00051570;CHR00039497;CHR00054767;novel.19856;novel.22751;novel.23931;CHR00017255;CHR00001526;CHR00017418;CHR00068150;CHR00060781;CHR00084678;CHR00044784;CHR00066782;CHR00062662;CHR00034658;CHR00038572;CHR00087573;CHR00008623;CHR00087039;CHR00058601;novel.20179;novel.15346	K00939+K00939+K00939+K00939+K00939+K00939+K00939+K00939+K00939+K00939+K00939+K00949+K01662+K01662+K01662+K03146+K03146+K03147+K03147+K04487+K06928+K06928+K20896+K20896+K20896+K22911+K22911+K22911	https:\\www.genome.jp\dbget-bin\www_bget?map00730
Fructose and mannose metabolism	ko00051	74 out of 6124 1.20836054866101%	217 out of 24714 0.878044832888242%	0.00125845	0.178701	CHR00019461;CHR00085313;CHR00065967;CHR00054839;CHR00054841;CHR00053377;CHR00016165;CHR00071374;CHR00037940;CHR00085197;CHR00081786;CHR00025452;CHR00060659;novel.29788;novel.13079;novel.16240;CHR00058964;CHR00072041;CHR00057345;CHR00058978;CHR00010281;CHR00030096;CHR00020874;CHR00059902;CHR00073228;novel.37513;CHR00018715;CHR00002896;CHR00079292;CHR00061543;CHR00045475;CHR00045179;CHR00091684;CHR…	K00008+K00008+K00844+K00844+K00844+K00847+K00847+K00847+K00847+K00847+K00847+K00847+K00847+K00847+K00847+K00847+K00850+K00850+K00850+K00850+K00850+K00850+K00850+K00850+K00850+K00850+K00895+K00895+K00895+K00895+K00895+K00895+K00895+K00895+K00895+K00895+K00966+K00966+K00966+K00966+K00966+K01103+K01623+K01623+K01623+K01623+K01623+K01623+K01623+K01623+K01623+K01623+K01803+K01803+K01803+K01803+K01803+…	https:\\www.genome.jp\dbget-bin\www_bget?map00051
Anthocyanin biosynthesis	ko00942	19 out of 6124 0.310254735467015%	40 out of 24714 0.161851582099215%	0.00151381	0.214961	CHR00003395;CHR00034936;CHR00035382;CHR00040356;CHR00076777;CHR00061482;CHR00061483;CHR00005509;CHR00005510;CHR00034811;CHR00085933;CHR00047059;CHR00040501;CHR00089947;CHR00089948;CHR00037861;CHR00037862;CHR00037863;novel.22434	K12338+K12338+K12338+K12938+K21383+K21383+K21383+K21383+K21383+K21383+K21383+K21383+K21383+K21383+K21383+K21383+K21383+K21383+K21383	https:\\www.genome.jp\dbget-bin\www_bget?map00942
Brassinosteroid biosynthesis	ko00905	20 out of 6124 0.326583932070542%	43 out of 24714 0.173990450756656%	0.00158614	0.225232	CHR00025412;CHR00024143;CHR00068461;CHR00016248;CHR00069374;CHR00045628;CHR00009512;CHR00090213;CHR00020796;CHR00056767;CHR00021612;CHR00043893;CHR00036228;CHR00001860;CHR00001861;CHR00001879;CHR00054202;CHR00079060;CHR00083985;CHR00055493	K09587+K09588+K09588+K09590+K12638+K12638+K12639+K12639+K15639+K15639+K15639+K20623+K20623+K20623+K20623+K20623+K20623+K20623+K20623+K20623	https:\\www.genome.jp\dbget-bin\www_bget?map00905
Autophagy - other	ko04136	46 out of 6124 0.751143043762247%	125 out of 24714 0.505786194060047%	0.0018311	0.260016	CHR00063072;CHR00063073;CHR00051219;CHR00025277;CHR00022935;novel.20811;novel.40335;CHR00046908;novel.10799;CHR00011782;CHR00011784;novel.37998;CHR00060075;CHR00070074;CHR00089430;CHR00039112;CHR00090617;CHR00060184;CHR00047268;CHR00001836;CHR00062356;CHR00026095;CHR00035177;CHR00045170;CHR00019088;CHR00091227;CHR00089808;CHR00050713;CHR00007809;novel.4324;CHR00083091;CHR00071859;CHR00055241;CHR0…	K04382+K04382+K04382+K04382+K07203+K07203+K07203+K07204+K08266+K08269+K08269+K08269+K08330+K08330+K08330+K08331+K08333+K08333+K08333+K08336+K08337+K08337+K08339+K08341+K08341+K08341+K08341+K08341+K08341+K08341+K08342+K08343+K08343+K08343+K08343+K08343+K08343+K08343+K08343+K17906+K17906+K17907+K17907+K17908+K19730+K19730	https:\\www.genome.jp\dbget-bin\www_bget?map04136
Valine, leucine and isoleucine degradation	ko00280	74 out of 6124 1.20836054866101%	221 out of 24714 0.894229991098163%	0.00218589	0.310397	CHR00033776;CHR00007777;CHR00007779;novel.18609;CHR00053191;CHR00082865;CHR00020303;CHR00029809;CHR00048864;CHR00085598;CHR00093531;CHR00059303;CHR00068957;novel.27026;novel.29141;CHR00037340;CHR00079838;CHR00014372;CHR00003184;CHR00087760;CHR00087761;novel.31068;CHR00073303;CHR00031065;CHR00055360;CHR00079914;CHR00020772;CHR00009826;CHR00009827;CHR00035080;CHR00060479;CHR00035428;CHR00061144;CHR…	K00020+K00020+K00020+K00020+K00128+K00128+K00128+K00128+K00128+K00128+K00128+K00128+K00128+K00128+K00128+K00140+K00166+K00166+K00249+K00253+K00253+K00253+K00382+K00382+K00382+K00382+K00626+K00626+K00626+K00626+K00826+K00826+K00827+K00827+K00827+K00827+K00827+K00827+K00827+K00827+K00827+K00827+K01640+K01640+K01640+K01640+K01640+K01641+K01692+K01968+K01968+K01968+K01968+K01968+K01968+K01968+K01969+…	https:\\www.genome.jp\dbget-bin\www_bget?map00280
Glycine, serine and threonine metabolism	ko00260	107 out of 6124 1.7472240365774%	342 out of 24714 1.38383102694829%	0.0036283	0.515218	CHR00088328;CHR00001415;CHR00081312;CHR00068551;CHR00037633;CHR00059329;CHR00059019;CHR00059021;CHR00088047;CHR00079988;CHR00060025;CHR00085437;CHR00067275;CHR00071285;novel.38138;novel.8403;CHR00090274;CHR00068125;CHR00005635;CHR00005636;CHR00002608;CHR00015269;CHR00037044;novel.6939;CHR00011653;CHR00033920;CHR00017336;CHR00017337;CHR00067349;CHR00067350;CHR00073303;CHR00031065;CHR00055360;CHR00…	K00003+K00058+K00058+K00058+K00058+K00108+K00108+K00108+K00108+K00108+K00108+K00108+K00108+K00108+K00108+K00108+K00130+K00276+K00276+K00276+K00276+K00276+K00276+K00276+K00281+K00281+K00306+K00306+K00306+K00306+K00382+K00382+K00382+K00382+K00600+K00600+K00600+K00600+K00600+K00600+K00600+K00600+K00600+K00600+K00600+K00600+K00600+K00600+K00605+K00827+K00827+K00827+K00827+K00827+K00827+K00827+K00827+…	https:\\www.genome.jp\dbget-bin\www_bget?map00260
Benzoxazinoid biosynthesis	ko00402	17 out of 6124 0.277596342259961%	38 out of 24714 0.153759002994254%	0.00570667	0.810347	CHR00015171;CHR00081918;CHR00091308;CHR00056467;CHR00057291;CHR00043402;CHR00066991;CHR00034987;CHR00063518;CHR00031028;CHR00088774;CHR00003809;CHR00003810;CHR00003817;CHR00043751;CHR00043754;CHR00024808	K13229+K13229+K13229+K13229+K13229+K13229+K13229+K13229+K13229+K13229+K13229+K13229+K13229+K13229+K13229+K13229+K13229	https:\\www.genome.jp\dbget-bin\www_bget?map00402
Inositol phosphate metabolism	ko00562	77 out of 6124 1.25734813847159%	240 out of 24714 0.97110949259529%	0.00622058	0.883322	CHR00037340;CHR00059018;CHR00073841;CHR00065789;novel.36955;CHR00023768;CHR00071756;CHR00043124;CHR00042578;CHR00032133;CHR00061204;novel.23409;CHR00093415;CHR00091174;novel.1814;CHR00016573;CHR00001441;CHR00051251;CHR00029243;CHR00089929;CHR00065245;CHR00083526;CHR00079360;CHR00079006;CHR00083846;CHR00058520;CHR00071459;CHR00090618;CHR00038111;CHR00049396;CHR00092812;CHR00013048;CHR00041337;CHR0…	K00140+K00469+K00469+K00888+K00888+K00889+K00889+K00889+K00889+K00889+K00889+K00889+K00913+K00913+K00913+K00915+K00921+K00921+K00921+K00921+K00921+K01092+K01092+K01092+K01092+K01092+K01092+K01099+K01099+K01099+K01110+K01110+K01110+K01114+K01765+K01803+K01803+K01803+K01803+K01803+K01858+K05857+K05857+K05857+K05857+K05857+K05857+K10047+K10047+K10572+K10572+K10572+K13711+K18081+K18081+K18081+K18081+…	https:\\www.genome.jp\dbget-bin\www_bget?map00562
Cysteine and methionine metabolism	ko00270	123 out of 6124 2.00849118223383%	406 out of 24714 1.64279355830703%	0.00634808	0.901428	CHR00088328;CHR00091228;CHR00053364;CHR00047814;CHR00006551;CHR00082122;CHR00002681;CHR00046347;CHR00082801;CHR00012021;CHR00001415;CHR00081312;CHR00068551;CHR00037633;CHR00050707;novel.16999;novel.18106;novel.19323;novel.19646;CHR00042406;CHR00042407;CHR00067337;CHR00003454;CHR00093056;CHR00058685;CHR00083804;CHR00036187;novel.36441;CHR00086207;CHR00057692;CHR00041756;CHR00022272;CHR00088297;nov…	K00003+K00016+K00016+K00026+K00026+K00026+K00026+K00026+K00026+K00026+K00058+K00058+K00058+K00058+K00547+K00547+K00547+K00547+K00547+K00549+K00549+K00549+K00558+K00558+K00558+K00558+K00558+K00558+K00640+K00640+K00640+K00640+K00640+K00640+K00640+K00640+K00789+K00789+K00797+K00797+K00797+K00797+K00811+K00811+K00815+K00815+K00815+K00815+K00815+K00815+K00815+K00815+K00815+K00815+K00826+K00826+K00827+…	https:\\www.genome.jp\dbget-bin\www_bget?map00270
Starch and sucrose metabolism	ko00500	277 out of 6124 4.52318745917701%	982 out of 24714 3.97345634053573%	0.00669716	0.950997	CHR00073424;CHR00083250;CHR00072290;CHR00083023;CHR00006423;CHR00027181;CHR00079858;novel.24259;novel.6844;CHR00057121;CHR00073863;CHR00045798;CHR00020311;CHR00043867;CHR00034098;CHR00079911;CHR00020035;CHR00020036;CHR00041108;CHR00001949;CHR00062366;CHR00069740;CHR00081420;CHR00078809;CHR00043331;CHR00043333;CHR00009367;CHR00029284;CHR00012598;CHR00052842;CHR00025274;CHR00093597;CHR00091831;CHR0…	K00688+K00688+K00688+K00688+K00688+K00688+K00688+K00688+K00688+K00695+K00695+K00695+K00695+K00695+K00695+K00695+K00695+K00695+K00695+K00695+K00695+K00695+K00695+K00695+K00695+K00695+K00695+K00695+K00695+K00695+K00695+K00695+K00695+K00695+K00695+K00695+K00695+K00695+K00695+K00695+K00695+K00695+K00695+K00695+K00695+K00695+K00695+K00695+K00695+K00695+K00695+K00695+K00695+K00695+K00695+K00695+K00695+…	https:\\www.genome.jp\dbget-bin\www_bget?map00500
Biosynthesis of cofactors	ko01240	236 out of 6124 3.8536903984324%	828 out of 24714 3.35032774945375%	0.00709506	1	CHR00016206;CHR00016207;CHR00086101;CHR00012832;CHR00050804;CHR00040486;CHR00040488;CHR00035885;CHR00011023;CHR00080059;CHR00013434;CHR00013435;CHR00050238;CHR00089056;novel.25291;CHR00046945;CHR00046946;CHR00053191;CHR00082865;CHR00020303;CHR00029809;CHR00048864;CHR00085598;CHR00093531;CHR00059303;CHR00068957;novel.27026;novel.29141;CHR00013586;CHR00045065;CHR00058543;CHR00019569;novel.4725;CHR0…	K00002+K00002+K00002+K00002+K00002+K00002+K00002+K00012+K00012+K00012+K00059+K00059+K00059+K00059+K00059+K00103+K00103+K00128+K00128+K00128+K00128+K00128+K00128+K00128+K00128+K00128+K00128+K00128+K00208+K00208+K00231+K00254+K00278+K00288+K00382+K00382+K00382+K00382+K00457+K00600+K00600+K00600+K00600+K00600+K00600+K00600+K00600+K00600+K00600+K00600+K00600+K00600+K00600+K00606+K00606+K00606+K00609+…	https:\\www.genome.jp\dbget-bin\www_bget?map01240
Citrate cycle (TCA cycle)	ko00020	62 out of 6124 1.01241018941868%	190 out of 24714 0.768795014971271%	0.00880263	1	CHR00047814;CHR00006551;CHR00082122;CHR00002681;CHR00046347;CHR00082801;CHR00012021;CHR00073473;CHR00089989;CHR00068255;CHR00035275;CHR00086021;CHR00064960;CHR00004856;CHR00001802;CHR00087584;CHR00085745;CHR00083083;CHR00068847;CHR00063411;CHR00075605;CHR00012320;CHR00078023;CHR00079516;CHR00073303;CHR00031065;CHR00055360;CHR00079914;CHR00083947;CHR00012292;CHR00064851;CHR00064632;CHR00052943;nov…	K00026+K00026+K00026+K00026+K00026+K00026+K00026+K00030+K00030+K00030+K00031+K00031+K00031+K00161+K00162+K00162+K00162+K00164+K00164+K00234+K00234+K00235+K00236+K00236+K00382+K00382+K00382+K00382+K00627+K00627+K00627+K00627+K00627+K00627+K00627+K00627+K00658+K00658+K00658+K01610+K01610+K01610+K01647+K01647+K01647+K01647+K01647+K01648+K01648+K01648+K01679+K01679+K01681+K01681+K01681+K01681+K01681+…	https:\\www.genome.jp\dbget-bin\www_bget?map00020
Caffeine metabolism	ko00232	5 out of 6124 0.0816459830176355%	7 out of 24714 0.0283240268673626%	0.0123657	1	CHR00080454;CHR00085068;CHR00085070;CHR00078469;CHR00088354	K00106+K00106+K00106+K00106+K00365	https:\\www.genome.jp\dbget-bin\www_bget?map00232
Synthesis and degradation of ketone bodies	ko00072	10 out of 6124 0.163291966035271%	20 out of 24714 0.0809257910496075%	0.012978	1	CHR00020772;CHR00009826;CHR00009827;CHR00035080;CHR00027525;CHR00044652;CHR00026438;CHR00026440;CHR00034235;CHR00070348	K00626+K00626+K00626+K00626+K01640+K01640+K01640+K01640+K01640+K01641	https:\\www.genome.jp\dbget-bin\www_bget?map00072
Nicotinate and nicotinamide metabolism	ko00760	31 out of 6124 0.50620509470934%	89 out of 24714 0.360119770170753%	0.0215912	1	novel.4725;CHR00053866;CHR00029789;novel.3690;CHR00035091;CHR00022346;CHR00071428;novel.34831;CHR00056770;CHR00068685;CHR00068687;CHR00015781;CHR00040562;CHR00029185;CHR00054929;CHR00045872;CHR00036785;CHR00036786;CHR00092594;CHR00022203;CHR00092745;CHR00069225;novel.11969;CHR00077265;novel.8086;CHR00016417;CHR00006504;novel.23639;CHR00021691;novel.10564;novel.3908	K00278+K00763+K00763+K00763+K00858+K00858+K00858+K00858+K01081+K01081+K01081+K01081+K01240+K01240+K01240+K01240+K01240+K01240+K01513+K01513+K01513+K01513+K01513+K01950+K01950+K03517+K03517+K03517+K06210+K11414+K11416	https:\\www.genome.jp\dbget-bin\www_bget?map00760
Sulfur metabolism	ko00920	27 out of 6124 0.440888308295232%	76 out of 24714 0.307518005988509%	0.0236441	1	CHR00011271;CHR00083775;CHR00086608;CHR00051020;CHR00040434;CHR00086207;CHR00057692;CHR00041756;CHR00022272;CHR00088297;novel.24707;novel.3381;novel.34845;CHR00032076;CHR00084583;CHR00028755;novel.14826;CHR00086253;CHR00047693;CHR00071787;CHR00007806;CHR00027835;CHR00067508;CHR00032451;CHR00044107;CHR00035026;novel.850	K00380+K00387+K00387+K00392+K00392+K00640+K00640+K00640+K00640+K00640+K00640+K00640+K00640+K00860+K00988+K01082+K01082+K01739+K01739+K05907+K05907+K13811+K13811+K17285+K17285+K17285+K17285	https:\\www.genome.jp\dbget-bin\www_bget?map00920
Butanoate metabolism	ko00650	22 out of 6124 0.359242325277596%	61 out of 24714 0.246823662701303%	0.0325544	1	CHR00020772;CHR00009826;CHR00009827;CHR00035080;CHR00073809;CHR00071582;CHR00027525;CHR00044652;CHR00026438;CHR00026440;CHR00034235;CHR00070348;CHR00073097;CHR00068404;CHR00038110;CHR00054633;CHR00017170;CHR00054550;CHR00068249;CHR00078835;CHR00078836;CHR00078837	K00626+K00626+K00626+K00626+K01580+K01580+K01640+K01640+K01640+K01640+K01640+K01641+K01652+K01652+K01653+K01692+K01913+K16871+K16871+K17761+K17761+K17761	https:\\www.genome.jp\dbget-bin\www_bget?map00650
Lysine degradation	ko00310	51 out of 6124 0.832789026779882%	164 out of 24714 0.663591486606782%	0.0391402	1	CHR00053191;CHR00082865;CHR00020303;CHR00029809;CHR00048864;CHR00085598;CHR00093531;CHR00059303;CHR00068957;novel.27026;novel.29141;CHR00017336;CHR00017337;CHR00067349;CHR00067350;CHR00073303;CHR00031065;CHR00055360;CHR00079914;CHR00020772;CHR00009826;CHR00009827;CHR00035080;CHR00041765;CHR00045431;CHR00043688;CHR00054633;CHR00027528;CHR00009778;CHR00019746;CHR00076842;CHR00076843;CHR00023172;CHR…	K00128+K00128+K00128+K00128+K00128+K00128+K00128+K00128+K00128+K00128+K00128+K00306+K00306+K00306+K00306+K00382+K00382+K00382+K00382+K00626+K00626+K00626+K00626+K00658+K00658+K00658+K01692+K09188+K11420+K11420+K11420+K11420+K11420+K11420+K11420+K11422+K11422+K11422+K11422+K11430+K14085+K14085+K14085+K14085+K14085+K14157+K14157+K22748+K24405+K24406+K24406	https:\\www.genome.jp\dbget-bin\www_bget?map00310
Fatty acid metabolism	ko01212	106 out of 6124 1.73089483997387%	368 out of 24714 1.48903455531278%	0.042476	1	CHR00013434;CHR00013435;CHR00050238;CHR00089056;novel.25291;CHR00013586;CHR00045065;CHR00056963;CHR00029227;CHR00054495;CHR00049617;CHR00071150;CHR00039759;CHR00039760;CHR00042540;CHR00087193;novel.23310;novel.27458;CHR00003184;CHR00020772;CHR00009826;CHR00009827;CHR00035080;CHR00023155;CHR00075735;CHR00055499;CHR00067384;CHR00067385;CHR00054633;CHR00080736;CHR00075383;CHR00069979;CHR00017181;CHR…	K00059+K00059+K00059+K00059+K00059+K00208+K00208+K00232+K00232+K00232+K00232+K00232+K00232+K00232+K00232+K00232+K00232+K00232+K00249+K00626+K00626+K00626+K00626+K00645+K00648+K01074+K01074+K01074+K01692+K01897+K01897+K01897+K01897+K01897+K01897+K01897+K01897+K01897+K01897+K01897+K01897+K01897+K01897+K01897+K01897+K01897+K01897+K01962+K01962+K01963+K01963+K02160+K02160+K02160+K07513+K07513+K07513+…	https:\\www.genome.jp\dbget-bin\www_bget?map01212
Endocytosis	ko04144	422 out of 6124 6.89092096668844%	1588 out of 24714 6.42550780933884%	0.0469832	1	CHR00023768;CHR00071756;CHR00043124;CHR00042578;CHR00032133;CHR00061204;novel.23409;CHR00062352;CHR00090899;CHR00061626;CHR00061627;CHR00069320;CHR00088627;CHR00088628;CHR00066201;CHR00091220;CHR00068614;CHR00093365;CHR00076641;CHR00076643;CHR00078647;CHR00029873;CHR00074659;CHR00053643;CHR00087790;CHR00087791;CHR00046235;CHR00058840;CHR00002231;CHR00002233;CHR00002237;CHR00002239;CHR00002240;CHR…	K00889+K00889+K00889+K00889+K00889+K00889+K00889+K01115+K01115+K01115+K01115+K01115+K01115+K01115+K01115+K01115+K01115+K01115+K01115+K01115+K01115+K01115+K01115+K01115+K01115+K01115+K01115+K01115+K01115+K01115+K01115+K01115+K01115+K01115+K01115+K01115+K01115+K01115+K01115+K01115+K01115+K01115+K01115+K01115+K01115+K01115+K01115+K01115+K01115+K01115+K01115+K01115+K01115+K01115+K01115+K01115+K01115+…	https:\\www.genome.jp\dbget-bin\www_bget?map04144
Limonene and pinene degradation	ko00903	12 out of 6124 0.195950359242325%	30 out of 24714 0.121388686574411%	0.0475462	1	CHR00053191;CHR00082865;CHR00020303;CHR00029809;CHR00048864;CHR00085598;CHR00093531;CHR00059303;CHR00068957;novel.27026;novel.29141;CHR00054633	K00128+K00128+K00128+K00128+K00128+K00128+K00128+K00128+K00128+K00128+K00128+K01692	https:\\www.genome.jp\dbget-bin\www_bget?map00903
Protein export	ko03060	51 out of 6124 0.832789026779882%	167 out of 24714 0.675730355264223%	0.0528529	1	CHR00002988;novel.21778;novel.27539;novel.5759;novel.30509;novel.31951;novel.3486;novel.37931;novel.7186;novel.10658;novel.11159;novel.11548;novel.14521;novel.16051;CHR00017001;CHR00037336;CHR00045599;CHR00045600;CHR00005933;CHR00026243;CHR00071818;CHR00045081;novel.40314;CHR00009861;CHR00085728;CHR00067604;CHR00058138;CHR00051065;CHR00031594;CHR00012615;CHR00036690;CHR00093156;CHR00077146;novel.…	K03070+K03070+K03070+K03070+K03070+K03070+K03070+K03070+K03070+K03070+K03070+K03070+K03070+K03070+K03100+K03100+K03100+K03100+K03106+K03106+K03106+K03107+K03107+K03116+K03217+K03217+K03217+K09481+K09490+K09490+K09490+K09490+K09490+K09490+K09540+K09540+K09540+K09648+K09648+K09648+K09648+K09648+K10956+K10956+K10956+K10956+K12275+K12946+K12947+K13280+K13431	https:\\www.genome.jp\dbget-bin\www_bget?map03060
Phosphatidylinositol signaling system	ko04070	68 out of 6124 1.11038536903984%	230 out of 24714 0.930646597070486%	0.0554484	1	CHR00065789;novel.36955;CHR00023768;CHR00071756;CHR00043124;CHR00042578;CHR00032133;CHR00061204;novel.23409;CHR00063855;CHR00019760;CHR00072830;CHR00032179;CHR00052377;CHR00093415;CHR00091174;novel.1814;CHR00016573;CHR00001441;CHR00051251;CHR00029243;CHR00089929;CHR00065245;CHR00030443;CHR00083526;CHR00079360;CHR00079006;CHR00083846;CHR00058520;CHR00071459;CHR00090618;CHR00038111;CHR00049396;CHR0…	K00888+K00888+K00889+K00889+K00889+K00889+K00889+K00889+K00889+K00901+K00901+K00901+K00901+K00901+K00913+K00913+K00913+K00915+K00921+K00921+K00921+K00921+K00921+K00981+K01092+K01092+K01092+K01092+K01092+K01092+K01099+K01099+K01099+K01110+K01110+K01110+K02183+K02183+K02183+K02183+K02183+K02183+K02183+K05857+K05857+K05857+K05857+K05857+K05857+K10047+K10047+K10572+K10572+K10572+K13711+K18081+K18081+…	https:\\www.genome.jp\dbget-bin\www_bget?map04070
Propanoate metabolism	ko00640	50 out of 6124 0.816459830176355%	164 out of 24714 0.663591486606782%	0.0562314	1	CHR00091228;CHR00053364;CHR00037340;CHR00079838;CHR00014372;CHR00056963;CHR00029227;CHR00054495;CHR00049617;CHR00071150;CHR00039759;CHR00039760;CHR00042540;CHR00087193;novel.23310;novel.27458;CHR00073303;CHR00031065;CHR00055360;CHR00079914;CHR00020772;CHR00009826;CHR00009827;CHR00035080;CHR00062279;CHR00054633;CHR00056177;CHR00019348;novel.16644;novel.26704;CHR00004902;novel.865;CHR00052535;CHR00…	K00016+K00016+K00140+K00166+K00166+K00232+K00232+K00232+K00232+K00232+K00232+K00232+K00232+K00232+K00232+K00232+K00382+K00382+K00382+K00382+K00626+K00626+K00626+K00626+K01578+K01692+K01895+K01895+K01895+K01895+K01899+K01899+K01900+K01900+K01900+K01962+K01962+K01963+K01963+K02160+K02160+K02160+K05605+K05605+K05605+K05605+K05605+K11262+K11262+K11262	https:\\www.genome.jp\dbget-bin\www_bget?map00640
Alanine, aspartate and glutamate metabolism	ko00250	52 out of 6124 0.84911822338341%	172 out of 24714 0.695961803026625%	0.0600209	1	CHR00010361;CHR00027098;CHR00007446;CHR00082107;novel.1568;CHR00046711;CHR00046712;novel.4725;CHR00047708;CHR00024833;CHR00028351;novel.28486;CHR00061191;novel.39546;CHR00051247;CHR00052436;CHR00061144;CHR00046271;CHR00069428;CHR00024222;CHR00082385;CHR00028054;CHR00076295;CHR00015561;CHR00046909;CHR00076006;CHR00019823;CHR00073809;CHR00071582;novel.27293;CHR00051823;CHR00043540;CHR00030193;CHR00…	K00261+K00261+K00261+K00262+K00262+K00264+K00264+K00278+K00294+K00294+K00294+K00609+K00811+K00811+K00814+K00814+K00827+K00827+K00827+K00827+K00827+K00827+K00827+K00827+K00827+K00827+K00830+K01580+K01580+K01756+K01915+K01915+K01915+K01953+K01953+K01953+K01955+K01956+K01956+K01956+K13051+K14272+K14454+K14454+K14454+K14454+K14455+K16871+K16871+K17761+K17761+K17761	https:\\www.genome.jp\dbget-bin\www_bget?map00250
Phosphonate and phosphinate metabolism	ko00440	7 out of 6124 0.11430437622469%	16 out of 24714 0.064740632839686%	0.0762968	1	CHR00083210;CHR00093003;novel.17145;novel.17604;CHR00006174;CHR00006175;CHR00006179	K00967+K00967+K00967+K00967+K00993+K00993+K00993	https:\\www.genome.jp\dbget-bin\www_bget?map00440
2-Oxocarboxylic acid metabolism	ko01210	60 out of 6124 0.979751796211626%	206 out of 24714 0.833535647810957%	0.0869747	1	CHR00073473;CHR00089989;CHR00068255;CHR00035275;CHR00086021;CHR00064960;CHR00055265;CHR00067155;CHR00093333;CHR00054941;CHR00037688;CHR00035641;novel.19431;novel.15188;novel.25211;CHR00061191;novel.39546;CHR00051247;CHR00052436;CHR00075955;CHR00087269;CHR00060479;CHR00035428;CHR00009774;novel.25366;novel.36866;novel.4301;CHR00030016;CHR00075748;CHR00005614;CHR00031652;CHR00085052;CHR00085053;CHR0…	K00030+K00030+K00030+K00031+K00031+K00031+K00053+K00053+K00053+K00053+K00053+K00053+K00053+K00053+K00620+K00811+K00811+K00814+K00814+K00818+K00818+K00826+K00826+K00928+K00928+K00928+K00928+K01438+K01647+K01647+K01647+K01647+K01647+K01649+K01652+K01652+K01653+K01681+K01681+K01681+K01681+K01681+K01703+K01704+K01704+K11818+K11818+K11818+K11820+K11820+K12153+K12153+K14272+K14454+K14454+K14454+K14454+…	https:\\www.genome.jp\dbget-bin\www_bget?map01210
Plant hormone signal transduction	ko04075	421 out of 6124 6.87459177008491%	1610 out of 24714 6.5145261794934%	0.0995896	1	CHR00034620;CHR00004795;CHR00078026;CHR00049909;CHR00051810;CHR00093370;CHR00041843;CHR00049047;CHR00064318;CHR00064600;CHR00084738;CHR00002274;CHR00027142;CHR00081322;CHR00081323;CHR00012976;CHR00043358;CHR00034700;CHR00036858;CHR00036864;CHR00036867;CHR00019635;CHR00019645;CHR00065613;CHR00030302;CHR00014445;CHR00086104;CHR00034341;CHR00010885;CHR00061041;CHR00007980;CHR00006600;CHR00080540;CHR…	K12126+K12126+K12126+K12126+K12126+K12126+K13413+K13415+K13415+K13415+K13415+K13415+K13415+K13415+K13415+K13415+K13415+K13415+K13415+K13415+K13415+K13415+K13415+K13415+K13415+K13415+K13415+K13415+K13415+K13415+K13415+K13415+K13415+K13415+K13415+K13415+K13415+K13415+K13415+K13415+K13415+K13415+K13415+K13415+K13415+K13415+K13415+K13415+K13415+K13415+K13415+K13415+K13415+K13415+K13415+K13415+K13415+…	https:\\www.genome.jp\dbget-bin\www_bget?map04075
Nitrogen metabolism	ko00910	33 out of 6124 0.538863487916394%	108 out of 24714 0.436999271667881%	0.101756	1	CHR00010361;CHR00027098;CHR00007446;CHR00082107;novel.1568;CHR00046711;CHR00046712;novel.31585;CHR00008554;CHR00071670;CHR00050458;novel.23897;novel.34802;CHR00009241;CHR00073371;CHR00055567;CHR00014374;CHR00009284;CHR00009286;CHR00042575;CHR00066742;CHR00035403;CHR00035404;CHR00051823;CHR00043540;CHR00030193;CHR00044707;CHR00064394;CHR00069908;CHR00040065;novel.37200;CHR00026183;novel.21766	K00261+K00261+K00261+K00262+K00262+K00264+K00264+K00284+K00366+K00366+K01455+K01455+K01455+K01673+K01673+K01673+K01673+K01674+K01674+K01674+K01674+K01725+K01725+K01915+K01915+K01915+K02575+K02575+K02575+K02575+K02575+K10534+K10534	https:\\www.genome.jp\dbget-bin\www_bget?map00910
Tropane, piperidine and pyridine alkaloid biosynthesis	ko00960	34 out of 6124 0.555192684519922%	112 out of 24714 0.453184429877802%	0.105364	1	CHR00068125;CHR00005635;CHR00005636;CHR00002608;CHR00015269;CHR00037044;novel.6939;CHR00061191;novel.39546;CHR00009130;CHR00009706;CHR00009707;CHR00009708;CHR00009712;CHR00019108;CHR00067887;CHR00087630;CHR00087631;novel.465;CHR00002485;CHR00002487;CHR00071712;CHR00052713;CHR00044226;CHR00063013;CHR00078804;CHR00043408;CHR00054991;novel.18017;CHR00026338;CHR00032675;novel.23972;CHR00062616;CHR000…	K00276+K00276+K00276+K00276+K00276+K00276+K00276+K00811+K00811+K00815+K00815+K00815+K00815+K00815+K00815+K00815+K00815+K00815+K00815+K08081+K08081+K08081+K08081+K08081+K08081+K14454+K14454+K14454+K14454+K14455+K15849+K15849+K18606+K18606	https:\\www.genome.jp\dbget-bin\www_bget?map00960
Glycerolipid metabolism	ko00561	91 out of 6124 1.48595689092097%	326 out of 24714 1.3190903941086%	0.105726	1	CHR00016206;CHR00016207;CHR00086101;CHR00012832;CHR00050804;CHR00040486;CHR00040488;CHR00053191;CHR00082865;CHR00020303;CHR00029809;CHR00048864;CHR00085598;CHR00093531;CHR00059303;CHR00068957;novel.27026;novel.29141;CHR00029191;CHR00004857;CHR00004700;CHR00004701;CHR00021505;CHR00037019;CHR00081641;CHR00053889;CHR00049595;CHR00068330;CHR00078183;CHR00076529;CHR00005202;CHR00059393;CHR00082194;CHR…	K00002+K00002+K00002+K00002+K00002+K00002+K00002+K00128+K00128+K00128+K00128+K00128+K00128+K00128+K00128+K00128+K00128+K00128+K00630+K00655+K00679+K00679+K00679+K00679+K00679+K00679+K00679+K00679+K00679+K00679+K00679+K00679+K00679+K00679+K00679+K00679+K00679+K00679+K00679+K00679+K00864+K00864+K00901+K00901+K00901+K00901+K00901+K01054+K01054+K01054+K01054+K01054+K01054+K03715+K03715+K07407+K07407+…	https:\\www.genome.jp\dbget-bin\www_bget?map00561
One carbon pool by folate	ko00670	21 out of 6124 0.342913128674069%	66 out of 24714 0.267055110463705%	0.119789	1	CHR00055739;CHR00046046;CHR00061009;CHR00076678;CHR00021669;CHR00020040;CHR00018009;CHR00086652;CHR00033416;CHR00058603;CHR00035747;CHR00056995;CHR00009397;CHR00047936;CHR00022258;novel.35182;CHR00013621;CHR00004723;CHR00040956;novel.6073;CHR00012442	K00288+K00297+K00600+K00600+K00600+K00600+K00600+K00600+K00600+K00600+K00600+K00600+K00600+K00600+K00600+K00600+K00601+K00602+K00602+K00602+K00605	https:\\www.genome.jp\dbget-bin\www_bget?map00670
ABC transporters	ko02010	106 out of 6124 1.73089483997387%	387 out of 24714 1.56591405680991%	0.127749	1	CHR00048879;CHR00012647;CHR00012781;CHR00038609;CHR00092734;CHR00069365;CHR00077190;CHR00077191;CHR00012429;CHR00083188;CHR00005532;CHR00010302;CHR00036151;CHR00028391;CHR00025363;CHR00061851;CHR00064923;CHR00064925;CHR00023492;CHR00013008;CHR00067296;CHR00084973;CHR00062727;CHR00087032;CHR00087033;CHR00047855;CHR00015329;CHR00068232;CHR00060349;CHR00067342;CHR00051663;CHR00087809;CHR00081224;CHR…	K05641+K05643+K05643+K05643+K05656+K05658+K05658+K05658+K05658+K05658+K05658+K05658+K05658+K05658+K05658+K05658+K05658+K05658+K05658+K05658+K05658+K05658+K05658+K05658+K05658+K05658+K05658+K05658+K05658+K05658+K05658+K05658+K05658+K05658+K05658+K05658+K05658+K05662+K05662+K05665+K05665+K05665+K05665+K05665+K05665+K05665+K05665+K05665+K05665+K05665+K05665+K05666+K05666+K05666+K05666+K05666+K05666+…	https:\\www.genome.jp\dbget-bin\www_bget?map02010
Vitamin B6 metabolism	ko00750	10 out of 6124 0.163291966035271%	28 out of 24714 0.113296107469451%	0.132184	1	CHR00026764;novel.16289;novel.20197;novel.33638;CHR00064428;CHR00032211;CHR00011632;CHR00047074;CHR00088439;CHR00043580	K00831+K00831+K00868+K00868+K01733+K01733+K05275+K05275+K06215+K08681	https:\\www.genome.jp\dbget-bin\www_bget?map00750
Isoflavonoid biosynthesis	ko00943	24 out of 6124 0.391900718484651%	79 out of 24714 0.31965687464595%	0.152906	1	CHR00076721;CHR00061521;CHR00061522;CHR00068508;CHR00020170;CHR00075076;CHR00030972;CHR00018264;CHR00063226;CHR00072402;CHR00037171;CHR00053448;CHR00085932;CHR00040500;CHR00040028;CHR00086460;CHR00086461;CHR00048346;CHR00089976;CHR00052025;CHR00067491;CHR00031178;CHR00081301;CHR00023635	K13258+K13258+K13258+K13258+K13258+K13258+K13258+K13258+K13258+K13260+K13260+K13260+K13264+K13264+K13265+K25075+K25075+K25075+K25075+K25075+K25075+K25075+K25075+K25075	https:\\www.genome.jp\dbget-bin\www_bget?map00943
Circadian rhythm - plant	ko04712	89 out of 6124 1.45329849771391%	326 out of 24714 1.3190903941086%	0.159369	1	CHR00026084;CHR00042334;CHR00067778;novel.38689;CHR00008939;CHR00046030;CHR00079873;CHR00002236;CHR00077322;CHR00089081;CHR00089174;CHR00038500;CHR00038024;CHR00062639;CHR00001914;CHR00087814;CHR00056473;CHR00034898;CHR00049860;CHR00038294;CHR00038296;CHR00053327;CHR00034135;CHR00075121;CHR00040305;CHR00076240;CHR00038341;CHR00072142;CHR00022063;CHR00078893;CHR00072707;CHR00032165;CHR00089200;CHR…	K03097+K03097+K03097+K03097+K03115+K10143+K10143+K10143+K10143+K10143+K10143+K10143+K10143+K10143+K10143+K10143+K10143+K10143+K10143+K10143+K10143+K10143+K10143+K10143+K10143+K10143+K10143+K10143+K10143+K10143+K10143+K10143+K10143+K10143+K10143+K10143+K10143+K10143+K10143+K10143+K10143+K10143+K10143+K10143+K10143+K10143+K10143+K10143+K12115+K12120+K12120+K12124+K12126+K12126+K12126+K12126+K12126+…	https:\\www.genome.jp\dbget-bin\www_bget?map04712
Pyrimidine metabolism	ko00240	57 out of 6124 0.930764206401045%	205 out of 24714 0.829489358258477%	0.176611	1	CHR00035699;CHR00061577;CHR00019569;novel.28486;CHR00025077;CHR00019350;CHR00014350;novel.21657;novel.32043;CHR00001226;CHR00091392;CHR00091393;CHR00002663;CHR00018702;novel.30812;CHR00056770;CHR00068685;CHR00068687;CHR00015781;CHR00040562;CHR00029185;CHR00054929;CHR00045872;CHR00036785;CHR00036786;novel.39718;CHR00058703;novel.30611;novel.33380;CHR00051175;CHR00035434;CHR00000542;CHR00056502;CHR…	K00207+K00207+K00254+K00609+K00761+K00876+K00876+K00876+K00876+K00940+K00940+K00940+K00940+K00940+K00940+K01081+K01081+K01081+K01081+K01240+K01240+K01240+K01240+K01240+K01240+K01431+K01464+K01464+K01465+K01489+K01510+K01510+K01510+K01513+K01513+K01513+K01513+K01513+K01937+K01937+K01955+K01956+K01956+K01956+K09903+K09903+K09903+K10807+K10807+K13800+K13800+K14641+K14641+K16904+K16904+K16904+K24242	https:\\www.genome.jp\dbget-bin\www_bget?map00240
Biosynthesis of unsaturated fatty acids	ko01040	35 out of 6124 0.571521881123449%	123 out of 24714 0.497693614955086%	0.198473	1	CHR00056963;CHR00029227;CHR00054495;CHR00049617;CHR00071150;CHR00039759;CHR00039760;CHR00042540;CHR00087193;novel.23310;novel.27458;CHR00038193;CHR00056610;CHR00004764;CHR00022932;CHR00022927;CHR00061608;CHR00083322;CHR00008199;CHR00077328;CHR00032346;CHR00024672;CHR00014234;CHR00090704;CHR00020994;CHR00072265;CHR00032238;CHR00039182;CHR00086927;CHR00091080;novel.25832;CHR00023539;CHR00089558;CHR…	K00232+K00232+K00232+K00232+K00232+K00232+K00232+K00232+K00232+K00232+K00232+K01068+K07513+K07513+K07513+K10251+K10256+K10256+K10256+K10256+K10256+K10256+K10256+K10256+K10256+K10256+K10256+K10256+K10256+K10256+K10256+K10258+K10258+K10258+K10703	https:\\www.genome.jp\dbget-bin\www_bget?map01040
Amino sugar and nucleotide sugar metabolism	ko00520	164 out of 6124 2.67798824297845%	627 out of 24714 2.5370235494052%	0.222095	1	CHR00035885;CHR00011023;CHR00080059;CHR00076415;CHR00028050;CHR00072404;CHR00056791;CHR00071470;CHR00026830;CHR00065967;CHR00054839;CHR00054841;CHR00053377;CHR00016165;CHR00071374;CHR00037940;CHR00085197;CHR00081786;CHR00025452;CHR00060659;novel.29788;novel.13079;novel.16240;CHR00001727;CHR00051558;CHR00002503;CHR00072500;CHR00070055;novel.15115;CHR00078504;CHR00082808;CHR00000535;CHR00027609;CHR…	K00012+K00012+K00012+K00326+K00326+K00326+K00326+K00326+K00770+K00844+K00844+K00844+K00847+K00847+K00847+K00847+K00847+K00847+K00847+K00847+K00847+K00847+K00847+K00963+K00966+K00966+K00966+K00966+K00966+K00975+K00975+K00975+K00975+K00975+K00975+K00975+K00975+K00975+K00975+K00975+K00975+K00975+K00975+K01097+K01183+K01183+K01183+K01183+K01183+K01183+K01183+K01183+K01183+K01183+K01183+K01183+K01183+…	https:\\www.genome.jp\dbget-bin\www_bget?map00520
Folate biosynthesis	ko00790	25 out of 6124 0.408229915088178%	87 out of 24714 0.352027191065793%	0.229235	1	CHR00067905;novel.26946;CHR00021971;CHR00010011;novel.20435;novel.11808;CHR00076027;CHR00043257;CHR00005613;CHR00023268;CHR00023269;CHR00047467;CHR00029662;CHR00029668;CHR00079153;CHR00005324;novel.32110;CHR00014182;novel.5179;CHR00072272;CHR00040250;CHR00034731;CHR00034732;CHR00073095;CHR00031739	K00079+K00079+K01724+K01724+K01724+K01930+K03635+K03635+K03639+K13941+K13941+K14652+K14652+K14652+K14652+K14652+K14652+K15376+K15376+K15631+K15631+K15631+K15631+K15631+K20457	https:\\www.genome.jp\dbget-bin\www_bget?map00790
Monoterpenoid biosynthesis	ko00902	23 out of 6124 0.375571521881123%	80 out of 24714 0.32370316419843%	0.240322	1	CHR00025658;CHR00075569;CHR00071087;CHR00050112;CHR00050113;CHR00037753;CHR00091086;CHR00024715;CHR00028065;CHR00086974;CHR00086977;CHR00053813;CHR00053814;CHR00086751;CHR00068947;CHR00068949;CHR00063997;CHR00073515;CHR00078277;CHR00057672;CHR00083506;CHR00068859;novel.29699	K15095+K15095+K15095+K15095+K15095+K18108+K18108+K23232+K23232+K23232+K23232+K23232+K23232+K23232+K23232+K23232+K23810+K23810+K23810+K23810+K23810+K23810+K23810	https:\\www.genome.jp\dbget-bin\www_bget?map00902
Penicillin and cephalosporin biosynthesis	ko00311	1 out of 6124 0.0163291966035271%	1 out of 24714 0.00404628955248038%	0.247795	1	CHR00002574	K19200	https:\\www.genome.jp\dbget-bin\www_bget?map00311
Arachidonic acid metabolism	ko00590	38 out of 6124 0.62050947093403%	140 out of 24714 0.566480537347253%	0.286868	1	CHR00067905;novel.26946;CHR00079526;CHR00075929;CHR00044358;CHR00008920;CHR00044967;CHR00059201;novel.5457;CHR00038290;CHR00053016;CHR00043049;CHR00019075;CHR00037828;novel.36007;CHR00052127;CHR00091165;CHR00083543;CHR00061923;CHR00035598;CHR00035599;CHR00035604;CHR00072793;CHR00020452;CHR00035115;CHR00051801;CHR00032106;CHR00044779;CHR00001185;CHR00014593;CHR00052831;CHR00004197;CHR00008340;CHR0…	K00079+K00079+K00432+K00432+K00432+K00432+K00432+K00432+K00432+K01047+K01047+K01047+K05309+K05309+K05309+K08726+K08726+K08726+K08726+K08726+K08726+K08726+K08726+K08726+K08726+K08726+K08726+K08726+K08726+K08726+K08726+K14674+K14674+K18592+K18592+K18592+K18592+K18592	https:\\www.genome.jp\dbget-bin\www_bget?map00590
Arginine biosynthesis	ko00220	26 out of 6124 0.424559111691705%	94 out of 24714 0.380351217933155%	0.293755	1	CHR00010361;CHR00027098;CHR00007446;CHR00082107;novel.1568;novel.25211;CHR00061191;novel.39546;CHR00051247;CHR00052436;CHR00075955;CHR00087269;CHR00030016;CHR00020578;CHR00051823;CHR00043540;CHR00030193;CHR00001803;CHR00029687;CHR00078804;CHR00043408;CHR00054991;novel.18017;CHR00026338;CHR00017851;novel.7798	K00261+K00261+K00261+K00262+K00262+K00620+K00811+K00811+K00814+K00814+K00818+K00818+K01438+K01476+K01915+K01915+K01915+K13427+K14272+K14454+K14454+K14454+K14454+K14455+K14677+K14682	https:\\www.genome.jp\dbget-bin\www_bget?map00220
Glycosphingolipid biosynthesis - globo and isoglobo series	ko00603	5 out of 6124 0.0816459830176355%	15 out of 24714 0.0606943432872056%	0.306217	1	CHR00056612;CHR00076055;CHR00039572;CHR00053683;CHR00058021	K01988+K01988+K07407+K07407+K12373	https:\\www.genome.jp\dbget-bin\www_bget?map00603
Pyruvate metabolism	ko00620	115 out of 6124 1.87785760940562%	445 out of 24714 1.80059885085377%	0.317117	1	CHR00053486;CHR00043138;CHR00016206;CHR00016207;CHR00086101;CHR00012832;CHR00050804;CHR00040486;CHR00040488;CHR00091228;CHR00053364;CHR00047814;CHR00006551;CHR00082122;CHR00002681;CHR00046347;CHR00082801;CHR00012021;CHR00065969;CHR00077459;CHR00084988;novel.7800;CHR00068272;CHR00009713;CHR00080527;CHR00092045;CHR00006565;CHR00006566;CHR00053191;CHR00082865;CHR00020303;CHR00029809;CHR00048864;CHR0…	K00001+K00001+K00002+K00002+K00002+K00002+K00002+K00002+K00002+K00016+K00016+K00026+K00026+K00026+K00026+K00026+K00026+K00026+K00029+K00029+K00029+K00029+K00102+K00121+K00121+K00121+K00121+K00121+K00128+K00128+K00128+K00128+K00128+K00128+K00128+K00128+K00128+K00128+K00128+K00161+K00162+K00162+K00162+K00382+K00382+K00382+K00382+K00626+K00626+K00626+K00626+K00627+K00627+K00627+K00627+K00627+K00627+…	https:\\www.genome.jp\dbget-bin\www_bget?map00620
Histidine metabolism	ko00340	23 out of 6124 0.375571521881123%	84 out of 24714 0.339888322408352%	0.328662	1	CHR00089637;CHR00053191;CHR00082865;CHR00020303;CHR00029809;CHR00048864;CHR00085598;CHR00093531;CHR00059303;CHR00068957;novel.27026;novel.29141;CHR00008544;CHR00070655;CHR00041154;CHR00075334;CHR00045263;novel.24128;novel.25840;novel.10274;CHR00015994;CHR00043267;CHR00034143	K00013+K00128+K00128+K00128+K00128+K00128+K00128+K00128+K00128+K00128+K00128+K00128+K00765+K01693+K01693+K14085+K14085+K14085+K14085+K14085+K14152+K14152+K18649	https:\\www.genome.jp\dbget-bin\www_bget?map00340
Other types of O-glycan biosynthesis	ko00514	11 out of 6124 0.179621162638798%	38 out of 24714 0.153759002994254%	0.332403	1	CHR00077508;CHR00015292;novel.29786;CHR00075888;CHR00091603;CHR00053472;CHR00039303;CHR00026635;CHR00065605;CHR00061205;CHR00011168	K00728+K09667+K09667+K13667+K20781+K20781+K20781+K20782+K20782+K20782+K20784	https:\\www.genome.jp\dbget-bin\www_bget?map00514
Ubiquinone and other terpenoid-quinone biosynthesis	ko00130	41 out of 6124 0.669497060744611%	155 out of 24714 0.627174880634458%	0.343344	1	CHR00067239;CHR00009299;CHR00018425;CHR00009130;CHR00009706;CHR00009707;CHR00009708;CHR00009712;CHR00019108;CHR00067887;CHR00087630;CHR00087631;novel.465;CHR00086791;novel.4429;CHR00089725;CHR00033121;CHR00033122;CHR00008577;CHR00070398;CHR00032949;CHR00088349;novel.23855;novel.5960;CHR00032014;CHR00073019;CHR00028848;CHR00020242;CHR00020243;CHR00070676;CHR00088378;CHR00040635;CHR00061845;CHR0006…	K00457+K00487+K00487+K00815+K00815+K00815+K00815+K00815+K00815+K00815+K00815+K00815+K00815+K01661+K01661+K01904+K01904+K01904+K01904+K01904+K01904+K01904+K01904+K01904+K03809+K03809+K03809+K05928+K05928+K05928+K12501+K12501+K12501+K12501+K12502+K12502+K14759+K14760+K18606+K18606+K23095	https:\\www.genome.jp\dbget-bin\www_bget?map00130
C5-Branched dibasic acid metabolism	ko00660	6 out of 6124 0.0979751796211626%	20 out of 24714 0.0809257910496075%	0.373894	1	CHR00073097;CHR00068404;CHR00038110;CHR00023166;CHR00078039;CHR00089921	K01652+K01652+K01653+K01703+K01704+K01704	https:\\www.genome.jp\dbget-bin\www_bget?map00660
Carotenoid biosynthesis	ko00906	38 out of 6124 0.62050947093403%	145 out of 24714 0.586711985109654%	0.375529	1	CHR00091590;CHR00089057;CHR00079683;novel.4860;CHR00039714;CHR00026800;CHR00036266;CHR00034784;CHR00053757;novel.36164;CHR00016612;CHR00000426;novel.7719;CHR00038731;CHR00091517;CHR00092897;CHR00043083;CHR00053933;CHR00083558;CHR00012108;CHR00023112;CHR00033398;CHR00021061;novel.3495;CHR00011756;CHR00093199;CHR00093200;CHR00063957;novel.33860;CHR00078541;CHR00028426;CHR00053143;CHR00086305;CHR000…	K02291+K02291+K06444+K06444+K09835+K09838+K09838+K09838+K09838+K09838+K09839+K09839+K09839+K09840+K09840+K09840+K09840+K09840+K09841+K09841+K09841+K09841+K09841+K09841+K09842+K09842+K09842+K09842+K09842+K09843+K09843+K09843+K09843+K14593+K14595+K15746+K15747+K17911	https:\\www.genome.jp\dbget-bin\www_bget?map00906
Phagosome	ko04145	66 out of 6124 1.07772697583279%	256 out of 24714 1.03585012543498%	0.377809	1	CHR00001441;CHR00051251;CHR00029243;CHR00089929;CHR00065245;CHR00091641;CHR00085540;CHR00064771;CHR00031800;CHR00002024;CHR00089444;CHR00015364;CHR00022670;CHR00084032;CHR00084923;novel.38679;CHR00080636;CHR00048296;CHR00089529;CHR00086476;CHR00092490;CHR00028390;novel.33100;CHR00045687;CHR00027046;CHR00049099;CHR00004185;CHR00002701;CHR00042349;CHR00025181;CHR00012721;CHR00044890;CHR00025846;CHR…	K00921+K00921+K00921+K00921+K00921+K02144+K02145+K02145+K02145+K02146+K02147+K02147+K02147+K02148+K02148+K02148+K02149+K02150+K02150+K02150+K02151+K02152+K02152+K02153+K02154+K02154+K02155+K02155+K02155+K03661+K04392+K07374+K07374+K07374+K07374+K07374+K07375+K07375+K07375+K07375+K07375+K07375+K07375+K07375+K07888+K07888+K07889+K07889+K07897+K07897+K07897+K07897+K07897+K08054+K08054+K08057+K08488+…	https:\\www.genome.jp\dbget-bin\www_bget?map04145
Lipoic acid metabolism	ko00785	3 out of 6124 0.0489875898105813%	9 out of 24714 0.0364166059723234%	0.39314	1	CHR00081065;CHR00074256;CHR00089191	K03644+K03644+K03644	https:\\www.genome.jp\dbget-bin\www_bget?map00785
N-Glycan biosynthesis	ko00510	32 out of 6124 0.522534291312867%	123 out of 24714 0.497693614955086%	0.408915	1	CHR00032230;CHR00068975;CHR00050257;CHR00017981;CHR00015727;CHR00015731;CHR00025537;CHR00040446;CHR00088444;CHR00052985;novel.589;CHR00091945;CHR00081036;novel.19600;CHR00085217;CHR00085218;CHR00088280;CHR00033130;CHR00027255;CHR00068322;CHR00047876;CHR00032948;CHR00064712;CHR00093643;CHR00037800;CHR00088011;CHR00036399;CHR00042964;CHR00054292;CHR00052595;CHR00021847;CHR00065116	K00721+K00729+K00729+K00736+K00737+K00737+K00737+K00737+K00737+K00737+K00902+K01001+K01001+K01230+K01231+K01231+K03843+K03844+K03844+K03844+K03844+K03844+K03844+K03846+K03846+K03847+K03847+K03847+K07151+K07252+K07252+K12670	https:\\www.genome.jp\dbget-bin\www_bget?map00510
Valine, leucine and isoleucine biosynthesis	ko00290	18 out of 6124 0.293925538863488%	68 out of 24714 0.275147689568666%	0.418615	1	CHR00055265;CHR00067155;CHR00093333;CHR00054941;CHR00037688;CHR00035641;novel.19431;novel.15188;CHR00060479;CHR00035428;CHR00022344;CHR00073097;CHR00068404;CHR00038110;CHR00023166;CHR00078039;CHR00089921;CHR00087283	K00053+K00053+K00053+K00053+K00053+K00053+K00053+K00053+K00826+K00826+K01649+K01652+K01652+K01653+K01703+K01704+K01704+K01754	https:\\www.genome.jp\dbget-bin\www_bget?map00290
Cyanoamino acid metabolism	ko00460	66 out of 6124 1.07772697583279%	259 out of 24714 1.04798899409242%	0.419736	1	CHR00061009;CHR00076678;CHR00021669;CHR00020040;CHR00018009;CHR00086652;CHR00033416;CHR00058603;CHR00035747;CHR00056995;CHR00009397;CHR00047936;CHR00022258;novel.35182;CHR00031109;CHR00031110;CHR00041954;CHR00084630;CHR00089898;CHR00082656;CHR00010246;novel.25435;CHR00050458;novel.23897;novel.34802;CHR00049220;CHR00049221;CHR00092359;CHR00088499;CHR00088500;CHR00072598;CHR00072599;CHR00007621;CHR…	K00600+K00600+K00600+K00600+K00600+K00600+K00600+K00600+K00600+K00600+K00600+K00600+K00600+K00600+K01188+K01188+K01188+K01188+K01188+K01188+K01188+K01188+K01455+K01455+K01455+K05349+K05349+K05349+K05349+K05349+K05349+K05349+K05349+K05349+K05349+K05349+K05350+K05350+K05350+K05350+K05350+K05350+K05350+K08248+K12153+K12153+K13051+K16266+K16266+K16266+K18592+K18592+K18592+K18592+K18592+K20802+K20802+…	https:\\www.genome.jp\dbget-bin\www_bget?map00460
Fatty acid biosynthesis	ko00061	58 out of 6124 0.947093403004572%	228 out of 24714 0.922554017965526%	0.433721	1	CHR00013434;CHR00013435;CHR00050238;CHR00089056;novel.25291;CHR00013586;CHR00045065;CHR00023155;CHR00075735;CHR00080736;CHR00075383;CHR00069979;CHR00017181;CHR00033300;CHR00089300;CHR00062346;CHR00077200;CHR00050305;CHR00050307;CHR00077004;CHR00080126;CHR00051415;CHR00035274;CHR00004251;novel.25473;novel.37640;novel.6467;CHR00046921;CHR00075091;novel.22259;novel.39655;CHR00060614;CHR00064969;CHR0…	K00059+K00059+K00059+K00059+K00059+K00208+K00208+K00645+K00648+K01897+K01897+K01897+K01897+K01897+K01897+K01897+K01897+K01897+K01897+K01897+K01897+K01897+K01897+K01897+K01897+K01897+K01897+K01962+K01962+K01963+K01963+K02160+K02160+K02160+K09458+K09458+K09458+K09458+K09458+K09458+K09458+K09458+K09458+K09458+K09458+K09458+K09458+K09458+K10781+K10781+K10781+K10781+K10782+K11262+K11262+K11262+K18660+…	https:\\www.genome.jp\dbget-bin\www_bget?map00061
RNA degradation	ko03018	201 out of 6124 3.28216851730895%	805 out of 24714 3.2572630897467%	0.463523	1	CHR00058964;CHR00072041;CHR00057345;CHR00058978;CHR00010281;CHR00030096;CHR00020874;CHR00059902;CHR00073228;novel.37513;CHR00029535;novel.20946;novel.2976;novel.31001;novel.36956;novel.4752;CHR00065027;CHR00072750;CHR00051521;CHR00038577;CHR00093756;CHR00038052;novel.14551;novel.15348;CHR00059296;novel.22255;CHR00056649;CHR00012273;novel.30506;CHR00026770;CHR00013182;CHR00064463;CHR00014321;CHR00…	K00850+K00850+K00850+K00850+K00850+K00850+K00850+K00850+K00850+K00850+K00962+K00962+K00962+K00962+K00962+K00962+K01148+K01689+K01689+K01689+K01689+K01689+K01689+K01689+K03514+K03514+K03678+K04043+K04043+K04077+K04077+K04077+K04077+K04077+K04077+K04077+K04077+K04077+K04077+K04077+K04077+K04077+K04077+K04077+K04077+K10643+K10643+K10643+K11600+K11600+K12580+K12580+K12580+K12580+K12580+K12580+K12580+…	https:\\www.genome.jp\dbget-bin\www_bget?map03018
Galactose metabolism	ko00052	104 out of 6124 1.69823644676682%	416 out of 24714 1.68325645383184%	0.477238	1	CHR00065967;CHR00054839;CHR00054841;CHR00058964;CHR00072041;CHR00057345;CHR00058978;CHR00010281;CHR00030096;CHR00020874;CHR00059902;CHR00073228;novel.37513;CHR00001727;CHR00042391;CHR00030413;CHR00081592;CHR00055698;CHR00036874;CHR00018806;CHR00014944;CHR00065190;CHR00075711;CHR00048062;CHR00048065;CHR00048066;CHR00032151;CHR00060861;CHR00014087;CHR00092201;CHR00012603;CHR00027453;CHR00042555;CHR…	K00844+K00844+K00844+K00850+K00850+K00850+K00850+K00850+K00850+K00850+K00850+K00850+K00850+K00963+K01190+K01193+K01193+K01193+K01193+K01193+K01193+K01193+K01193+K01193+K01193+K01193+K01193+K01193+K01193+K01193+K01193+K01193+K01193+K01193+K01193+K01193+K01193+K01193+K01193+K01193+K01193+K01193+K01193+K01193+K01193+K01193+K01193+K01784+K01784+K01784+K01784+K01785+K01785+K01835+K01835+K01835+K01835+…	https:\\www.genome.jp\dbget-bin\www_bget?map00052
Phenylalanine, tyrosine and tryptophan biosynthesis	ko00400	55 out of 6124 0.898105813193991%	219 out of 24714 0.886137411993202%	0.480219	1	CHR00078762;CHR00061191;novel.39546;CHR00009130;CHR00009706;CHR00009707;CHR00009708;CHR00009712;CHR00019108;CHR00067887;CHR00087630;CHR00087631;novel.465;CHR00049565;CHR00040167;CHR00020767;CHR00079640;CHR00084571;CHR00056087;CHR00003843;CHR00007423;CHR00068038;novel.32511;novel.35299;CHR00048588;CHR00037150;CHR00079301;CHR00027430;CHR00080892;CHR00078318;CHR00044893;CHR00032288;CHR00046231;CHR00…	K00800+K00811+K00811+K00815+K00815+K00815+K00815+K00815+K00815+K00815+K00815+K00815+K00815+K00891+K01609+K01609+K01626+K01626+K01626+K01626+K01657+K01657+K01657+K01657+K01696+K01817+K01850+K05359+K05359+K05359+K06001+K13832+K13832+K13832+K13832+K13832+K13832+K13832+K13832+K13832+K13832+K13832+K13832+K14454+K14454+K14454+K14454+K14455+K15227+K15227+K15227+K15227+K15227+K15849+K15849	https:\\www.genome.jp\dbget-bin\www_bget?map00400
Terpenoid backbone biosynthesis	ko00900	55 out of 6124 0.898105813193991%	222 out of 24714 0.898276280650643%	0.526638	1	CHR00068971;CHR00001089;novel.21043;novel.36387;CHR00015304;CHR00022011;CHR00069261;CHR00020772;CHR00009826;CHR00009827;CHR00035080;CHR00009822;novel.29862;novel.30283;novel.35439;CHR00065551;CHR00030925;novel.14104;CHR00070348;CHR00001526;CHR00017418;CHR00068150;CHR00019530;CHR00082760;CHR00008658;CHR00045734;novel.31262;CHR00082509;novel.21314;CHR00088217;CHR00065941;CHR00036941;CHR00009605;CHR…	K00021+K00021+K00021+K00021+K00099+K00099+K00099+K00626+K00626+K00626+K00626+K00787+K00787+K00787+K00787+K00919+K00938+K00938+K01641+K01662+K01662+K01662+K03527+K03527+K03527+K03527+K03527+K05356+K05356+K05954+K10960+K11778+K12742+K12742+K12742+K12742+K12742+K12742+K12742+K12742+K12742+K12742+K12742+K12742+K12742+K12742+K12742+K12742+K13789+K13789+K14066+K14066+K15889+K15889+K15892	https:\\www.genome.jp\dbget-bin\www_bget?map00900
Monobactam biosynthesis	ko00261	18 out of 6124 0.293925538863488%	72 out of 24714 0.291332847778587%	0.528014	1	CHR00033560;CHR00009774;novel.25366;novel.36866;novel.4301;novel.10735;novel.1788;novel.20953;novel.21252;novel.32066;novel.40209;novel.7338;novel.8358;novel.9092;novel.11653;novel.14749;CHR00027835;CHR00067508	K00215+K00928+K00928+K00928+K00928+K01714+K12524+K12524+K12524+K12524+K12524+K12524+K12524+K12524+K12524+K12524+K13811+K13811	https:\\www.genome.jp\dbget-bin\www_bget?map00261
Phenylalanine metabolism	ko00360	43 out of 6124 0.702155453951666%	174 out of 24714 0.704054382131585%	0.537461	1	CHR00068125;CHR00005635;CHR00005636;CHR00002608;CHR00015269;CHR00037044;novel.6939;CHR00067239;CHR00061191;novel.39546;CHR00009130;CHR00009706;CHR00009707;CHR00009708;CHR00009712;CHR00019108;CHR00067887;CHR00087630;CHR00087631;novel.465;CHR00017273;CHR00055473;CHR00030760;CHR00075890;novel.3484;CHR00013392;CHR00072020;CHR00084602;CHR00054633;CHR00008512;CHR00060901;CHR00009453;novel.3337;CHR00058…	K00276+K00276+K00276+K00276+K00276+K00276+K00276+K00457+K00811+K00811+K00815+K00815+K00815+K00815+K00815+K00815+K00815+K00815+K00815+K00815+K01426+K01426+K01426+K01426+K01426+K01593+K01593+K01593+K01692+K07253+K07253+K07253+K07253+K10775+K14454+K14454+K14454+K14454+K14455+K15849+K15849+K18606+K18606	https:\\www.genome.jp\dbget-bin\www_bget?map00360
Tyrosine metabolism	ko00350	53 out of 6124 0.865447419986937%	215 out of 24714 0.869952253783281%	0.54383	1	CHR00053486;CHR00043138;CHR00009713;CHR00080527;CHR00092045;CHR00006565;CHR00006566;CHR00068125;CHR00005635;CHR00005636;CHR00002608;CHR00015269;CHR00037044;novel.6939;CHR00069461;CHR00060985;CHR00043422;CHR00085505;CHR00067239;CHR00061191;novel.39546;CHR00009130;CHR00009706;CHR00009707;CHR00009708;CHR00009712;CHR00019108;CHR00067887;CHR00087630;CHR00087631;novel.465;CHR00035116;CHR00013392;CHR000…	K00001+K00001+K00121+K00121+K00121+K00121+K00121+K00276+K00276+K00276+K00276+K00276+K00276+K00276+K00422+K00422+K00422+K00451+K00457+K00811+K00811+K00815+K00815+K00815+K00815+K00815+K00815+K00815+K00815+K00815+K00815+K01557+K01593+K01593+K01593+K01800+K01800+K01800+K02510+K07253+K07253+K07253+K07253+K14454+K14454+K14454+K14454+K14455+K15849+K15849+K18606+K18606+K18857	https:\\www.genome.jp\dbget-bin\www_bget?map00350
Glycosphingolipid biosynthesis - lacto and neolacto series	ko00601	2 out of 6124 0.0326583932070542%	7 out of 24714 0.0283240268673626%	0.549568	1	CHR00056612;CHR00076055	K01988+K01988	https:\\www.genome.jp\dbget-bin\www_bget?map00601
Riboflavin metabolism	ko00740	21 out of 6124 0.342913128674069%	87 out of 24714 0.352027191065793%	0.596157	1	novel.3227;CHR00092594;CHR00022203;CHR00092745;CHR00069225;novel.11969;CHR00037540;CHR00047467;CHR00029662;CHR00029668;CHR00079153;CHR00005324;novel.32110;CHR00047892;CHR00067975;CHR00058235;CHR00056834;CHR00015452;CHR00026608;CHR00006671;CHR00093055	K00793+K01513+K01513+K01513+K01513+K01513+K14379+K14652+K14652+K14652+K14652+K14652+K14652+K18453+K20884+K20884+K20884+K20884+K20884+K22912+K22912	https:\\www.genome.jp\dbget-bin\www_bget?map00740
Lysine biosynthesis	ko00300	24 out of 6124 0.391900718484651%	100 out of 24714 0.404628955248038%	0.609827	1	CHR00088328;CHR00033560;CHR00009774;novel.25366;novel.36866;novel.4301;CHR00080130;novel.6278;novel.10735;CHR00057857;CHR00086013;CHR00016001;CHR00012252;novel.17299;novel.1788;novel.20953;novel.21252;novel.32066;novel.40209;novel.7338;novel.8358;novel.9092;novel.11653;novel.14749	K00003+K00215+K00928+K00928+K00928+K00928+K01586+K01586+K01714+K10206+K10206+K10206+K10206+K10206+K12524+K12524+K12524+K12524+K12524+K12524+K12524+K12524+K12524+K12524	https:\\www.genome.jp\dbget-bin\www_bget?map00300
Glycosaminoglycan degradation	ko00531	29 out of 6124 0.473546701502286%	121 out of 24714 0.489601035850125%	0.616713	1	CHR00004220;CHR00093826;CHR00088822;CHR00029677;CHR00047343;CHR00093300;CHR00022286;CHR00022288;CHR00022289;CHR00078824;CHR00077057;CHR00065764;CHR00087253;CHR00008150;CHR00059446;CHR00056444;CHR00012289;CHR00004083;CHR00062795;CHR00089211;CHR00009792;CHR00039206;CHR00039210;CHR00087472;CHR00083828;CHR00036219;CHR00026757;novel.11654;CHR00058021	K01205+K07964+K07964+K07964+K07964+K07964+K07964+K07964+K07964+K10532+K10532+K12309+K12309+K12309+K12309+K12309+K12309+K12309+K12309+K12309+K12309+K12309+K12309+K12309+K12309+K12309+K12309+K12309+K12373	https:\\www.genome.jp\dbget-bin\www_bget?map00531
Fatty acid elongation	ko00062	23 out of 6124 0.375571521881123%	97 out of 24714 0.392490086590596%	0.63472	1	CHR00038193;CHR00055499;CHR00067384;CHR00067385;CHR00022927;CHR00023539;CHR00089558;CHR00014197;CHR00062273;CHR00015264;CHR00061448;CHR00087801;CHR00063196;CHR00017132;CHR00015783;CHR00085333;CHR00012082;CHR00019162;CHR00035436;CHR00034358;CHR00048475;CHR00073934;CHR00085294	K01068+K01074+K01074+K01074+K10251+K10258+K10258+K10258+K10703+K15397+K15397+K15397+K15397+K15397+K15397+K15397+K15397+K15397+K15397+K15397+K15397+K15397+K15397	https:\\www.genome.jp\dbget-bin\www_bget?map00062
Sulfur relay system	ko04122	4 out of 6124 0.0653167864141084%	17 out of 24714 0.0687869223921664%	0.639213	1	CHR00076027;CHR00043257;CHR00005613;CHR00062662	K03635+K03635+K03639+K04487	https:\\www.genome.jp\dbget-bin\www_bget?map04122
Sphingolipid metabolism	ko00600	44 out of 6124 0.718484650555193%	186 out of 24714 0.75260985676135%	0.666361	1	CHR00023022;CHR00015721;CHR00009765;CHR00087195;CHR00048005;CHR00087550;novel.18700;CHR00042391;CHR00008376;CHR00011464;CHR00076308;CHR00067542;CHR00045282;CHR00048093;novel.709;CHR00039572;CHR00053683;CHR00065764;CHR00087253;CHR00008150;CHR00059446;CHR00056444;CHR00012289;CHR00004083;CHR00062795;CHR00089211;CHR00009792;CHR00039206;CHR00039210;CHR00087472;CHR00083828;CHR00036219;CHR00026757;novel…	K00654+K00654+K00654+K00654+K00654+K00654+K00654+K01190+K01634+K01634+K01634+K01634+K04711+K04718+K04718+K07407+K07407+K12309+K12309+K12309+K12309+K12309+K12309+K12309+K12309+K12309+K12309+K12309+K12309+K12309+K12309+K12309+K12309+K12309+K12349+K12349+K12349+K12349+K12349+K12349+K17108+K17108+K17108+K24621	https:\\www.genome.jp\dbget-bin\www_bget?map00600
Mannose type O-glycan biosynthesis	ko00515	1 out of 6124 0.0163291966035271%	4 out of 24714 0.0161851582099215%	0.679882	1	CHR00077508	K00728	https:\\www.genome.jp\dbget-bin\www_bget?map00515
Tryptophan metabolism	ko00380	69 out of 6124 1.12671456564337%	293 out of 24714 1.18556283887675%	0.709117	1	CHR00053191;CHR00082865;CHR00020303;CHR00029809;CHR00048864;CHR00085598;CHR00093531;CHR00059303;CHR00068957;novel.27026;novel.29141;CHR00073303;CHR00031065;CHR00055360;CHR00079914;CHR00020772;CHR00009826;CHR00009827;CHR00035080;CHR00041765;CHR00045431;CHR00043688;CHR00009902;CHR00017273;CHR00055473;CHR00030760;CHR00075890;novel.3484;CHR00013392;CHR00072020;CHR00084602;CHR00054633;CHR00026978;CHR0…	K00128+K00128+K00128+K00128+K00128+K00128+K00128+K00128+K00128+K00128+K00128+K00382+K00382+K00382+K00382+K00626+K00626+K00626+K00626+K00658+K00658+K00658+K00837+K01426+K01426+K01426+K01426+K01426+K01593+K01593+K01593+K01692+K03781+K03781+K03781+K03781+K03781+K03781+K11816+K11816+K11816+K11816+K11816+K11816+K11816+K11816+K11816+K11816+K11818+K11818+K11818+K11820+K11820+K13066+K13066+K13066+K13066+…	https:\\www.genome.jp\dbget-bin\www_bget?map00380
Various types of N-glycan biosynthesis	ko00513	19 out of 6124 0.310254735467015%	84 out of 24714 0.339888322408352%	0.716171	1	CHR00017981;novel.19600;CHR00085217;CHR00085218;CHR00088280;CHR00033130;CHR00027255;CHR00068322;CHR00047876;CHR00032948;CHR00064712;CHR00093643;CHR00037800;CHR00088011;CHR00036399;CHR00042964;CHR00054292;CHR00058021;CHR00065116	K00736+K01230+K01231+K01231+K03843+K03844+K03844+K03844+K03844+K03844+K03844+K03846+K03846+K03847+K03847+K03847+K07151+K12373+K12670	https:\\www.genome.jp\dbget-bin\www_bget?map00513
mRNA surveillance pathway	ko03015	89 out of 6124 1.45329849771391%	379 out of 24714 1.53354374039006%	0.740024	1	CHR00047756;CHR00047528;CHR00015572;CHR00032938;CHR00068007;CHR00055333;CHR00087554;CHR00011644;CHR00056416;CHR00084167;CHR00046474;CHR00075776;novel.30357;CHR00063072;CHR00063073;CHR00051219;CHR00025277;CHR00046553;novel.26498;novel.33758;CHR00062440;CHR00005151;CHR00005154;CHR00022035;CHR00060365;CHR00079166;CHR00018395;CHR00046737;novel.15721;CHR00002088;CHR00002089;CHR00002090;CHR00002091;CHR…	K00565+K03456+K03456+K03456+K03456+K03456+K04354+K04354+K04354+K04354+K04354+K04354+K04354+K04382+K04382+K04382+K04382+K06100+K06100+K06100+K06269+K06269+K06269+K06269+K06269+K06269+K06965+K06965+K06965+K08873+K08873+K08873+K08873+K08873+K08873+K08873+K11583+K11583+K11583+K11584+K11584+K11584+K11584+K12812+K12877+K12877+K12881+K12881+K13025+K13098+K13114+K13126+K13126+K13917+K13917+K13917+K13917+…	https:\\www.genome.jp\dbget-bin\www_bget?map03015
Taurine and hypotaurine metabolism	ko00430	7 out of 6124 0.11430437622469%	33 out of 24714 0.133527555231852%	0.744317	1	CHR00073809;CHR00071582;CHR00021936;CHR00086583;CHR00086584;novel.3789;novel.11917	K01580+K01580+K18592+K18592+K18592+K18592+K18592	https:\\www.genome.jp\dbget-bin\www_bget?map00430
Ubiquitin mediated proteolysis	ko04120	200 out of 6124 3.26583932070542%	838 out of 24714 3.39079064497855%	0.745377	1	novel.17992;novel.16651;CHR00061030;CHR00039752;CHR00034279;CHR00034281;novel.1643;novel.29353;CHR00027370;CHR00052209;novel.19637;CHR00011637;CHR00030272;CHR00003912;CHR00020939;CHR00062706;CHR00070801;novel.2630;novel.39995;CHR00027394;CHR00085602;CHR00019465;CHR00019466;CHR00050701;CHR00061354;CHR00061357;CHR00019192;CHR00042416;CHR00048692;CHR00024306;CHR00072849;CHR00018240;CHR00082652;CHR00…	K02927+K02977+K03094+K03094+K03094+K03094+K03094+K03094+K03178+K03178+K03178+K03347+K03347+K03347+K03347+K03350+K03352+K03354+K03354+K03363+K03363+K03363+K03363+K03363+K03363+K03363+K03363+K03363+K03363+K03364+K03868+K03868+K03868+K03868+K03869+K03869+K03875+K03875+K03875+K04506+K04506+K04506+K04506+K04506+K04506+K04506+K04506+K04506+K04506+K04506+K04506+K04506+K04706+K06689+K06689+K06689+K08770+…	https:\\www.genome.jp\dbget-bin\www_bget?map04120
Aflatoxin biosynthesis	ko00254	3 out of 6124 0.0489875898105813%	15 out of 24714 0.0606943432872056%	0.757982	1	CHR00019918;CHR00087151;novel.19648	K11262+K11262+K11262	https:\\www.genome.jp\dbget-bin\www_bget?map00254
Glycosylphosphatidylinositol (GPI)-anchor biosynthesis	ko00563	14 out of 6124 0.22860875244938%	65 out of 24714 0.263008820911224%	0.769993	1	CHR00027973;CHR00029850;CHR00047917;CHR00047666;CHR00020710;CHR00045975;CHR00081512;CHR00084226;CHR00089219;novel.16614;CHR00016841;CHR00022811;CHR00035935;CHR00031902	K03859+K03860+K03860+K03860+K05284+K05286+K05287+K05290+K05290+K05292+K05293+K05294+K05294+K05310	https:\\www.genome.jp\dbget-bin\www_bget?map00563
Linoleic acid metabolism	ko00591	19 out of 6124 0.310254735467015%	87 out of 24714 0.352027191065793%	0.773881	1	CHR00009193;CHR00009194;CHR00053584;CHR00034324;CHR00008955;CHR00028881;CHR00051507;CHR00066989;CHR00023626;novel.30442;novel.38674;CHR00038290;CHR00053016;CHR00043049;CHR00004197;CHR00008340;CHR00075320;CHR00045056;CHR00045057	K00454+K00454+K00454+K00454+K00454+K00454+K00454+K00454+K00454+K00454+K00454+K01047+K01047+K01047+K14674+K14674+K15718+K15718+K15718	https:\\www.genome.jp\dbget-bin\www_bget?map00591
Plant-pathogen interaction	ko04626	571 out of 6124 9.32397126061398%	2380 out of 24714 9.63016913490329%	0.831789	1	CHR00028747;CHR00012322;CHR00078502;CHR00079998;CHR00050808;CHR00005903;CHR00001047;CHR00047083;CHR00012156;CHR00053722;CHR00013658;CHR00070177;novel.19980;novel.21530;novel.31620;novel.39963;novel.10261;novel.1415;CHR00061072;CHR00071517;CHR00026416;novel.33969;novel.37254;novel.12834;CHR00052897;CHR00023765;CHR00032963;CHR00045302;CHR00008824;CHR00008827;CHR00056608;CHR00065580;CHR00093012;CHR0…	K00864+K00864+K01373+K02183+K02183+K02183+K02183+K02183+K02183+K02183+K02358+K02358+K02358+K02358+K02358+K02358+K02358+K02358+K04079+K04079+K04079+K04079+K04079+K04079+K05391+K05391+K05391+K05391+K05391+K05391+K05391+K05391+K05391+K05391+K05391+K05391+K05391+K05391+K05391+K05391+K05391+K05391+K05391+K05391+K05391+K05391+K05391+K05391+K05391+K05391+K05391+K05391+K05391+K05391+K05391+K05391+K05391+…	https:\\www.genome.jp\dbget-bin\www_bget?map04626
Diterpenoid biosynthesis	ko00904	27 out of 6124 0.440888308295232%	126 out of 24714 0.509832483612527%	0.835576	1	CHR00034520;novel.37741;CHR00077839;novel.25775;novel.33628;CHR00063467;CHR00063468;CHR00003390;CHR00028965;CHR00038470;CHR00036575;CHR00050183;CHR00066887;CHR00067481;CHR00093297;CHR00093298;CHR00063266;CHR00023012;CHR00023013;CHR00023023;CHR00082548;CHR00082550;CHR00010679;CHR00078422;CHR00023605;CHR00080861;CHR00024765	K04120+K04120+K04121+K04122+K04122+K04124+K04124+K04125+K04125+K04125+K04125+K04125+K04125+K13070+K13070+K13070+K17961+K17961+K17961+K17961+K17961+K17961+K17961+K17961+K17982+K17982+K17982	https:\\www.genome.jp\dbget-bin\www_bget?map00904
Glycosphingolipid biosynthesis - ganglio series	ko00604	18 out of 6124 0.293925538863488%	87 out of 24714 0.352027191065793%	0.843885	1	CHR00065764;CHR00087253;CHR00008150;CHR00059446;CHR00056444;CHR00012289;CHR00004083;CHR00062795;CHR00089211;CHR00009792;CHR00039206;CHR00039210;CHR00087472;CHR00083828;CHR00036219;CHR00026757;novel.11654;CHR00058021	K12309+K12309+K12309+K12309+K12309+K12309+K12309+K12309+K12309+K12309+K12309+K12309+K12309+K12309+K12309+K12309+K12309+K12373	https:\\www.genome.jp\dbget-bin\www_bget?map00604
Biotin metabolism	ko00780	23 out of 6124 0.375571521881123%	110 out of 24714 0.445091850772841%	0.85445	1	CHR00013434;CHR00013435;CHR00050238;CHR00089056;novel.25291;CHR00013586;CHR00045065;CHR00078758;CHR00060067;CHR00031076;CHR00023035;CHR00015338;CHR00015341;CHR00056060;CHR00042366;novel.1873;novel.25162;novel.27727;novel.5624;novel.37525;novel.1273;novel.14747;CHR00018089	K00059+K00059+K00059+K00059+K00059+K00208+K00208+K01012+K09458+K09458+K09458+K09458+K09458+K09458+K09458+K09458+K09458+K09458+K09458+K09458+K09458+K09458+K19562	https:\\www.genome.jp\dbget-bin\www_bget?map00780
Neomycin, kanamycin and gentamicin biosynthesis	ko00524	3 out of 6124 0.0489875898105813%	18 out of 24714 0.0728332119446468%	0.86022	1	CHR00065967;CHR00054839;CHR00054841	K00844+K00844+K00844	https:\\www.genome.jp\dbget-bin\www_bget?map00524
SNARE interactions in vesicular transport	ko04130	21 out of 6124 0.342913128674069%	103 out of 24714 0.416767823905479%	0.876189	1	CHR00072597;CHR00005513;CHR00083539;CHR00093555;CHR00063661;CHR00084190;CHR00082143;CHR00028526;CHR00038213;novel.27633;CHR00014627;novel.35994;CHR00005920;CHR00011543;CHR00066556;CHR00087385;CHR00082868;CHR00060690;CHR00081534;CHR00062620;CHR00002127	K08486+K08486+K08486+K08486+K08486+K08488+K08488+K08488+K08489+K08489+K08490+K08490+K08493+K08493+K08495+K08506+K08506+K08516+K08516+K08516+K08517	https:\\www.genome.jp\dbget-bin\www_bget?map04130
Steroid biosynthesis	ko00100	20 out of 6124 0.326583932070542%	100 out of 24714 0.404628955248038%	0.891947	1	CHR00055383;novel.23747;CHR00050975;CHR00092695;CHR00035089;CHR00035090;CHR00013698;CHR00019265;CHR00043222;novel.29884;CHR00042547;CHR00066928;CHR00092040;CHR00092041;CHR00089824;CHR00024207;CHR00069698;CHR00004197;CHR00008340;CHR00048867	K00227+K00511+K00559+K01052+K01853+K01853+K01853+K01853+K08242+K08242+K08246+K09828+K09832+K09832+K14424+K14424+K14424+K14674+K14674+K23558	https:\\www.genome.jp\dbget-bin\www_bget?map00100
Glucosinolate biosynthesis	ko00966	10 out of 6124 0.163291966035271%	54 out of 24714 0.21849963583394%	0.892772	1	CHR00060479;CHR00035428;CHR00023166;CHR00025056;CHR00048375;CHR00063707;CHR00060795;CHR00060796;CHR00058650;CHR00075359	K00826+K00826+K01703+K11818+K11818+K11818+K11820+K11820+K12153+K12153	https:\\www.genome.jp\dbget-bin\www_bget?map00966
Ascorbate and aldarate metabolism	ko00053	82 out of 6124 1.33899412148922%	373 out of 24714 1.50926600307518%	0.908002	1	CHR00016206;CHR00016207;CHR00086101;CHR00012832;CHR00050804;CHR00040486;CHR00040488;CHR00035885;CHR00011023;CHR00080059;CHR00046945;CHR00046946;CHR00053191;CHR00082865;CHR00020303;CHR00029809;CHR00048864;CHR00085598;CHR00093531;CHR00059303;CHR00068957;novel.27026;novel.29141;CHR00006276;CHR00036157;CHR00052249;novel.36276;CHR00093173;CHR00059018;CHR00073841;CHR00051753;CHR00072341;CHR00024383;CHR…	K00002+K00002+K00002+K00002+K00002+K00002+K00002+K00012+K00012+K00012+K00103+K00103+K00128+K00128+K00128+K00128+K00128+K00128+K00128+K00128+K00128+K00128+K00128+K00423+K00423+K00423+K00423+K00434+K00469+K00469+K08232+K08232+K08679+K08679+K08679+K08679+K08679+K10046+K10047+K10047+K12447+K12447+K12447+K12447+K12447+K12447+K12447+K12447+K12447+K12447+K12447+K12447+K12447+K12447+K12447+K12447+K12447+…	https:\\www.genome.jp\dbget-bin\www_bget?map00053
Ribosome biogenesis in eukaryotes	ko03008	71 out of 6124 1.15937295885042%	328 out of 24714 1.32718297321356%	0.918977	1	CHR00026084;CHR00042334;CHR00067778;novel.38689;CHR00008939;CHR00050633;CHR00070033;CHR00055052;CHR00067665;novel.1000;CHR00017238;CHR00056827;CHR00093726;CHR00016191;novel.5192;CHR00014020;CHR00019349;CHR00042737;CHR00019782;CHR00086923;CHR00020459;CHR00020460;CHR00066820;CHR00064743;CHR00062470;CHR00079020;CHR00033601;CHR00041920;CHR00054106;CHR00024720;CHR00079960;CHR00069362;CHR00057571;CHR00…	K03097+K03097+K03097+K03097+K03115+K03264+K03537+K03539+K06943+K06943+K07562+K07936+K07936+K07936+K07936+K11129+K11129+K11130+K11131+K11883+K11883+K11883+K11883+K12619+K12619+K12619+K12619+K12845+K13288+K14290+K14290+K14521+K14521+K14525+K14525+K14525+K14525+K14536+K14536+K14539+K14544+K14544+K14548+K14548+K14548+K14548+K14548+K14550+K14553+K14558+K14558+K14558+K14558+K14561+K14561+K14564+K14566+…	https:\\www.genome.jp\dbget-bin\www_bget?map03008
Isoquinoline alkaloid biosynthesis	ko00950	50 out of 6124 0.816459830176355%	237 out of 24714 0.958970623937849%	0.920466	1	CHR00068125;CHR00005635;CHR00005636;CHR00002608;CHR00015269;CHR00037044;novel.6939;CHR00069461;CHR00060985;CHR00043422;CHR00061191;novel.39546;CHR00009130;CHR00009706;CHR00009707;CHR00009708;CHR00009712;CHR00019108;CHR00067887;CHR00087630;CHR00087631;novel.465;CHR00013392;CHR00072020;CHR00084602;CHR00012986;CHR00012991;CHR00068797;CHR00085416;CHR00082555;CHR00086117;CHR00086118;CHR00046466;CHR000…	K00276+K00276+K00276+K00276+K00276+K00276+K00276+K00422+K00422+K00422+K00811+K00811+K00815+K00815+K00815+K00815+K00815+K00815+K00815+K00815+K00815+K00815+K01593+K01593+K01593+K01742+K01742+K01742+K13382+K13382+K13382+K13382+K13384+K13385+K13385+K13385+K13385+K13385+K14454+K14454+K14454+K14454+K14455+K14975+K14975+K15849+K15849+K22097+K22097+K22097	https:\\www.genome.jp\dbget-bin\www_bget?map00950
Selenocompound metabolism	ko00450	17 out of 6124 0.277596342259961%	90 out of 24714 0.364166059723234%	0.925626	1	CHR00018228;CHR00030158;CHR00052679;CHR00003054;novel.26791;novel.32846;novel.37673;novel.10817;CHR00042406;CHR00042407;CHR00067337;CHR00086253;CHR00047693;CHR00007666;novel.22201;CHR00027835;CHR00067508	K00384+K00384+K00384+K00384+K00384+K00384+K00384+K00384+K00549+K00549+K00549+K01739+K01739+K01874+K01874+K13811+K13811	https:\\www.genome.jp\dbget-bin\www_bget?map00450
Non-homologous end-joining	ko03450	2 out of 6124 0.0326583932070542%	16 out of 24714 0.064740632839686%	0.934188	1	CHR00015804;CHR00024384	K10865+K10866	https:\\www.genome.jp\dbget-bin\www_bget?map03450
Biosynthesis of various secondary metabolites - part 2	ko00998	3 out of 6124 0.0489875898105813%	22 out of 24714 0.0890183701545683%	0.936688	1	CHR00012807;CHR00077659;CHR00053096	K21568+K24277+K24277	https:\\www.genome.jp\dbget-bin\www_bget?map00998
Phenylpropanoid biosynthesis	ko00940	181 out of 6124 2.95558458523841%	815 out of 24714 3.29772598527151%	0.962849	1	CHR00018899;CHR00037295;CHR00037298;CHR00020015;CHR00047363;CHR00047364;novel.13186;CHR00055983;CHR00055987;CHR00006654;CHR00006660;CHR00006669;CHR00037111;CHR00040648;CHR00018879;CHR00029841;CHR00028593;CHR00083301;CHR00069581;CHR00083271;CHR00047949;CHR00065981;CHR00081031;CHR00093725;CHR00065771;CHR00039103;CHR00054466;CHR00064435;CHR00056556;CHR00092586;CHR00065855;CHR00060843;CHR00073384;CHR…	K00083+K00083+K00083+K00083+K00083+K00083+K00083+K00430+K00430+K00430+K00430+K00430+K00430+K00430+K00430+K00430+K00430+K00430+K00430+K00430+K00430+K00430+K00430+K00430+K00430+K00430+K00430+K00430+K00430+K00430+K00430+K00430+K00430+K00430+K00430+K00430+K00430+K00430+K00430+K00487+K00487+K00588+K00588+K00588+K00588+K00588+K00588+K00588+K00588+K00588+K01188+K01188+K01188+K01188+K01188+K01188+K01188+…	https:\\www.genome.jp\dbget-bin\www_bget?map00940
Flavonoid biosynthesis	ko00941	63 out of 6124 1.02873938602221%	307 out of 24714 1.24221089261148%	0.966606	1	CHR00037184;CHR00023554;CHR00009299;CHR00018425;CHR00029783;CHR00029786;CHR00033368;CHR00033374;CHR00005677;CHR00066972;CHR00049452;CHR00067933;CHR00029120;CHR00071024;CHR00055142;CHR00036904;CHR00032892;CHR00070310;CHR00087669;CHR00067472;CHR00043841;CHR00059026;CHR00020632;CHR00035770;CHR00081012;CHR00048180;CHR00020423;CHR00042765;CHR00082064;CHR00004509;CHR00039557;CHR00039558;CHR00075732;CHR…	K00475+K00475+K00487+K00487+K00588+K00588+K00588+K00588+K00588+K00588+K00588+K00588+K00588+K01859+K01859+K01859+K01859+K01859+K01859+K05277+K05277+K05278+K05278+K05280+K08243+K08695+K09754+K13065+K13065+K13065+K13065+K13065+K13065+K13065+K13065+K13065+K13065+K13065+K13065+K13065+K13065+K13065+K13065+K13065+K13065+K13065+K13065+K13065+K13065+K13065+K13065+K13065+K13065+K13065+K13065+K13065+K13080+…	https:\\www.genome.jp\dbget-bin\www_bget?map00941
Flavone and flavonol biosynthesis	ko00944	4 out of 6124 0.0653167864141084%	32 out of 24714 0.129481265679372%	0.973292	1	CHR00035770;CHR00027332;CHR00085932;CHR00040500	K05280+K13080+K13264+K13264	https:\\www.genome.jp\dbget-bin\www_bget?map00944
Photosynthesis	ko00195	56 out of 6124 0.914435009797518%	279 out of 24714 1.12891478514202%	0.973527	1	CHR00055917;CHR00020321;novel.33425;CHR00062538;CHR00064530;CHR00060847;CHR00007810;CHR00074867;CHR00029399;CHR00020329;novel.22718;novel.32828;novel.36398;novel.16047;CHR00063648;CHR00045215;CHR00087464;CHR00025140;CHR00017459;CHR00000013;CHR00055159;CHR00026890;CHR00040176;CHR00039513;CHR00061988;CHR00072379;CHR00016749;CHR00065074;CHR00020606;CHR00093393;CHR00012964;CHR00042339;CHR00091660;CHR…	K02109+K02111+K02111+K02113+K02113+K02113+K02115+K02115+K02634+K02634+K02634+K02634+K02634+K02634+K02636+K02638+K02638+K02639+K02639+K02641+K02641+K02690+K02692+K02693+K02693+K02693+K02693+K02694+K02695+K02698+K02699+K02699+K02701+K02701+K02704+K02716+K02716+K02717+K02717+K02717+K02717+K02721+K02721+K02721+K02723+K03541+K03541+K03542+K08901+K08901+K08901+K08901+K08901+K08903+K08905+K14332	https:\\www.genome.jp\dbget-bin\www_bget?map00195
Indole alkaloid biosynthesis	ko00901	11 out of 6124 0.179621162638798%	70 out of 24714 0.283240268673626%	0.975925	1	CHR00013392;CHR00072020;CHR00084602;CHR00092251;CHR00047780;CHR00047781;CHR00064226;CHR00055490;CHR00006933;CHR00054448;CHR00068903	K01593+K01593+K01593+K01757+K01757+K01757+K01757+K01757+K01757+K12695+K12695	https:\\www.genome.jp\dbget-bin\www_bget?map00901
Stilbenoid, diarylheptanoid and gingerol biosynthesis	ko00945	43 out of 6124 0.702155453951666%	223 out of 24714 0.902322570203124%	0.978907	1	CHR00009299;CHR00018425;CHR00029783;CHR00029786;CHR00033368;CHR00033374;CHR00005677;CHR00066972;CHR00049452;CHR00067933;CHR00029120;CHR00020423;CHR00042765;CHR00082064;CHR00004509;CHR00039557;CHR00039558;CHR00075732;CHR00077159;CHR00037237;CHR00024366;CHR00082293;CHR00029661;CHR00029666;CHR00029910;CHR00029911;CHR00054789;CHR00018521;CHR00018524;CHR00030705;CHR00015472;CHR00074200;CHR00030079;CHR…	K00487+K00487+K00588+K00588+K00588+K00588+K00588+K00588+K00588+K00588+K00588+K09754+K13065+K13065+K13065+K13065+K13065+K13065+K13065+K13065+K13065+K13065+K13065+K13065+K13065+K13065+K13065+K13065+K13065+K13065+K13065+K13065+K13065+K13065+K13065+K13065+K13065+K13065+K13065+K13065+K13065+K16040+K17212	https:\\www.genome.jp\dbget-bin\www_bget?map00945
Cutin, suberine and wax biosynthesis	ko00073	33 out of 6124 0.538863487916394%	179 out of 24714 0.724285829893987%	0.982786	1	CHR00013066;CHR00053729;CHR00022499;CHR00020695;CHR00077340;CHR00065231;CHR00010429;CHR00091218;CHR00077491;CHR00039291;CHR00061299;CHR00082463;CHR00082519;CHR00035202;CHR00049351;CHR00061285;CHR00031052;CHR00043755;novel.38295;CHR00030670;CHR00030671;CHR00030673;CHR00001821;CHR00091138;CHR00086568;CHR00072679;CHR00067632;CHR00029442;CHR00063975;CHR00063976;CHR00033107;novel.26709;CHR00078529	K15398+K15398+K15400+K15400+K15400+K15402+K15404+K15404+K15404+K15405+K15405+K15406+K15406+K15406+K15406+K17991+K17991+K17991+K17991+K20495+K20495+K20495+K20495+K20495+K20495+K20495+K20769+K20769+K20769+K20769+K20769+K20769+K21995	https:\\www.genome.jp\dbget-bin\www_bget?map00073
Pentose and glucuronate interconversions	ko00040	117 out of 6124 1.91051600261267%	562 out of 24714 2.27401472849397%	0.988845	1	CHR00016206;CHR00016207;CHR00086101;CHR00012832;CHR00050804;CHR00040486;CHR00040488;CHR00019461;CHR00085313;CHR00035885;CHR00011023;CHR00080059;CHR00092106;CHR00055481;CHR00001727;CHR00056438;CHR00001434;CHR00001435;CHR00056391;CHR00051243;CHR00051244;CHR00062671;CHR00074273;CHR00049641;CHR00035344;CHR00080972;CHR00093312;CHR00093313;CHR00016933;CHR00055762;CHR00014724;CHR00007163;CHR00007169;CHR…	K00002+K00002+K00002+K00002+K00002+K00002+K00002+K00008+K00008+K00012+K00012+K00012+K00078+K00875+K00963+K01051+K01051+K01051+K01051+K01051+K01051+K01051+K01051+K01051+K01051+K01051+K01051+K01051+K01051+K01051+K01051+K01051+K01051+K01051+K01051+K01051+K01051+K01051+K01051+K01051+K01051+K01051+K01051+K01051+K01051+K01051+K01051+K01051+K01184+K01184+K01184+K01184+K01184+K01184+K01184+K01184+K01184+…	https:\\www.genome.jp\dbget-bin\www_bget?map00040
Betalain biosynthesis	ko00965	7 out of 6124 0.11430437622469%	63 out of 24714 0.254916241806264%	0.998033	1	CHR00013392;CHR00072020;CHR00084602;CHR00085295;CHR00077153;CHR00019161;CHR00062429	K01593+K01593+K01593+K15777+K15777+K15777+K15777	https:\\www.genome.jp\dbget-bin\www_bget?map00965
Base excision repair	ko03410	19 out of 6124 0.310254735467015%	147 out of 24714 0.594804564214615%	0.999879	1	CHR00053450;CHR00031218;CHR00001797;novel.20988;novel.18710;novel.19305;CHR00072527;CHR00045577;CHR00015363;novel.7157;CHR00051802;novel.9074;CHR00069964;CHR00039622;CHR00041070;CHR00025227;CHR00032062;CHR00053845;novel.17916	K01142+K01246+K02324+K02324+K02335+K02335+K03505+K03648+K03660+K04802+K10563+K10563+K10771+K10771+K10773+K10773+K10773+K10773+K10773	https:\\www.genome.jp\dbget-bin\www_bget?map03410
Other glycan degradation	ko00511	54 out of 6124 0.881776616590464%	339 out of 24714 1.37169215829085%	0.999974	1	CHR00042391;CHR00020147;CHR00024242;CHR00076682;CHR00062723;CHR00047253;CHR00066590;CHR00062303;CHR00066437;novel.28271;CHR00087673;CHR00068963;CHR00052409;CHR00014721;CHR00001215;CHR00047411;CHR00047412;CHR00024251;CHR00049563;CHR00045846;CHR00081640;CHR00080659;CHR00066287;CHR00086218;CHR00030920;CHR00034726;CHR00004282;CHR00079019;CHR00054549;novel.27581;CHR00081924;CHR00065764;CHR00087253;CHR…	K01190+K01191+K01191+K01191+K01191+K01191+K01191+K01191+K01191+K01191+K01206+K01206+K01206+K01206+K01206+K01206+K01206+K01206+K01206+K01206+K01206+K01206+K01206+K01206+K01206+K01206+K01206+K01206+K01227+K01227+K01444+K12309+K12309+K12309+K12309+K12309+K12309+K12309+K12309+K12309+K12309+K12309+K12309+K12309+K12309+K12309+K12309+K12309+K12373+K15923+K15923+K17108+K17108+K17108	https:\\www.genome.jp\dbget-bin\www_bget?map00511
Protein processing in endoplasmic reticulum	ko04141	234 out of 6124 3.82103200522534%	1182 out of 24714 4.7827142510318%	0.999986	1	novel.19600;CHR00027316;CHR00027323;CHR00058063;CHR00051145;CHR00026292;CHR00015297;CHR00024964;CHR00024966;novel.3552;novel.3556;novel.3557;CHR00061030;CHR00039752;CHR00034279;CHR00034281;novel.1643;novel.29353;CHR00005415;CHR00055036;CHR00047418;CHR00071844;CHR00071845;CHR00001243;CHR00001249;CHR00049496;CHR00076449;CHR00079697;CHR00053575;CHR00053576;CHR00042714;CHR00039194;CHR00035071;CHR0002…	K01230+K01456+K01456+K01456+K01456+K01456+K01456+K01456+K01456+K01456+K01456+K01456+K03094+K03094+K03094+K03094+K03094+K03094+K03237+K03237+K03283+K03283+K03283+K03283+K03283+K03283+K03283+K03283+K03283+K03283+K03283+K03283+K03283+K03283+K03283+K03283+K03283+K03283+K03283+K03283+K03283+K03283+K03283+K03283+K03283+K03283+K03283+K03283+K03283+K03283+K03283+K03283+K03283+K03283+K03283+K03283+K03283+…	https:\\www.genome.jp\dbget-bin\www_bget?map04141
RNA polymerase	ko03020	85 out of 6124 1.3879817112998%	498 out of 24714 2.01505219713523%	0.999989	1	CHR00063491;novel.17414;novel.17912;novel.18831;novel.18996;novel.1821;novel.19234;novel.20149;novel.21268;novel.21269;novel.21828;novel.22596;novel.2241;novel.23678;novel.23900;novel.23979;novel.25452;novel.25791;novel.25859;novel.2589;novel.27317;novel.27344;novel.27489;novel.27758;novel.2702;novel.2732;novel.5083;novel.5676;novel.6172;novel.28822;novel.29014;novel.2855;novel.31507;novel.31582;…	K03006+K03006+K03006+K03006+K03006+K03006+K03006+K03006+K03006+K03006+K03006+K03006+K03006+K03006+K03006+K03006+K03006+K03006+K03006+K03006+K03006+K03006+K03006+K03006+K03006+K03006+K03006+K03006+K03006+K03006+K03006+K03006+K03006+K03006+K03006+K03006+K03006+K03006+K03006+K03006+K03006+K03006+K03006+K03006+K03006+K03006+K03006+K03006+K03006+K03006+K03006+K03006+K03006+K03006+K03006+K03006+K03006+…	https:\\www.genome.jp\dbget-bin\www_bget?map03020
RNA transport	ko03013	119 out of 6124 1.94317439581973%	673 out of 24714 2.72315286881929%	0.999997	1	CHR00063744;CHR00033373;CHR00038712;novel.1037;CHR00061047;CHR00065788;CHR00065793;CHR00080095;novel.18002;CHR00071857;CHR00031470;novel.21860;novel.9287;CHR00050775;CHR00055945;CHR00061969;CHR00051439;CHR00005415;CHR00055036;CHR00018428;novel.19326;novel.11141;CHR00062896;CHR00050088;CHR00050091;CHR00063086;CHR00029220;CHR00036494;CHR00017124;CHR00043810;novel.31251;novel.37696;novel.8872;CHR000…	K00784+K00974+K02516+K02516+K03113+K03113+K03113+K03113+K03113+K03231+K03231+K03231+K03231+K03236+K03236+K03236+K03236+K03237+K03237+K03238+K03238+K03238+K03239+K03239+K03239+K03239+K03242+K03242+K03243+K03243+K03243+K03243+K03243+K03245+K03247+K03253+K03253+K03254+K03257+K03257+K03259+K03259+K03260+K03260+K03260+K03260+K03260+K03260+K03260+K03262+K03537+K03539+K03680+K03680+K03680+K03754+K05019+…	https:\\www.genome.jp\dbget-bin\www_bget?map03013
Nucleotide excision repair	ko03420	53 out of 6124 0.865447419986937%	352 out of 24714 1.42429392247309%	0.999997	1	CHR00001797;novel.20988;novel.18710;novel.19305;CHR00006298;CHR00077139;CHR00075900;CHR00050662;CHR00072527;CHR00072849;CHR00018240;CHR00082652;CHR00023630;novel.7157;CHR00015018;CHR00075682;CHR00006107;CHR00007630;CHR00022944;CHR00028534;CHR00027072;novel.21930;novel.208;novel.24224;novel.25715;novel.28505;novel.30355;novel.3214;novel.36782;novel.39414;novel.39980;novel.4918;CHR00043085;CHR00038…	K02324+K02324+K02335+K02335+K03143+K03143+K03143+K03144+K03505+K03868+K03868+K03868+K03868+K04802+K07466+K07466+K07466+K07466+K07466+K07466+K07466+K07466+K07466+K07466+K07466+K07466+K07466+K07466+K07466+K07466+K07466+K07466+K10609+K10610+K10610+K10755+K10755+K10755+K10838+K10838+K10839+K10839+K10839+K10839+K10839+K10839+K10839+K10845+K10845+K10846+K10848+K10849+K10849	https:\\www.genome.jp\dbget-bin\www_bget?map03420
Basal transcription factors	ko03022	38 out of 6124 0.62050947093403%	291 out of 24714 1.17747025977179%	1	1	CHR00005624;CHR00069829;CHR00021661;CHR00004056;CHR00061076;CHR00024212;CHR00022260;CHR00013875;novel.31311;CHR00021299;CHR00067786;novel.4066;CHR00073225;CHR00035663;CHR00042563;novel.1307;CHR00013425;CHR00013429;CHR00053257;CHR00040545;CHR00086516;CHR00089170;novel.19835;novel.32734;CHR00044329;CHR00059802;CHR00028523;CHR00055728;CHR00006298;CHR00077139;CHR00075900;CHR00050662;CHR00062115;CHR00…	K03122+K03122+K03122+K03122+K03122+K03122+K03122+K03122+K03123+K03125+K03125+K03125+K03126+K03126+K03127+K03129+K03131+K03131+K03131+K03131+K03131+K03131+K03131+K03131+K03132+K03134+K03136+K03139+K03143+K03143+K03143+K03144+K10845+K10845+K14649+K14649+K14649+K14649	https:\\www.genome.jp\dbget-bin\www_bget?map03022
Ribosome	ko03010	131 out of 6124 2.13912475506205%	767 out of 24714 3.10350408675245%	1	1	novel.31313;CHR00047357;CHR00048130;novel.31369;CHR00020698;novel.10746;CHR00069049;CHR00015226;CHR00088309;CHR00085107;CHR00053862;CHR00010113;CHR00029750;CHR00028144;CHR00023370;CHR00027047;CHR00083735;novel.22575;CHR00048084;CHR00051435;novel.12141;CHR00091942;CHR00062231;CHR00078136;CHR00025192;CHR00072009;CHR00022146;CHR00036666;novel.18535;CHR00084576;CHR00018082;CHR00067063;CHR00034027;CHR…	K02864+K02866+K02866+K02866+K02867+K02868+K02871+K02871+K02874+K02874+K02875+K02876+K02877+K02878+K02881+K02881+K02881+K02881+K02882+K02882+K02882+K02884+K02884+K02885+K02885+K02885+K02885+K02888+K02889+K02890+K02891+K02891+K02893+K02894+K02896+K02898+K02899+K02899+K02900+K02903+K02904+K02906+K02911+K02912+K02912+K02915+K02915+K02916+K02916+K02916+K02917+K02920+K02922+K02923+K02925+K02926+K02926+…	https:\\www.genome.jp\dbget-bin\www_bget?map03010
Homologous recombination	ko03440	57 out of 6124 0.930764206401045%	402 out of 24714 1.62660840009711%	1	1	novel.18710;novel.19305;CHR00025943;CHR00072527;CHR00008494;CHR00090755;novel.13703;CHR00015018;CHR00075682;CHR00006107;CHR00007630;CHR00022944;CHR00028534;CHR00027072;novel.21930;novel.208;novel.24224;novel.25715;novel.28505;novel.30355;novel.3214;novel.36782;novel.39414;novel.39980;novel.4918;CHR00053444;novel.11124;CHR00002385;CHR00042154;CHR00042156;CHR00069780;CHR00031688;novel.18979;CHR0001…	K02335+K02335+K03165+K03505+K04728+K04728+K04728+K07466+K07466+K07466+K07466+K07466+K07466+K07466+K07466+K07466+K07466+K07466+K07466+K07466+K07466+K07466+K07466+K07466+K07466+K08991+K08991+K10683+K10683+K10683+K10728+K10728+K10728+K10865+K10866+K10869+K10875+K10875+K10875+K10875+K10881+K10901+K12173+K12173+K12173+K12173+K12173+K12173+K12173+K12173+K12173+K12173+K12173+K12173+K12173+K15362+K15362	https:\\www.genome.jp\dbget-bin\www_bget?map03440
DNA replication	ko03030	33 out of 6124 0.538863487916394%	310 out of 24714 1.25434976126892%	1	1	CHR00064618;CHR00053865;CHR00001797;novel.20988;novel.18710;novel.19305;novel.20991;novel.22796;CHR00053959;CHR00072527;novel.7157;CHR00015018;CHR00075682;CHR00006107;CHR00007630;CHR00022944;CHR00028534;CHR00027072;novel.21930;novel.208;novel.24224;novel.25715;novel.28505;novel.30355;novel.3214;novel.36782;novel.39414;novel.39980;novel.4918;CHR00067704;CHR00061974;CHR00072660;CHR00089229	K02209+K02320+K02324+K02324+K02335+K02335+K02540+K02540+K02685+K03505+K04802+K07466+K07466+K07466+K07466+K07466+K07466+K07466+K07466+K07466+K07466+K07466+K07466+K07466+K07466+K07466+K07466+K07466+K07466+K10742+K10755+K10755+K10755	https:\\www.genome.jp\dbget-bin\www_bget?map03030
Mismatch repair	ko03430	31 out of 6124 0.50620509470934%	305 out of 24714 1.23411831350651%	1	1	CHR00072527;novel.7157;CHR00085000;CHR00024861;CHR00074863;CHR00015018;CHR00075682;CHR00006107;CHR00007630;CHR00022944;CHR00028534;CHR00027072;novel.21930;novel.208;novel.24224;novel.25715;novel.28505;novel.30355;novel.3214;novel.36782;novel.39414;novel.39980;novel.4918;novel.27437;CHR00027117;CHR00023167;CHR00038157;CHR00080518;CHR00061974;CHR00072660;CHR00089229	K03505+K04802+K07456+K07456+K07456+K07466+K07466+K07466+K07466+K07466+K07466+K07466+K07466+K07466+K07466+K07466+K07466+K07466+K07466+K07466+K07466+K07466+K07466+K08735+K08736+K08737+K08737+K08739+K10755+K10755+K10755	https:\\www.genome.jp\dbget-bin\www_bget?map03430
Spliceosome	ko03040	187 out of 6124 3.05355976485957%	1122 out of 24714 4.53993687788298%	1	1	CHR00047418;CHR00071844;CHR00071845;CHR00001243;CHR00001249;CHR00049496;CHR00076449;CHR00079697;CHR00053575;CHR00053576;CHR00042714;CHR00039194;CHR00035071;CHR00026055;CHR00026057;CHR00033012;CHR00033844;CHR00038479;CHR00016101;CHR00092451;CHR00080840;CHR00036208;CHR00076970;CHR00051622;CHR00055480;CHR00048708;CHR00028968;CHR00027811;CHR00008838;CHR00067299;CHR00067300;CHR00003884;CHR00003890;CHR…	K03283+K03283+K03283+K03283+K03283+K03283+K03283+K03283+K03283+K03283+K03283+K03283+K03283+K03283+K03283+K03283+K03283+K03283+K03283+K03283+K03283+K03283+K03283+K03283+K03283+K03283+K03283+K03283+K03283+K03283+K03283+K03283+K03283+K03283+K03283+K03283+K03283+K03283+K03283+K03283+K03283+K03283+K03283+K03283+K03283+K03283+K03283+K03283+K03283+K03283+K06063+K10599+K11087+K11093+K11094+K11094+K11094+…	https:\\www.genome.jp\dbget-bin\www_bget?map03040
Sesquiterpenoid and triterpenoid biosynthesis	ko00909	18 out of 6124 0.293925538863488%	231 out of 24714 0.934692886622967%	1	1	novel.23747;novel.10844;CHR00062880;CHR00091835;CHR00012062;CHR00032029;CHR00093809;CHR00043653;CHR00036466;CHR00087702;CHR00033321;novel.23638;CHR00021655;CHR00013924;CHR00013928;CHR00029196;CHR00061117;CHR00007204	K00511+K14175+K15472+K15472+K15800+K15800+K15803+K15803+K15803+K15803+K15803+K15803+K15813+K15813+K15813+K15813+K20561+K20659	https:\\www.genome.jp\dbget-bin\www_bget?map00909
Aminoacyl-tRNA biosynthesis	ko00970	81 out of 6124 1.3226649248857%	618 out of 24714 2.50060694343287%	1	1	CHR00024308;CHR00038799;CHR00027269;novel.26291;CHR00007785;CHR00007698;CHR00036530;CHR00036835;CHR00050605;CHR00063927;CHR00063928;CHR00069817;CHR00064089;CHR00028468;novel.4316;novel.4786;CHR00065205;CHR00061113;CHR00092240;novel.26601;novel.27488;novel.27775;CHR00007666;novel.22201;CHR00041789;CHR00001826;CHR00082908;CHR00068124;CHR00032564;CHR00032566;CHR00058032;CHR00068415;CHR00073392;novel…	K01866+K01866+K01867+K01867+K01869+K01870+K01870+K01870+K01870+K01870+K01870+K01870+K01870+K01870+K01870+K01870+K01872+K01872+K01872+K01873+K01873+K01873+K01874+K01874+K01880+K01880+K01880+K01880+K01880+K01880+K01881+K01883+K01883+K01883+K01885+K01886+K01887+K01887+K01887+K01887+K01887+K01887+K01887+K01887+K01887+K01887+K01887+K01887+K01887+K01887+K01887+K01887+K01892+K01893+K01893+K01893+K02433+…	https:\\www.genome.jp\dbget-bin\www_bget?map00970

## Sheet: CK vs MT+PEG
#KEGG_pathway	ko_id	Cluster_frequency	Genome_frequency	P-value	Corrected_P-value	GeneID	KEGG Orthology	hyperlink
Metabolic pathways	ko01100	1529 out of 3351 45.6281706953148%	9901 out of 24714 40.0623128591082%	0	0	CHR00053486;CHR00043138;CHR00016206;CHR00012832;CHR00040486;CHR00040488;CHR00088328;CHR00080059;CHR00091228;CHR00053364;CHR00041503;CHR00033776;CHR00007783;CHR00088415;CHR00019386;CHR00056695;novel.35621;novel.36387;CHR00006551;CHR00046347;CHR00012021;CHR00077459;CHR00084988;CHR00073473;CHR00035275;CHR00064960;CHR00001278;CHR00054941;CHR00032131;novel.19431;CHR00001415;CHR00013434;CHR00013435;CHR…	K00001+K00001+K00002+K00002+K00002+K00002+K00003+K00012+K00016+K00016+K00020+K00020+K00020+K00021+K00021+K00021+K00021+K00021+K00026+K00026+K00026+K00029+K00029+K00030+K00031+K00031+K00033+K00053+K00053+K00053+K00058+K00059+K00059+K00059+K00059+K00083+K00083+K00083+K00099+K00099+K00103+K00103+K00106+K00106+K00106+K00106+K00108+K00108+K00108+K00108+K00108+K00108+K00108+K00108+K00108+K00108+K00121+…	https:\\www.genome.jp\dbget-bin\www_bget?map01100
Photosynthesis - antenna proteins	ko00196	38 out of 3351 1.13398985377499%	63 out of 24714 0.254916241806264%	6.49879e-18	9.0983e-16	CHR00053439;CHR00067226;CHR00050040;CHR00050044;CHR00067659;CHR00028989;CHR00068950;CHR00083427;CHR00047895;CHR00068114;CHR00054181;CHR00079480;CHR00069041;CHR00037136;CHR00073804;CHR00090447;CHR00042363;CHR00083642;CHR00083643;CHR00083644;CHR00083646;CHR00083647;CHR00083648;CHR00083649;CHR00083650;CHR00083482;CHR00083483;CHR00051762;CHR00051763;CHR00051764;CHR00051765;CHR00051766;CHR00067371;CHR…	K08907+K08907+K08908+K08908+K08908+K08909+K08909+K08910+K08910+K08910+K08911+K08912+K08912+K08912+K08912+K08912+K08912+K08912+K08912+K08912+K08912+K08912+K08912+K08912+K08912+K08913+K08913+K08913+K08913+K08913+K08913+K08913+K08914+K08915+K08915+K08916+K08917+K08917	https:\\www.genome.jp\dbget-bin\www_bget?map00196
MAPK signaling pathway - plant	ko04016	237 out of 3351 7.07251566696509%	1150 out of 24714 4.65323298535243%	8.89222e-12	1.24491e-09	CHR00079998;CHR00005903;CHR00001047;CHR00047083;CHR00012156;CHR00053722;CHR00026978;CHR00080449;CHR00071283;CHR00034867;CHR00066244;CHR00006461;CHR00078745;CHR00068695;CHR00044122;CHR00068449;CHR00026071;CHR00039024;CHR00048394;CHR00053733;CHR00021987;CHR00035490;CHR00006338;CHR00066993;CHR00048906;CHR00020582;CHR00079623;CHR00091173;CHR00019000;CHR00045730;CHR00035606;CHR00035613;CHR00093036;CHR…	K02183+K02183+K02183+K02183+K02183+K02183+K03781+K03781+K13413+K13414+K13416+K13416+K13416+K13416+K13416+K13416+K13416+K13416+K13416+K13416+K13416+K13416+K13416+K13416+K13416+K13416+K13416+K13416+K13416+K13416+K13416+K13416+K13416+K13416+K13416+K13416+K13416+K13416+K13416+K13416+K13420+K13420+K13420+K13420+K13420+K13420+K13420+K13420+K13420+K13420+K13420+K13420+K13420+K13422+K13422+K13422+K13422+…	https:\\www.genome.jp\dbget-bin\www_bget?map04016
Zeatin biosynthesis	ko00908	62 out of 3351 1.85019397194867%	219 out of 24714 0.886137411993202%	7.00631e-09	9.80883e-07	CHR00002561;novel.10142;CHR00013469;CHR00004444;CHR00026561;CHR00045047;CHR00091417;CHR00091419;CHR00079074;CHR00091873;CHR00031285;CHR00031287;CHR00031289;CHR00082265;CHR00082267;CHR00082268;novel.33970;novel.11798;CHR00009986;CHR00081855;CHR00026710;CHR00087070;CHR00086099;CHR00026985;CHR00026987;CHR00026988;CHR00026989;CHR00026990;CHR00084996;CHR00084997;CHR00084998;CHR00005697;CHR00036671;nov…	K00279+K00279+K10760+K13493+K13493+K13493+K13493+K13493+K13493+K13493+K13493+K13493+K13493+K13493+K13493+K13493+K13493+K13493+K13495+K13495+K13495+K13496+K13496+K13496+K13496+K13496+K13496+K13496+K13496+K13496+K13496+K13496+K13496+K13496+K13496+K13496+K23452+K23452+K23452+K23452+K23452+K23452+K23452+K23452+K23452+K23452+K23452+K23452+K23452+K23452+K23452+K23452+K23452+K23452+K23452+K23452+K23452+…	https:\\www.genome.jp\dbget-bin\www_bget?map00908
Biosynthesis of secondary metabolites	ko01110	975 out of 3351 29.0957923008057%	6218 out of 24714 25.159828437323%	1.4009e-08	1.96127e-06	CHR00053486;CHR00043138;CHR00016206;CHR00012832;CHR00040486;CHR00040488;CHR00088328;CHR00091228;CHR00053364;CHR00088415;CHR00019386;CHR00056695;novel.35621;novel.36387;CHR00006551;CHR00046347;CHR00012021;CHR00073473;CHR00035275;CHR00064960;CHR00001278;CHR00054941;CHR00032131;novel.19431;CHR00001415;CHR00013434;CHR00013435;CHR00050238;CHR00089056;CHR00018899;CHR00047363;CHR00047364;CHR00015304;CHR…	K00001+K00001+K00002+K00002+K00002+K00002+K00003+K00016+K00016+K00021+K00021+K00021+K00021+K00021+K00026+K00026+K00026+K00030+K00031+K00031+K00033+K00053+K00053+K00053+K00058+K00059+K00059+K00059+K00059+K00083+K00083+K00083+K00099+K00099+K00106+K00106+K00106+K00106+K00111+K00111+K00121+K00121+K00121+K00128+K00128+K00128+K00128+K00128+K00134+K00134+K00134+K00161+K00161+K00161+K00164+K00166+K00166+…	https:\\www.genome.jp\dbget-bin\www_bget?map01110
Proteasome	ko03050	69 out of 3351 2.05908683974933%	271 out of 24714 1.09654446872218%	1.08844e-07	1.52381e-05	CHR00035280;CHR00069128;CHR00003925;CHR00081770;CHR00005205;CHR00068530;CHR00068533;CHR00022991;CHR00018653;CHR00018654;CHR00080473;CHR00019585;CHR00058423;CHR00057774;CHR00071890;CHR00000580;CHR00089545;CHR00052236;CHR00006480;CHR00058192;CHR00007202;CHR00041462;CHR00069329;CHR00052367;CHR00036427;CHR00047248;novel.37048;CHR00050446;CHR00091563;CHR00091661;CHR00074185;CHR00074186;CHR00056964;CHR…	K02725+K02725+K02726+K02726+K02727+K02728+K02728+K02728+K02728+K02728+K02729+K02729+K02730+K02730+K02731+K02731+K02731+K02732+K02734+K02735+K02736+K02737+K02737+K02737+K02738+K02738+K02738+K02739+K02739+K03028+K03028+K03028+K03029+K03029+K03029+K03029+K03030+K03031+K03032+K03033+K03033+K03035+K03035+K03036+K03037+K03037+K03038+K03038+K03038+K03039+K03039+K03061+K03061+K03062+K03062+K03062+K03063+…	https:\\www.genome.jp\dbget-bin\www_bget?map03050
Biosynthesis of unsaturated fatty acids	ko01040	38 out of 3351 1.13398985377499%	123 out of 24714 0.497693614955086%	5.08283e-07	7.11597e-05	CHR00054495;CHR00071150;CHR00042540;CHR00087193;CHR00014608;CHR00056610;CHR00022932;CHR00008199;CHR00032346;CHR00024672;CHR00014232;CHR00014234;CHR00014237;CHR00014238;CHR00007253;CHR00007254;CHR00007255;CHR00028155;CHR00028159;CHR00093367;CHR00090704;CHR00082985;CHR00069992;CHR00020994;CHR00072265;CHR00049942;CHR00032238;CHR00019148;CHR00030143;CHR00039182;CHR00043099;CHR00086927;CHR00025246;CHR…	K00232+K00232+K00232+K00232+K01068+K07513+K07513+K10256+K10256+K10256+K10256+K10256+K10256+K10256+K10256+K10256+K10256+K10256+K10256+K10256+K10256+K10256+K10256+K10256+K10256+K10256+K10256+K10256+K10256+K10256+K10256+K10256+K10256+K10256+K10256+K10258+K10258+K10703	https:\\www.genome.jp\dbget-bin\www_bget?map01040
Fatty acid metabolism	ko01212	83 out of 3351 2.47687257535064%	368 out of 24714 1.48903455531278%	1.55761e-06	0.000218065	CHR00013434;CHR00013435;CHR00050238;CHR00089056;CHR00013586;CHR00054495;CHR00071150;CHR00042540;CHR00087193;CHR00009827;CHR00035080;CHR00023155;CHR00055499;CHR00083254;CHR00067384;CHR00054633;CHR00075383;CHR00017181;CHR00033299;CHR00033300;CHR00089300;CHR00062346;CHR00077200;CHR00050305;CHR00080126;CHR00035274;novel.37640;novel.6467;novel.39655;CHR00060614;CHR00064969;CHR00045624;CHR00044011;CHR0…	K00059+K00059+K00059+K00059+K00208+K00232+K00232+K00232+K00232+K00626+K00626+K00645+K01074+K01074+K01074+K01692+K01897+K01897+K01897+K01897+K01897+K01897+K01897+K01897+K01897+K01897+K01897+K01897+K01963+K02160+K02160+K02160+K02160+K07513+K07513+K09458+K09458+K09458+K09458+K09458+K09458+K10256+K10256+K10256+K10256+K10256+K10256+K10256+K10256+K10256+K10256+K10256+K10256+K10256+K10256+K10256+K10256+…	https:\\www.genome.jp\dbget-bin\www_bget?map01212
alpha-Linolenic acid metabolism	ko00592	51 out of 3351 1.52193375111907%	194 out of 24714 0.784980173181193%	1.71828e-06	0.000240559	CHR00025733;CHR00054495;CHR00071150;CHR00042540;CHR00087193;CHR00009193;CHR00009194;CHR00053584;CHR00008955;CHR00028881;CHR00015072;CHR00018675;CHR00051507;CHR00023626;CHR00038290;CHR00015393;CHR00018226;CHR00048110;CHR00048113;CHR00052677;CHR00075716;CHR00056610;CHR00022932;CHR00016760;CHR00061399;novel.32222;CHR00035332;CHR00060953;CHR00064382;CHR00012450;CHR00056194;CHR00036878;CHR00019300;CHR…	K00224+K00232+K00232+K00232+K00232+K00454+K00454+K00454+K00454+K00454+K00454+K00454+K00454+K00454+K01047+K01723+K05894+K05894+K05894+K05894+K05894+K07513+K07513+K08241+K10525+K10525+K10526+K10527+K10527+K10527+K10527+K10527+K10529+K10529+K10529+K10529+K16818+K16818+K16818+K16818+K16818+K16818+K16818+K16818+K16818+K16818+K16818+K18857+K22389+K22389+K22389	https:\\www.genome.jp\dbget-bin\www_bget?map00592
Glyoxylate and dicarboxylate metabolism	ko00630	61 out of 3351 1.82035213369144%	259 out of 24714 1.04798899409242%	8.8105e-06	0.00123347	CHR00006551;CHR00046347;CHR00012021;CHR00011653;novel.31585;CHR00073303;CHR00061009;CHR00076678;CHR00021669;CHR00018009;CHR00035747;CHR00056995;CHR00009397;CHR00047936;novel.35182;CHR00012442;CHR00009827;CHR00035080;CHR00019823;CHR00020363;CHR00058123;CHR00089650;CHR00064031;CHR00063055;CHR00081614;CHR00081615;CHR00055186;CHR00075748;CHR00031652;CHR00085052;CHR00085053;CHR00056177;novel.16644;nov…	K00026+K00026+K00026+K00281+K00284+K00382+K00600+K00600+K00600+K00600+K00600+K00600+K00600+K00600+K00600+K00605+K00626+K00626+K00830+K01601+K01602+K01602+K01602+K01602+K01602+K01602+K01602+K01647+K01647+K01647+K01647+K01895+K01895+K01895+K01915+K01915+K02437+K02437+K03781+K03781+K11517+K11517+K11517+K11517+K11517+K11517+K14272+K15893+K15893+K15919+K15919+K15919+K15919+K19269+K22133+K22133+K22133+…	https:\\www.genome.jp\dbget-bin\www_bget?map00630
Anthocyanin biosynthesis	ko00942	16 out of 3351 0.477469412115786%	40 out of 24714 0.161851582099215%	3.11196e-05	0.00435674	CHR00003395;CHR00035382;CHR00061482;CHR00061483;CHR00005509;CHR00005510;CHR00034811;CHR00018247;CHR00085933;CHR00047059;CHR00040501;CHR00028660;CHR00089947;CHR00089948;CHR00037862;CHR00037863	K12338+K12338+K21383+K21383+K21383+K21383+K21383+K21383+K21383+K21383+K21383+K21383+K21383+K21383+K21383+K21383	https:\\www.genome.jp\dbget-bin\www_bget?map00942
Phenylpropanoid biosynthesis	ko00940	145 out of 3351 4.32706654729931%	815 out of 24714 3.29772598527151%	0.000315816	0.0442142	CHR00018899;CHR00047363;CHR00047364;CHR00055983;CHR00055987;CHR00006654;CHR00006660;CHR00006664;CHR00006669;CHR00037111;CHR00088956;CHR00040648;CHR00018879;CHR00029841;CHR00012380;CHR00012389;CHR00028593;CHR00083301;CHR00069581;CHR00083271;CHR00065981;CHR00081031;CHR00027049;CHR00065771;CHR00039103;CHR00054466;CHR00004138;CHR00056556;CHR00065855;CHR00060843;CHR00060845;CHR00071852;novel.16798;nov…	K00083+K00083+K00083+K00430+K00430+K00430+K00430+K00430+K00430+K00430+K00430+K00430+K00430+K00430+K00430+K00430+K00430+K00430+K00430+K00430+K00430+K00430+K00430+K00430+K00430+K00430+K00430+K00430+K00430+K00430+K00430+K00430+K00430+K00430+K00430+K00430+K00430+K00430+K00487+K00588+K00588+K00588+K00588+K01188+K01188+K01188+K01188+K01188+K01188+K01188+K01188+K01188+K01904+K01904+K01904+K01904+K05349+…	https:\\www.genome.jp\dbget-bin\www_bget?map00940
Glycine, serine and threonine metabolism	ko00260	69 out of 3351 2.05908683974933%	342 out of 24714 1.38383102694829%	0.000414061	0.0579686	CHR00088328;CHR00001415;CHR00059019;CHR00059021;CHR00088047;CHR00092402;CHR00079988;CHR00060025;CHR00085437;CHR00052050;CHR00071285;novel.38138;CHR00037044;CHR00011653;CHR00067349;CHR00067350;CHR00073303;CHR00061009;CHR00076678;CHR00021669;CHR00018009;CHR00035747;CHR00056995;CHR00009397;CHR00047936;novel.35182;CHR00012442;CHR00061144;CHR00046271;CHR00069428;CHR00082385;CHR00028054;CHR00076295;CHR…	K00003+K00058+K00108+K00108+K00108+K00108+K00108+K00108+K00108+K00108+K00108+K00108+K00276+K00281+K00306+K00306+K00382+K00600+K00600+K00600+K00600+K00600+K00600+K00600+K00600+K00600+K00605+K00827+K00827+K00827+K00827+K00827+K00827+K00827+K00827+K00827+K00830+K00831+K00928+K00928+K00928+K01620+K01620+K01696+K01696+K01696+K01696+K01696+K01733+K01754+K01834+K02437+K02437+K12524+K12524+K12524+K12524+…	https:\\www.genome.jp\dbget-bin\www_bget?map00260
Porphyrin and chlorophyll metabolism	ko00860	33 out of 3351 0.984780662488809%	136 out of 24714 0.550295379137331%	0.000533596	0.0747034	CHR00015993;CHR00042790;CHR00023788;CHR00074826;CHR00051029;CHR00025310;CHR00029961;CHR00029962;CHR00013965;CHR00078226;CHR00034766;CHR00021659;CHR00034649;CHR00093274;CHR00035002;CHR00034517;CHR00057921;CHR00045084;CHR00055259;CHR00009913;CHR00065941;CHR00017123;CHR00044645;CHR00044646;CHR00033640;CHR00026317;CHR00011678;CHR00055515;CHR00081865;CHR00083012;CHR00050749;CHR00005412;CHR00041175	K00218+K00218+K00218+K00218+K00218+K00218+K01719+K01719+K01845+K02259+K02259+K02492+K03403+K03403+K03404+K03404+K03405+K03428+K08099+K08101+K10960+K13071+K13071+K13071+K13071+K13544+K13545+K13545+K13545+K13600+K19054+K19073+K22013	https:\\www.genome.jp\dbget-bin\www_bget?map00860
Carbon metabolism	ko01200	158 out of 3351 4.71501044464339%	910 out of 24714 3.68212349275714%	0.000549661	0.0769525	CHR00006551;CHR00046347;CHR00012021;CHR00077459;CHR00084988;CHR00073473;CHR00035275;CHR00064960;CHR00001278;CHR00001415;CHR00009713;CHR00028485;CHR00006565;CHR00077319;CHR00091543;CHR00005079;CHR00085382;CHR00038202;CHR00037340;CHR00062913;CHR00004856;CHR00090060;CHR00048308;CHR00054495;CHR00071150;CHR00042540;CHR00087193;CHR00063411;CHR00075605;CHR00012320;CHR00079516;CHR00010361;CHR00007446;CHR…	K00026+K00026+K00026+K00029+K00029+K00030+K00031+K00031+K00033+K00058+K00121+K00121+K00121+K00131+K00131+K00134+K00134+K00134+K00140+K00161+K00161+K00161+K00164+K00232+K00232+K00232+K00232+K00234+K00234+K00235+K00236+K00261+K00261+K00281+K00382+K00600+K00600+K00600+K00600+K00600+K00600+K00600+K00600+K00600+K00605+K00615+K00615+K00626+K00626+K00627+K00627+K00627+K00627+K00627+K00640+K00640+K00640+…	https:\\www.genome.jp\dbget-bin\www_bget?map01200
Plant hormone signal transduction	ko04075	263 out of 3351 7.84840346165324%	1610 out of 24714 6.5145261794934%	0.00056804	0.0795257	CHR00034620;CHR00004795;CHR00093370;CHR00071283;CHR00089847;CHR00043320;CHR00064600;CHR00079537;CHR00079541;CHR00084738;CHR00046432;CHR00002274;CHR00048602;CHR00048604;CHR00081323;CHR00012976;CHR00034700;CHR00034703;CHR00036858;CHR00036864;CHR00036867;CHR00019645;CHR00002518;CHR00002532;CHR00002539;CHR00031455;CHR00031466;CHR00079883;CHR00030302;CHR00086104;CHR00010885;CHR00061041;CHR00032122;CHR…	K12126+K12126+K12126+K13413+K13415+K13415+K13415+K13415+K13415+K13415+K13415+K13415+K13415+K13415+K13415+K13415+K13415+K13415+K13415+K13415+K13415+K13415+K13415+K13415+K13415+K13415+K13415+K13415+K13415+K13415+K13415+K13415+K13415+K13415+K13415+K13415+K13415+K13415+K13415+K13415+K13415+K13415+K13415+K13415+K13415+K13415+K13415+K13415+K13415+K13415+K13415+K13415+K13415+K13415+K13415+K13415+K13415+…	https:\\www.genome.jp\dbget-bin\www_bget?map04075
Carbon fixation in photosynthetic organisms	ko00710	55 out of 3351 1.64130110414802%	264 out of 24714 1.06822044185482%	0.000689463	0.0965248	CHR00006551;CHR00046347;CHR00012021;CHR00077459;CHR00084988;CHR00005079;CHR00085382;CHR00038202;CHR00048021;CHR00087506;CHR00038250;CHR00027520;CHR00080113;CHR00080114;CHR00005331;CHR00024299;CHR00024301;CHR00036068;novel.21914;novel.30168;CHR00087917;CHR00040221;CHR00003192;CHR00071937;CHR00048537;CHR00020363;CHR00058123;CHR00089650;CHR00064031;CHR00063055;CHR00081614;CHR00081615;CHR00055186;CHR…	K00026+K00026+K00026+K00029+K00029+K00134+K00134+K00134+K00615+K00615+K00855+K00927+K00927+K00927+K00927+K00927+K00927+K00927+K00927+K00927+K01100+K01100+K01595+K01595+K01595+K01601+K01602+K01602+K01602+K01602+K01602+K01602+K01602+K01610+K01623+K01623+K01623+K01623+K01623+K01623+K01803+K01803+K01803+K01803+K01803+K01807+K03841+K03841+K03841+K03841+K05298+K05298+K14272+K14454+K14454	https:\\www.genome.jp\dbget-bin\www_bget?map00710
Caffeine metabolism	ko00232	5 out of 3351 0.149209191286183%	7 out of 24714 0.0283240268673626%	0.000755877	0.105823	CHR00080454;CHR00085068;CHR00085070;CHR00078469;CHR00088354	K00106+K00106+K00106+K00106+K00365	https:\\www.genome.jp\dbget-bin\www_bget?map00232
Plant-pathogen interaction	ko04626	371 out of 3351 11.0713219934348%	2380 out of 24714 9.63016913490329%	0.00152008	0.212811	CHR00028747;CHR00078502;CHR00079998;CHR00005903;CHR00001047;CHR00047083;CHR00012156;CHR00053722;CHR00013658;novel.39009;novel.6837;novel.10261;novel.1415;CHR00061072;novel.37254;CHR00052898;CHR00052907;CHR00023765;CHR00032953;CHR00032963;CHR00045302;CHR00008827;CHR00056608;CHR00029388;CHR00075187;CHR00065580;CHR00093012;CHR00003102;CHR00075211;CHR00041999;CHR00083816;CHR00083298;CHR00050015;CHR00…	K00864+K01373+K02183+K02183+K02183+K02183+K02183+K02183+K02358+K02358+K02358+K02358+K02358+K04079+K04079+K05391+K05391+K05391+K05391+K05391+K05391+K05391+K05391+K05391+K05391+K05391+K05391+K05391+K05391+K05391+K05391+K05391+K05391+K05391+K05391+K05391+K05391+K05391+K05391+K05391+K05391+K05391+K05391+K05391+K05391+K05391+K05391+K05391+K05391+K05391+K05391+K05391+K05391+K05391+K05391+K05391+K05391+…	https:\\www.genome.jp\dbget-bin\www_bget?map04626
Thiamine metabolism	ko00730	18 out of 3351 0.53715308863026%	66 out of 24714 0.267055110463705%	0.00240235	0.336329	CHR00069781;CHR00059184;CHR00058539;CHR00023029;CHR00051570;CHR00039497;CHR00068150;novel.26241;CHR00060781;CHR00084678;CHR00044784;CHR00066782;CHR00062662;CHR00034658;CHR00008623;CHR00058601;novel.20179;novel.15346	K00939+K00939+K00939+K00939+K00939+K00939+K01662+K01662+K03146+K03146+K03147+K03147+K04487+K06928+K20896+K22911+K22911+K22911	https:\\www.genome.jp\dbget-bin\www_bget?map00730
Peroxisome	ko04146	62 out of 3351 1.85019397194867%	323 out of 24714 1.30695152545116%	0.00275312	0.385437	CHR00035275;CHR00064960;CHR00080454;CHR00085068;CHR00085070;CHR00078469;CHR00054495;CHR00071150;CHR00042540;CHR00087193;CHR00067349;CHR00067350;CHR00019823;CHR00062279;CHR00027525;CHR00034235;CHR00075383;CHR00017181;CHR00033299;CHR00033300;CHR00089300;CHR00062346;CHR00077200;CHR00050305;CHR00080126;CHR00035274;novel.37640;novel.6467;CHR00026978;CHR00080449;CHR00052503;CHR00081382;CHR00078080;CHR0…	K00031+K00031+K00106+K00106+K00106+K00106+K00232+K00232+K00232+K00232+K00306+K00306+K00830+K01578+K01640+K01640+K01897+K01897+K01897+K01897+K01897+K01897+K01897+K01897+K01897+K01897+K01897+K01897+K03781+K03781+K04564+K04565+K04565+K07513+K07513+K08726+K08726+K08726+K08726+K08726+K08726+K08726+K08726+K08726+K08726+K08726+K11517+K11517+K11517+K11517+K11517+K11517+K13344+K13346+K13348+K13354+K13354+…	https:\\www.genome.jp\dbget-bin\www_bget?map04146
Fatty acid degradation	ko00071	43 out of 3351 1.28319904506118%	211 out of 24714 0.853767095573359%	0.00379453	0.531235	CHR00053486;CHR00043138;CHR00009713;CHR00028485;CHR00006565;CHR00082865;CHR00029809;CHR00048864;CHR00005422;CHR00059303;CHR00054495;CHR00071150;CHR00042540;CHR00087193;CHR00009827;CHR00035080;CHR00054633;CHR00075383;CHR00017181;CHR00033299;CHR00033300;CHR00089300;CHR00062346;CHR00077200;CHR00050305;CHR00080126;CHR00035274;novel.37640;novel.6467;CHR00056610;CHR00022932;CHR00060953;CHR00064382;CHR0…	K00001+K00001+K00121+K00121+K00121+K00128+K00128+K00128+K00128+K00128+K00232+K00232+K00232+K00232+K00626+K00626+K01692+K01897+K01897+K01897+K01897+K01897+K01897+K01897+K01897+K01897+K01897+K01897+K01897+K07513+K07513+K10527+K10527+K10527+K10527+K10527+K14085+K15401+K18857+K20495+K20495+K20495+K20495	https:\\www.genome.jp\dbget-bin\www_bget?map00071
Photosynthesis	ko00195	54 out of 3351 1.61145926589078%	279 out of 24714 1.12891478514202%	0.00414061	0.579685	CHR00020321;CHR00020369;novel.33425;CHR00062538;CHR00060847;CHR00074867;novel.20298;novel.24785;novel.5740;novel.33524;novel.34663;novel.36398;novel.39187;novel.16047;CHR00063648;CHR00045215;CHR00087464;CHR00017459;CHR00040176;CHR00039513;CHR00061988;CHR00072379;CHR00016749;CHR00065074;CHR00020606;CHR00093393;CHR00012964;CHR00042339;CHR00091660;CHR00074184;CHR00077603;CHR00020322;CHR00020368;CHR0…	K02111+K02111+K02111+K02113+K02113+K02115+K02634+K02634+K02634+K02634+K02634+K02634+K02634+K02634+K02636+K02638+K02638+K02639+K02692+K02693+K02693+K02693+K02693+K02694+K02695+K02698+K02699+K02699+K02701+K02701+K02704+K02705+K02705+K02705+K02707+K02716+K02716+K02717+K02717+K02717+K02721+K02721+K02721+K02723+K03541+K03541+K03542+K08901+K08901+K08901+K08901+K08901+K08905+K14332	https:\\www.genome.jp\dbget-bin\www_bget?map00195
Isoflavonoid biosynthesis	ko00943	19 out of 3351 0.566994926887496%	79 out of 24714 0.31965687464595%	0.00823846	1	CHR00076721;CHR00061521;CHR00068508;CHR00063226;CHR00072402;CHR00037171;CHR00053448;CHR00072648;CHR00085932;CHR00040500;CHR00040028;CHR00030779;CHR00086460;CHR00086461;CHR00089976;CHR00052025;CHR00067491;CHR00031178;CHR00081301	K13258+K13258+K13258+K13258+K13260+K13260+K13260+K13260+K13264+K13264+K13265+K23179+K25075+K25075+K25075+K25075+K25075+K25075+K25075	https:\\www.genome.jp\dbget-bin\www_bget?map00943
Autophagy - other	ko04136	27 out of 3351 0.805729632945389%	125 out of 24714 0.505786194060047%	0.00887591	1	CHR00063072;CHR00051219;novel.20811;CHR00011782;CHR00011784;CHR00089431;CHR00039112;CHR00090617;CHR00077906;CHR00026095;novel.12786;CHR00035177;CHR00019088;CHR00091227;CHR00089808;CHR00050713;CHR00007809;novel.4324;CHR00071859;CHR00055241;CHR00085748;CHR00042146;CHR00017863;CHR00006443;CHR00070740;CHR00074923;CHR00070582	K04382+K04382+K07203+K08269+K08269+K08330+K08331+K08333+K08337+K08337+K08337+K08339+K08341+K08341+K08341+K08341+K08341+K08341+K08343+K08343+K08343+K08343+K17906+K17907+K17907+K19730+K19730	https:\\www.genome.jp\dbget-bin\www_bget?map04136
Glutathione metabolism	ko00480	49 out of 3351 1.4622500746046%	259 out of 24714 1.04798899409242%	0.00937319	1	CHR00035275;CHR00064960;CHR00001278;CHR00086249;CHR00042152;CHR00044358;CHR00008920;CHR00093173;CHR00025981;CHR00046983;CHR00088724;CHR00043486;CHR00092648;CHR00092650;CHR00041638;CHR00089413;CHR00021602;CHR00008429;CHR00058404;CHR00058405;CHR00023386;CHR00051426;CHR00051430;CHR00084131;CHR00084132;CHR00029823;CHR00029825;CHR00073037;CHR00073039;CHR00073015;CHR00002067;CHR00002068;CHR00002071;CHR…	K00031+K00031+K00033+K00383+K00383+K00432+K00432+K00434+K00797+K00797+K00799+K00799+K00799+K00799+K00799+K00799+K00799+K00799+K00799+K00799+K00799+K00799+K00799+K00799+K00799+K00799+K00799+K00799+K00799+K00799+K00799+K00799+K00799+K00799+K00799+K00799+K00799+K00799+K00799+K00799+K00799+K01255+K01255+K01469+K01469+K01469+K01919+K18592+K22596	https:\\www.genome.jp\dbget-bin\www_bget?map00480
Cysteine and methionine metabolism	ko00270	71 out of 3351 2.1187705162638%	406 out of 24714 1.64279355830703%	0.0140307	1	CHR00088328;CHR00091228;CHR00053364;CHR00006551;CHR00046347;CHR00012021;CHR00001415;CHR00038134;novel.19323;novel.19646;novel.2358;novel.28831;CHR00003454;CHR00036187;CHR00086207;CHR00041756;CHR00022272;CHR00088297;novel.24707;novel.34845;CHR00016061;CHR00057932;CHR00025981;CHR00046983;CHR00009130;CHR00009707;CHR00009712;CHR00019108;CHR00067887;CHR00087631;novel.465;CHR00035428;CHR00061144;CHR000…	K00003+K00016+K00016+K00026+K00026+K00026+K00058+K00547+K00547+K00547+K00547+K00547+K00558+K00558+K00640+K00640+K00640+K00640+K00640+K00640+K00789+K00789+K00797+K00797+K00815+K00815+K00815+K00815+K00815+K00815+K00815+K00826+K00827+K00827+K00827+K00827+K00827+K00827+K00827+K00827+K00827+K00831+K00928+K00928+K00928+K01244+K01251+K01251+K01251+K01611+K01611+K01611+K01739+K01919+K08963+K08967+K12524+…	https:\\www.genome.jp\dbget-bin\www_bget?map00270
Arginine and proline metabolism	ko00330	34 out of 3351 1.01462250074605%	173 out of 24714 0.700008092579105%	0.015794	1	CHR00082865;CHR00029809;CHR00048864;CHR00005422;CHR00059303;CHR00047708;CHR00024833;CHR00028351;CHR00049188;CHR00049191;CHR00077859;CHR00046989;CHR00025981;CHR00046983;CHR00017273;CHR00075890;novel.3484;CHR00020578;CHR00004188;CHR00008271;CHR00017239;CHR00060540;novel.35939;CHR00077686;CHR00008147;CHR00058363;CHR00075269;CHR00079639;CHR00050410;CHR00075334;CHR00078804;novel.18017;CHR00038876;nove…	K00128+K00128+K00128+K00128+K00128+K00294+K00294+K00294+K00472+K00472+K00472+K00472+K00797+K00797+K01426+K01426+K01426+K01476+K01583+K01611+K01611+K01611+K10536+K12251+K12259+K12259+K12657+K12657+K13366+K14085+K14454+K14454+K17839+K17839	https:\\www.genome.jp\dbget-bin\www_bget?map00330
Valine, leucine and isoleucine degradation	ko00280	41 out of 3351 1.2235153685467%	221 out of 24714 0.894229991098163%	0.0220754	1	CHR00041503;CHR00033776;CHR00007783;CHR00082865;CHR00029809;CHR00048864;CHR00005422;CHR00059303;CHR00037340;CHR00079838;CHR00014372;CHR00087760;CHR00087761;novel.31068;CHR00073303;CHR00009827;CHR00035080;CHR00035428;CHR00061144;CHR00046271;CHR00069428;CHR00082385;CHR00028054;CHR00076295;CHR00015561;CHR00046909;CHR00076006;CHR00027525;CHR00034235;CHR00054633;CHR00079917;CHR00029400;CHR00089756;CHR…	K00020+K00020+K00020+K00128+K00128+K00128+K00128+K00128+K00140+K00166+K00166+K00253+K00253+K00253+K00382+K00626+K00626+K00826+K00827+K00827+K00827+K00827+K00827+K00827+K00827+K00827+K00827+K01640+K01640+K01692+K01968+K01968+K01968+K01969+K01969+K01969+K05605+K07513+K07513+K14085+K18660	https:\\www.genome.jp\dbget-bin\www_bget?map00280
Alanine, aspartate and glutamate metabolism	ko00250	33 out of 3351 0.984780662488809%	172 out of 24714 0.695961803026625%	0.0238688	1	CHR00010361;CHR00007446;CHR00047708;CHR00024833;CHR00028351;novel.28486;novel.9169;CHR00025779;CHR00061144;CHR00046271;CHR00069428;CHR00082385;CHR00028054;CHR00076295;CHR00015561;CHR00046909;CHR00076006;CHR00019823;CHR00051823;CHR00030193;CHR00003387;novel.6582;CHR00021625;CHR00080084;CHR00072045;CHR00001976;CHR00056740;CHR00029687;CHR00078804;novel.18017;CHR00054550;CHR00078835;CHR00078836	K00261+K00261+K00294+K00294+K00294+K00609+K00609+K00820+K00827+K00827+K00827+K00827+K00827+K00827+K00827+K00827+K00827+K00830+K01915+K01915+K01953+K01955+K01956+K01956+K13051+K13051+K13566+K14272+K14454+K14454+K16871+K17761+K17761	https:\\www.genome.jp\dbget-bin\www_bget?map00250
Amino sugar and nucleotide sugar metabolism	ko00520	102 out of 3351 3.04386750223814%	627 out of 24714 2.5370235494052%	0.0278612	1	CHR00080059;CHR00076415;CHR00072404;novel.3864;CHR00025779;CHR00054841;CHR00016165;CHR00081786;CHR00025452;novel.29788;CHR00051558;CHR00070055;CHR00082808;CHR00027609;CHR00065365;CHR00037838;CHR00053992;CHR00005114;CHR00053714;novel.12746;CHR00042577;CHR00013336;CHR00013340;CHR00087028;CHR00000830;CHR00006991;CHR00067675;CHR00053415;CHR00050510;CHR00019157;CHR00022189;CHR00083154;CHR00019946;CHR0…	K00012+K00326+K00326+K00770+K00820+K00844+K00847+K00847+K00847+K00847+K00966+K00966+K00975+K00975+K00975+K00975+K00975+K00975+K00975+K00975+K01097+K01183+K01183+K01183+K01183+K01183+K01183+K01183+K01183+K01183+K01183+K01183+K01183+K01183+K01183+K01183+K01183+K01183+K01183+K01183+K01183+K01183+K01183+K01183+K01183+K01183+K01209+K01209+K01209+K01784+K01784+K01784+K01784+K01784+K01784+K01809+K01835+…	https:\\www.genome.jp\dbget-bin\www_bget?map00520
Vitamin B6 metabolism	ko00750	8 out of 3351 0.238734706057893%	28 out of 24714 0.113296107469451%	0.0285567	1	novel.16289;novel.20197;novel.33638;CHR00032211;CHR00011632;CHR00047074;CHR00041752;CHR00041753	K00831+K00868+K00868+K01733+K05275+K05275+K13248+K13248	https:\\www.genome.jp\dbget-bin\www_bget?map00750
Inositol phosphate metabolism	ko00562	43 out of 3351 1.28319904506118%	240 out of 24714 0.97110949259529%	0.0331063	1	CHR00037340;CHR00059018;CHR00073841;CHR00071756;CHR00068647;CHR00043124;CHR00042578;CHR00061204;novel.23409;novel.36070;CHR00051251;CHR00083526;CHR00079006;CHR00083846;CHR00058520;CHR00071459;CHR00090618;CHR00047282;CHR00039121;CHR00006841;CHR00006843;CHR00024113;CHR00073242;CHR00093119;CHR00053786;CHR00050346;CHR00039813;CHR00032575;CHR00089664;CHR00013632;CHR00087937;CHR00074628;CHR00090918;CHR…	K00140+K00469+K00469+K00889+K00889+K00889+K00889+K00889+K00889+K00913+K00921+K01092+K01092+K01092+K01092+K01092+K01099+K01114+K01114+K01803+K01803+K01803+K01803+K01803+K01858+K05857+K05857+K05857+K05857+K10572+K18081+K18081+K20279+K21797+K21797+K21797+K24221+K24221+K24221+K24221+K24221+K24221+K24221	https:\\www.genome.jp\dbget-bin\www_bget?map00562
Biosynthesis of amino acids	ko01230	132 out of 3351 3.93912264995524%	846 out of 24714 3.4231609613984%	0.0450428	1	CHR00088328;CHR00073473;CHR00035275;CHR00064960;CHR00054941;CHR00032131;novel.19431;CHR00001415;CHR00005079;CHR00085382;CHR00038202;CHR00061009;CHR00076678;CHR00021669;CHR00018009;CHR00035747;CHR00056995;CHR00009397;CHR00047936;novel.35182;CHR00088120;CHR00048021;CHR00087506;CHR00086207;CHR00041756;CHR00022272;CHR00088297;novel.24707;novel.34845;CHR00016061;CHR00057932;CHR00052137;CHR00087505;CHR…	K00003+K00030+K00031+K00031+K00053+K00053+K00053+K00058+K00134+K00134+K00134+K00600+K00600+K00600+K00600+K00600+K00600+K00600+K00600+K00600+K00611+K00615+K00615+K00640+K00640+K00640+K00640+K00640+K00640+K00789+K00789+K00800+K00800+K00826+K00831+K00850+K00873+K00873+K00873+K00873+K00873+K00873+K00873+K00873+K00891+K00927+K00927+K00927+K00927+K00927+K00927+K00927+K00927+K00927+K00928+K00928+K00928+…	https:\\www.genome.jp\dbget-bin\www_bget?map01230
Sulfur metabolism	ko00920	16 out of 3351 0.477469412115786%	76 out of 24714 0.307518005988509%	0.046602	1	CHR00051020;CHR00086207;CHR00041756;CHR00022272;CHR00088297;novel.24707;novel.34845;CHR00032076;CHR00028755;CHR00026677;CHR00034721;CHR00007806;CHR00027835;CHR00067508;CHR00032451;novel.850	K00392+K00640+K00640+K00640+K00640+K00640+K00640+K00860+K01082+K01739+K02045+K05907+K13811+K13811+K17285+K17285	https:\\www.genome.jp\dbget-bin\www_bget?map00920
Carotenoid biosynthesis	ko00906	27 out of 3351 0.805729632945389%	145 out of 24714 0.586711985109654%	0.0525287	1	CHR00091590;CHR00089057;CHR00079683;novel.4860;CHR00066056;CHR00034784;novel.36164;CHR00038731;CHR00091517;CHR00092897;CHR00053933;CHR00083558;CHR00023114;CHR00033398;CHR00093791;novel.904;CHR00093199;CHR00093200;CHR00063957;CHR00078541;CHR00028426;CHR00053143;CHR00013085;CHR00002822;CHR00052405;CHR00031112;CHR00037735	K02291+K02291+K06444+K06444+K09835+K09838+K09838+K09840+K09840+K09840+K09840+K09841+K09841+K09841+K09841+K09841+K09842+K09842+K09842+K09843+K09843+K09843+K14595+K14595+K15746+K17911+K17911	https:\\www.genome.jp\dbget-bin\www_bget?map00906
Glycolysis / Gluconeogenesis	ko00010	86 out of 3351 2.56639809012235%	537 out of 24714 2.17285748968196%	0.0553343	1	CHR00053486;CHR00043138;CHR00016206;CHR00012832;CHR00040486;CHR00040488;CHR00091228;CHR00053364;CHR00009713;CHR00028485;CHR00006565;CHR00082865;CHR00029809;CHR00048864;CHR00005422;CHR00059303;CHR00077319;CHR00091543;CHR00005079;CHR00085382;CHR00038202;CHR00062913;CHR00004856;CHR00090060;CHR00073303;CHR00052943;novel.22723;novel.2789;novel.30204;novel.7046;CHR00054841;CHR00057345;CHR00052399;CHR00…	K00001+K00001+K00002+K00002+K00002+K00002+K00016+K00016+K00121+K00121+K00121+K00128+K00128+K00128+K00128+K00128+K00131+K00131+K00134+K00134+K00134+K00161+K00161+K00161+K00382+K00627+K00627+K00627+K00627+K00627+K00844+K00850+K00873+K00873+K00873+K00873+K00873+K00873+K00873+K00873+K00895+K00895+K00895+K00927+K00927+K00927+K00927+K00927+K00927+K00927+K00927+K00927+K01568+K01610+K01623+K01623+K01623+…	https:\\www.genome.jp\dbget-bin\www_bget?map00010
Brassinosteroid biosynthesis	ko00905	10 out of 3351 0.298418382572366%	43 out of 24714 0.173990450756656%	0.0582084	1	CHR00069374;CHR00045628;CHR00009512;CHR00090213;CHR00056767;CHR00021612;CHR00043893;CHR00001860;CHR00001861;CHR00055493	K12638+K12638+K12639+K12639+K15639+K15639+K20623+K20623+K20623+K20623	https:\\www.genome.jp\dbget-bin\www_bget?map00905
Fructose and mannose metabolism	ko00051	37 out of 3351 1.10414801551776%	217 out of 24714 0.878044832888242%	0.0823716	1	CHR00054841;CHR00016165;CHR00081786;CHR00025452;novel.29788;CHR00057345;CHR00045179;CHR00021444;novel.2294;CHR00051558;CHR00070055;CHR00025104;CHR00072024;CHR00072026;CHR00075256;CHR00075484;CHR00054266;novel.37344;CHR00006841;CHR00006843;CHR00024113;CHR00073242;CHR00093119;CHR00024472;CHR00047184;CHR00011708;CHR00021999;CHR00055182;CHR00024655;CHR00087839;CHR00005092;CHR00052973;CHR00072217;CHR0…	K00844+K00847+K00847+K00847+K00847+K00850+K00895+K00895+K00895+K00966+K00966+K01103+K01623+K01623+K01623+K01623+K01623+K01623+K01803+K01803+K01803+K01803+K01803+K01805+K01805+K01805+K01805+K01809+K01840+K03841+K03841+K03841+K03841+K17497+K19355+K19355+K19355	https:\\www.genome.jp\dbget-bin\www_bget?map00051
Oxidative phosphorylation	ko00190	52 out of 3351 1.55177558937631%	319 out of 24714 1.29076636724124%	0.0896358	1	CHR00063411;CHR00075605;CHR00012320;CHR00079516;CHR00009779;CHR00073409;CHR00048258;CHR00053203;CHR00039685;CHR00007436;CHR00024264;CHR00067029;CHR00020321;CHR00020369;novel.33425;CHR00062538;CHR00060847;CHR00074867;CHR00026866;novel.24454;CHR00071904;CHR00035328;CHR00039778;CHR00078710;CHR00081609;CHR00091641;CHR00031800;CHR00089444;CHR00084032;CHR00080636;CHR00028390;CHR00050389;novel.33100;CHR…	K00234+K00234+K00235+K00236+K00411+K00411+K00411+K00416+K00417+K00419+K01507+K01535+K02111+K02111+K02111+K02113+K02113+K02115+K02132+K02132+K02134+K02136+K02138+K02138+K02140+K02144+K02145+K02147+K02148+K02149+K02152+K02152+K02152+K02155+K02155+K02259+K02259+K02260+K02266+K02267+K03883+K03884+K03884+K03935+K03953+K03953+K03953+K03955+K03955+K03963+K08738+K08738	https:\\www.genome.jp\dbget-bin\www_bget?map00190
Cyanoamino acid metabolism	ko00460	43 out of 3351 1.28319904506118%	259 out of 24714 1.04798899409242%	0.0914973	1	CHR00061009;CHR00076678;CHR00021669;CHR00018009;CHR00035747;CHR00056995;CHR00009397;CHR00047936;novel.35182;CHR00031109;CHR00031110;CHR00041954;CHR00006371;CHR00084630;CHR00089898;CHR00082656;CHR00010246;novel.25435;CHR00092359;CHR00072598;CHR00072599;CHR00007621;novel.16993;CHR00076391;CHR00021728;CHR00051826;CHR00068691;CHR00068692;novel.9260;novel.17273;novel.21087;CHR00058650;CHR00072045;CHR0…	K00600+K00600+K00600+K00600+K00600+K00600+K00600+K00600+K00600+K01188+K01188+K01188+K01188+K01188+K01188+K01188+K01188+K01188+K05349+K05349+K05349+K05349+K05349+K05350+K05350+K05350+K05350+K05350+K05350+K08248+K08248+K12153+K13051+K13051+K16266+K18592+K20802+K20802+K20802+K22706+K22706+K22706+K22706	https:\\www.genome.jp\dbget-bin\www_bget?map00460
Ubiquinone and other terpenoid-quinone biosynthesis	ko00130	27 out of 3351 0.805729632945389%	155 out of 24714 0.627174880634458%	0.101138	1	CHR00067239;CHR00018425;CHR00009130;CHR00009707;CHR00009712;CHR00019108;CHR00067887;CHR00087631;novel.465;CHR00086791;novel.4429;CHR00033121;CHR00033122;CHR00032949;novel.23855;CHR00038485;novel.37103;CHR00020242;CHR00020243;CHR00070676;CHR00061845;CHR00047680;CHR00046505;CHR00046506;novel.38408;CHR00029874;CHR00012585	K00457+K00487+K00815+K00815+K00815+K00815+K00815+K00815+K00815+K01661+K01661+K01904+K01904+K01904+K01904+K02552+K03809+K05928+K05928+K05928+K12501+K12501+K12502+K12502+K14760+K18606+K23095	https:\\www.genome.jp\dbget-bin\www_bget?map00130
Starch and sucrose metabolism	ko00500	146 out of 3351 4.35690838555655%	982 out of 24714 3.97345634053573%	0.120799	1	CHR00072290;CHR00079858;novel.6844;CHR00048919;CHR00034098;CHR00079911;CHR00001949;CHR00081420;CHR00078809;CHR00043331;CHR00029284;CHR00025274;CHR00093597;CHR00056243;novel.21492;novel.25516;novel.28145;novel.32754;novel.35649;novel.6845;novel.9652;novel.12579;CHR00028407;CHR00010689;CHR00001297;CHR00021367;CHR00032251;CHR00086537;CHR00062080;novel.11355;CHR00005828;CHR00027666;CHR00054841;CHR000…	K00688+K00688+K00688+K00695+K00695+K00695+K00695+K00695+K00695+K00695+K00695+K00695+K00695+K00695+K00695+K00695+K00695+K00695+K00695+K00695+K00695+K00695+K00696+K00700+K00703+K00703+K00703+K00703+K00703+K00703+K00705+K00705+K00844+K00847+K00847+K00847+K00847+K00975+K00975+K00975+K00975+K00975+K00975+K00975+K00975+K01087+K01087+K01087+K01176+K01176+K01176+K01176+K01177+K01177+K01177+K01177+K01177+…	https:\\www.genome.jp\dbget-bin\www_bget?map00500
Phenylalanine, tyrosine and tryptophan biosynthesis	ko00400	36 out of 3351 1.07430617726052%	219 out of 24714 0.886137411993202%	0.126134	1	CHR00052137;CHR00087505;CHR00009130;CHR00009707;CHR00009712;CHR00019108;CHR00067887;CHR00087631;novel.465;CHR00049565;CHR00079640;CHR00084571;CHR00003843;CHR00014628;novel.35299;CHR00009653;CHR00009665;CHR00032344;CHR00048588;novel.38389;CHR00037150;CHR00079301;CHR00033710;CHR00049200;CHR00049228;CHR00025163;CHR00062191;CHR00058955;CHR00078804;novel.18017;CHR00080853;CHR00070752;novel.21231;novel…	K00800+K00800+K00815+K00815+K00815+K00815+K00815+K00815+K00815+K00891+K01626+K01626+K01626+K01657+K01657+K01696+K01696+K01696+K01696+K01696+K01817+K01850+K05359+K13832+K13832+K13832+K13832+K13832+K14454+K14454+K15227+K15227+K15227+K15227+K15227+K15849	https:\\www.genome.jp\dbget-bin\www_bget?map00400
Penicillin and cephalosporin biosynthesis	ko00311	1 out of 3351 0.0298418382572366%	1 out of 24714 0.00404628955248038%	0.135591	1	CHR00002574	K19200	https:\\www.genome.jp\dbget-bin\www_bget?map00311
Nicotinate and nicotinamide metabolism	ko00760	16 out of 3351 0.477469412115786%	89 out of 24714 0.360119770170753%	0.144039	1	CHR00053866;CHR00035091;CHR00068918;novel.34831;CHR00068685;CHR00068687;CHR00015781;CHR00040562;CHR00029185;CHR00045872;CHR00036785;CHR00036786;CHR00092745;CHR00077265;CHR00016417;novel.3908	K00763+K00858+K00858+K00858+K01081+K01081+K01081+K01240+K01240+K01240+K01240+K01240+K01513+K01950+K03517+K11416	https:\\www.genome.jp\dbget-bin\www_bget?map00760
Flavonoid biosynthesis	ko00941	48 out of 3351 1.43240823634736%	307 out of 24714 1.24221089261148%	0.161962	1	CHR00037184;CHR00023554;CHR00018425;CHR00066972;CHR00077404;CHR00049452;CHR00067933;CHR00077726;CHR00071024;CHR00055142;CHR00036904;CHR00087669;CHR00062992;CHR00020635;CHR00067472;CHR00043841;CHR00059026;CHR00020632;CHR00000448;CHR00081012;CHR00048180;CHR00082064;CHR00039557;CHR00039558;CHR00024366;CHR00029661;CHR00029666;CHR00029910;CHR00018521;CHR00018524;CHR00030705;CHR00049651;CHR00030072;CHR…	K00475+K00475+K00487+K00588+K00588+K00588+K00588+K00660+K01859+K01859+K01859+K01859+K01859+K05277+K05277+K05277+K05278+K05278+K05278+K08243+K08695+K13065+K13065+K13065+K13065+K13065+K13065+K13065+K13065+K13065+K13065+K13065+K13065+K13065+K13065+K13065+K13065+K13065+K13065+K13065+K13065+K13080+K13082+K22845+K22845+K22845+K22845+K23179	https:\\www.genome.jp\dbget-bin\www_bget?map00941
Pentose phosphate pathway	ko00030	28 out of 3351 0.835571471202626%	171 out of 24714 0.691915513474144%	0.16612	1	CHR00001278;CHR00077319;CHR00091543;CHR00048021;CHR00087506;CHR00057345;CHR00045179;CHR00021444;novel.2294;CHR00049968;CHR00037346;CHR00058459;CHR00047075;novel.27787;CHR00072024;CHR00072026;CHR00075256;CHR00075484;CHR00054266;novel.37344;CHR00038661;CHR00068180;CHR00054411;CHR00082902;CHR00087839;CHR00005092;CHR00052973;CHR00072217	K00033+K00131+K00131+K00615+K00615+K00850+K00895+K00895+K00895+K01057+K01057+K01057+K01057+K01057+K01623+K01623+K01623+K01623+K01623+K01623+K01807+K01835+K01835+K01835+K03841+K03841+K03841+K03841	https:\\www.genome.jp\dbget-bin\www_bget?map00030
Monobactam biosynthesis	ko00261	13 out of 3351 0.387943897344076%	72 out of 24714 0.291332847778587%	0.171005	1	novel.25366;novel.31529;novel.4301;CHR00032888;novel.1788;novel.32066;novel.8358;novel.9092;novel.11653;novel.12048;novel.14749;CHR00027835;CHR00067508	K00928+K00928+K00928+K12524+K12524+K12524+K12524+K12524+K12524+K12524+K12524+K13811+K13811	https:\\www.genome.jp\dbget-bin\www_bget?map00261
Terpenoid backbone biosynthesis	ko00900	35 out of 3351 1.04446433900328%	222 out of 24714 0.898276280650643%	0.191472	1	CHR00088415;CHR00019386;CHR00056695;novel.35621;novel.36387;CHR00015304;CHR00022011;CHR00009827;CHR00035080;CHR00009822;novel.35439;CHR00068150;novel.26241;CHR00008658;novel.31262;CHR00082509;CHR00016463;CHR00065941;CHR00036647;CHR00036648;CHR00036650;CHR00036652;CHR00048599;CHR00080354;CHR00017154;CHR00017155;CHR00010191;CHR00079174;CHR00070343;CHR00070346;novel.25901;CHR00074283;novel.40180;CHR…	K00021+K00021+K00021+K00021+K00021+K00099+K00099+K00626+K00626+K00787+K00787+K01662+K01662+K03527+K03527+K05356+K05906+K10960+K12742+K12742+K12742+K12742+K12742+K12742+K12742+K12742+K12742+K12742+K12742+K12742+K12742+K13789+K14066+K15889+K15889	https:\\www.genome.jp\dbget-bin\www_bget?map00900
Isoquinoline alkaloid biosynthesis	ko00950	37 out of 3351 1.10414801551776%	237 out of 24714 0.958970623937849%	0.200612	1	CHR00037044;CHR00069461;CHR00064587;CHR00043422;CHR00054078;CHR00079064;CHR00009130;CHR00009707;CHR00009712;CHR00019108;CHR00067887;CHR00087631;novel.465;CHR00013392;CHR00084602;CHR00012986;CHR00012991;CHR00085416;CHR00082555;CHR00064170;CHR00086117;CHR00086118;CHR00009839;CHR00073235;CHR00073236;CHR00049990;CHR00024790;CHR00018668;CHR00018482;CHR00068306;CHR00078804;novel.18017;CHR00067098;novel…	K00276+K00422+K00422+K00422+K00422+K00422+K00815+K00815+K00815+K00815+K00815+K00815+K00815+K01593+K01593+K01742+K01742+K13382+K13382+K13382+K13382+K13382+K13385+K13385+K13385+K13385+K13385+K13385+K13385+K13385+K14454+K14454+K14975+K15849+K22097+K22097+K22097	https:\\www.genome.jp\dbget-bin\www_bget?map00950
Citrate cycle (TCA cycle)	ko00020	30 out of 3351 0.895255147717099%	190 out of 24714 0.768795014971271%	0.210493	1	CHR00006551;CHR00046347;CHR00012021;CHR00073473;CHR00035275;CHR00064960;CHR00062913;CHR00004856;CHR00090060;CHR00048308;CHR00063411;CHR00075605;CHR00012320;CHR00079516;CHR00073303;CHR00052943;novel.22723;novel.2789;novel.30204;novel.7046;CHR00006178;CHR00075748;CHR00031652;CHR00085052;CHR00085053;CHR00068409;CHR00063790;CHR00033594;CHR00052535;CHR00005199	K00026+K00026+K00026+K00030+K00031+K00031+K00161+K00161+K00161+K00164+K00234+K00234+K00235+K00236+K00382+K00627+K00627+K00627+K00627+K00627+K01610+K01647+K01647+K01647+K01647+K01648+K01648+K01648+K01900+K01900	https:\\www.genome.jp\dbget-bin\www_bget?map00020
Limonene and pinene degradation	ko00903	6 out of 3351 0.17905102954342%	30 out of 24714 0.121388686574411%	0.213957	1	CHR00082865;CHR00029809;CHR00048864;CHR00005422;CHR00059303;CHR00054633	K00128+K00128+K00128+K00128+K00128+K01692	https:\\www.genome.jp\dbget-bin\www_bget?map00903
ABC transporters	ko02010	58 out of 3351 1.73082661891973%	387 out of 24714 1.56591405680991%	0.223654	1	CHR00034721;CHR00048879;CHR00012647;CHR00038609;CHR00077190;CHR00077191;CHR00083188;CHR00005532;CHR00036151;CHR00028391;CHR00061851;CHR00064923;CHR00064925;CHR00067296;CHR00062727;CHR00087033;CHR00015329;CHR00051663;CHR00087809;CHR00002133;novel.6177;CHR00025827;CHR00076376;CHR00082564;CHR00065912;CHR00065913;CHR00092004;CHR00068920;CHR00068921;CHR00057691;CHR00041757;CHR00088117;CHR00065169;CHR0…	K02045+K05641+K05643+K05643+K05658+K05658+K05658+K05658+K05658+K05658+K05658+K05658+K05658+K05658+K05658+K05658+K05658+K05658+K05658+K05658+K05658+K05662+K05662+K05665+K05665+K05665+K05665+K05665+K05665+K05665+K05665+K05666+K05666+K05666+K05666+K05666+K05666+K05666+K05666+K05681+K05681+K05681+K05681+K05681+K05681+K05681+K05681+K05681+K05681+K08711+K08711+K08711+K08711+K08711+K08711+K08711+K08711+…	https:\\www.genome.jp\dbget-bin\www_bget?map02010
Propanoate metabolism	ko00640	26 out of 3351 0.775887794688153%	164 out of 24714 0.663591486606782%	0.223913	1	CHR00091228;CHR00053364;CHR00037340;CHR00079838;CHR00014372;CHR00054495;CHR00071150;CHR00042540;CHR00087193;CHR00073303;CHR00009827;CHR00035080;CHR00062279;CHR00054633;CHR00056177;novel.16644;novel.26704;CHR00052535;CHR00005199;novel.39655;CHR00060614;CHR00064969;CHR00045624;CHR00044011;CHR00062923;novel.19648	K00016+K00016+K00140+K00166+K00166+K00232+K00232+K00232+K00232+K00382+K00626+K00626+K01578+K01692+K01895+K01895+K01895+K01900+K01900+K01963+K02160+K02160+K02160+K02160+K05605+K11262	https:\\www.genome.jp\dbget-bin\www_bget?map00640
Fatty acid elongation	ko00062	16 out of 3351 0.477469412115786%	97 out of 24714 0.392490086590596%	0.236946	1	CHR00014608;CHR00055499;CHR00083254;CHR00067384;CHR00023539;CHR00014197;novel.14821;CHR00087801;CHR00063196;CHR00019162;CHR00035436;CHR00021812;CHR00034358;CHR00073934;CHR00085294;novel.31315	K01068+K01074+K01074+K01074+K10258+K10258+K10703+K15397+K15397+K15397+K15397+K15397+K15397+K15397+K15397+K15397	https:\\www.genome.jp\dbget-bin\www_bget?map00062
Fatty acid biosynthesis	ko00061	35 out of 3351 1.04446433900328%	228 out of 24714 0.922554017965526%	0.239252	1	CHR00013434;CHR00013435;CHR00050238;CHR00089056;CHR00013586;CHR00023155;CHR00075383;CHR00017181;CHR00033299;CHR00033300;CHR00089300;CHR00062346;CHR00077200;CHR00050305;CHR00080126;CHR00035274;novel.37640;novel.6467;novel.39655;CHR00060614;CHR00064969;CHR00045624;CHR00044011;CHR00015338;CHR00015341;novel.1873;novel.25162;novel.27727;novel.5624;CHR00062104;CHR00071838;CHR00054048;CHR00068798;novel.…	K00059+K00059+K00059+K00059+K00208+K00645+K01897+K01897+K01897+K01897+K01897+K01897+K01897+K01897+K01897+K01897+K01897+K01897+K01963+K02160+K02160+K02160+K02160+K09458+K09458+K09458+K09458+K09458+K09458+K10781+K10781+K10781+K10781+K11262+K18660	https:\\www.genome.jp\dbget-bin\www_bget?map00061
Benzoxazinoid biosynthesis	ko00402	7 out of 3351 0.208892867800657%	38 out of 24714 0.153759002994254%	0.250404	1	CHR00015171;CHR00081918;CHR00043402;CHR00031028;CHR00003809;CHR00003810;CHR00043754	K13229+K13229+K13229+K13229+K13229+K13229+K13229	https:\\www.genome.jp\dbget-bin\www_bget?map00402
Phosphatidylinositol signaling system	ko04070	35 out of 3351 1.04446433900328%	230 out of 24714 0.930646597070486%	0.256293	1	CHR00071756;CHR00068647;CHR00043124;CHR00042578;CHR00061204;novel.23409;CHR00063855;CHR00072830;CHR00044239;CHR00052377;novel.36070;CHR00051251;CHR00083526;CHR00079006;CHR00083846;CHR00058520;CHR00071459;CHR00090618;CHR00079998;CHR00005903;CHR00001047;CHR00047083;CHR00012156;CHR00053722;CHR00050346;CHR00039813;CHR00032575;CHR00089664;CHR00013632;CHR00087937;CHR00074628;CHR00090918;CHR00092921;CHR…	K00889+K00889+K00889+K00889+K00889+K00889+K00901+K00901+K00901+K00901+K00913+K00921+K01092+K01092+K01092+K01092+K01092+K01099+K02183+K02183+K02183+K02183+K02183+K02183+K05857+K05857+K05857+K05857+K10572+K18081+K18081+K20279+K21797+K21797+K21797	https:\\www.genome.jp\dbget-bin\www_bget?map04070
Biosynthesis of cofactors	ko01240	119 out of 3351 3.55117875261116%	828 out of 24714 3.35032774945375%	0.257793	1	CHR00016206;CHR00012832;CHR00040486;CHR00040488;CHR00080059;CHR00013434;CHR00013435;CHR00050238;CHR00089056;CHR00046945;CHR00046946;CHR00082865;CHR00029809;CHR00048864;CHR00005422;CHR00059303;CHR00013586;CHR00073303;CHR00067239;CHR00061009;CHR00076678;CHR00021669;CHR00018009;CHR00035747;CHR00056995;CHR00009397;CHR00047936;novel.35182;novel.28486;novel.9169;CHR00053866;CHR00016061;CHR00057932;CHR0…	K00002+K00002+K00002+K00002+K00012+K00059+K00059+K00059+K00059+K00103+K00103+K00128+K00128+K00128+K00128+K00128+K00208+K00382+K00457+K00600+K00600+K00600+K00600+K00600+K00600+K00600+K00600+K00600+K00609+K00609+K00763+K00789+K00789+K00826+K00831+K00858+K00858+K00858+K00868+K00868+K00873+K00873+K00873+K00873+K00873+K00873+K00873+K00873+K00939+K00939+K00939+K00939+K00939+K00939+K00966+K00966+K01661+…	https:\\www.genome.jp\dbget-bin\www_bget?map01240
One carbon pool by folate	ko00670	11 out of 3351 0.328260220829603%	66 out of 24714 0.267055110463705%	0.278219	1	CHR00061009;CHR00076678;CHR00021669;CHR00018009;CHR00035747;CHR00056995;CHR00009397;CHR00047936;novel.35182;CHR00013621;CHR00012442	K00600+K00600+K00600+K00600+K00600+K00600+K00600+K00600+K00600+K00601+K00605	https:\\www.genome.jp\dbget-bin\www_bget?map00670
Synthesis and degradation of ketone bodies	ko00072	4 out of 3351 0.119367353028947%	20 out of 24714 0.0809257910496075%	0.283232	1	CHR00009827;CHR00035080;CHR00027525;CHR00034235	K00626+K00626+K01640+K01640	https:\\www.genome.jp\dbget-bin\www_bget?map00072
Linoleic acid metabolism	ko00591	14 out of 3351 0.417785735601313%	87 out of 24714 0.352027191065793%	0.287316	1	CHR00009193;CHR00009194;CHR00053584;CHR00008955;CHR00028881;CHR00015072;CHR00018675;CHR00051507;CHR00023626;CHR00038290;CHR00045052;CHR00045053;CHR00045056;CHR00045057	K00454+K00454+K00454+K00454+K00454+K00454+K00454+K00454+K00454+K01047+K15718+K15718+K15718+K15718	https:\\www.genome.jp\dbget-bin\www_bget?map00591
Nitrogen metabolism	ko00910	17 out of 3351 0.507311250373023%	108 out of 24714 0.436999271667881%	0.292092	1	CHR00010361;CHR00007446;novel.31585;CHR00071670;CHR00009241;CHR00073371;CHR00055567;CHR00014374;CHR00009284;CHR00035403;CHR00035404;CHR00051823;CHR00030193;CHR00064394;CHR00069908;novel.37200;CHR00026183	K00261+K00261+K00284+K00366+K01673+K01673+K01673+K01673+K01674+K01725+K01725+K01915+K01915+K02575+K02575+K02575+K10534	https:\\www.genome.jp\dbget-bin\www_bget?map00910
Glucosinolate biosynthesis	ko00966	9 out of 3351 0.26857654431513%	54 out of 24714 0.21849963583394%	0.30642	1	CHR00035428;CHR00023166;CHR00080205;CHR00025056;CHR00048375;CHR00063707;CHR00060795;CHR00060796;CHR00058650	K00826+K01703+K11818+K11818+K11818+K11818+K11820+K11820+K12153	https:\\www.genome.jp\dbget-bin\www_bget?map00966
beta-Alanine metabolism	ko00410	24 out of 3351 0.716204118173679%	158 out of 24714 0.639313749291899%	0.306668	1	CHR00082865;CHR00029809;CHR00048864;CHR00005422;CHR00059303;CHR00037340;CHR00035699;CHR00061577;CHR00054495;CHR00071150;CHR00042540;CHR00087193;CHR00037044;novel.39718;CHR00058703;CHR00062279;CHR00054633;CHR00062923;CHR00008147;CHR00058363;CHR00050410;CHR00075334;CHR00038876;novel.38641	K00128+K00128+K00128+K00128+K00128+K00140+K00207+K00207+K00232+K00232+K00232+K00232+K00276+K01431+K01464+K01578+K01692+K05605+K12259+K12259+K13366+K14085+K17839+K17839	https:\\www.genome.jp\dbget-bin\www_bget?map00410
Galactose metabolism	ko00052	60 out of 3351 1.7905102954342%	416 out of 24714 1.68325645383184%	0.322631	1	CHR00054841;CHR00057345;CHR00030413;CHR00081592;CHR00055698;CHR00036874;CHR00014944;CHR00065190;CHR00075711;CHR00048062;CHR00048065;CHR00048066;CHR00032151;CHR00060861;CHR00092201;CHR00067417;CHR00067419;CHR00046655;CHR00046656;CHR00043372;CHR00082717;CHR00025556;CHR00032169;novel.18659;novel.2723;CHR00082004;CHR00025668;CHR00036088;CHR00040172;CHR00066321;novel.26278;CHR00084040;CHR00075783;CHR0…	K00844+K00850+K01193+K01193+K01193+K01193+K01193+K01193+K01193+K01193+K01193+K01193+K01193+K01193+K01193+K01193+K01193+K01193+K01193+K01193+K01193+K01193+K01193+K01193+K01193+K01784+K01784+K01784+K01784+K01784+K01784+K01785+K01785+K01835+K01835+K01835+K06617+K06617+K06617+K06617+K06617+K06617+K07407+K12309+K12309+K12309+K12309+K12309+K12309+K12309+K12309+K12447+K12447+K12447+K12447+K12447+K12447+…	https:\\www.genome.jp\dbget-bin\www_bget?map00052
Diterpenoid biosynthesis	ko00904	19 out of 3351 0.566994926887496%	126 out of 24714 0.509832483612527%	0.345996	1	novel.37741;novel.33628;CHR00063467;CHR00063468;CHR00036575;CHR00050183;CHR00066887;CHR00067481;CHR00093297;CHR00063266;CHR00023012;CHR00023013;CHR00023021;CHR00023023;CHR00082548;CHR00082550;CHR00010679;CHR00078422;CHR00024765	K04120+K04122+K04124+K04124+K04125+K04125+K04125+K13070+K13070+K17961+K17961+K17961+K17961+K17961+K17961+K17961+K17961+K17961+K17982	https:\\www.genome.jp\dbget-bin\www_bget?map00904
Tropane, piperidine and pyridine alkaloid biosynthesis	ko00960	17 out of 3351 0.507311250373023%	112 out of 24714 0.453184429877802%	0.347491	1	CHR00037044;CHR00009130;CHR00009707;CHR00009712;CHR00019108;CHR00067887;CHR00087631;novel.465;CHR00008113;CHR00002485;CHR00071712;CHR00052713;CHR00044226;CHR00078804;novel.18017;novel.23972;CHR00029874	K00276+K00815+K00815+K00815+K00815+K00815+K00815+K00815+K08081+K08081+K08081+K08081+K08081+K14454+K14454+K15849+K18606	https:\\www.genome.jp\dbget-bin\www_bget?map00960
Glycerolipid metabolism	ko00561	47 out of 3351 1.40256639809012%	326 out of 24714 1.3190903941086%	0.348058	1	CHR00016206;CHR00012832;CHR00040486;CHR00040488;CHR00082865;CHR00029809;CHR00048864;CHR00005422;CHR00059303;CHR00029191;CHR00004700;CHR00004701;CHR00021505;CHR00081641;CHR00053890;CHR00049595;CHR00068330;CHR00087266;CHR00076529;CHR00059393;CHR00026530;CHR00055410;CHR00078578;novel.23790;CHR00028747;CHR00063855;CHR00072830;CHR00044239;CHR00052377;CHR00070258;CHR00051203;CHR00063708;CHR00086877;CHR…	K00002+K00002+K00002+K00002+K00128+K00128+K00128+K00128+K00128+K00630+K00679+K00679+K00679+K00679+K00679+K00679+K00679+K00679+K00679+K00679+K00679+K00679+K00679+K00679+K00864+K00901+K00901+K00901+K00901+K01054+K01054+K01054+K03715+K06119+K07407+K13508+K13508+K13508+K13513+K13519+K13523+K14085+K15728+K15728+K15728+K18693+K22848	https:\\www.genome.jp\dbget-bin\www_bget?map00561
Lipoic acid metabolism	ko00785	2 out of 3351 0.0596836765144733%	9 out of 24714 0.0364166059723234%	0.350171	1	CHR00004404;CHR00047837	K03801+K03801	https:\\www.genome.jp\dbget-bin\www_bget?map00785
Phosphonate and phosphinate metabolism	ko00440	3 out of 3351 0.0895255147717099%	16 out of 24714 0.064740632839686%	0.372091	1	CHR00006174;CHR00006175;CHR00006179	K00993+K00993+K00993	https:\\www.genome.jp\dbget-bin\www_bget?map00440
Lysine biosynthesis	ko00300	15 out of 3351 0.44762757385855%	100 out of 24714 0.404628955248038%	0.379113	1	CHR00088328;novel.25366;novel.31529;novel.4301;CHR00003772;CHR00016001;novel.17299;CHR00032888;novel.1788;novel.32066;novel.8358;novel.9092;novel.11653;novel.12048;novel.14749	K00003+K00928+K00928+K00928+K10206+K10206+K10206+K12524+K12524+K12524+K12524+K12524+K12524+K12524+K12524	https:\\www.genome.jp\dbget-bin\www_bget?map00300
Tyrosine metabolism	ko00350	31 out of 3351 0.925096985974336%	215 out of 24714 0.869952253783281%	0.385253	1	CHR00053486;CHR00043138;CHR00009713;CHR00028485;CHR00006565;CHR00037044;CHR00069461;CHR00064587;CHR00043422;CHR00054078;CHR00079064;CHR00085505;CHR00067239;CHR00009130;CHR00009707;CHR00009712;CHR00019108;CHR00067887;CHR00087631;novel.465;CHR00013392;CHR00084602;CHR00076769;CHR00060901;CHR00009453;novel.3337;CHR00078804;novel.18017;novel.23972;CHR00029874;CHR00093335	K00001+K00001+K00121+K00121+K00121+K00276+K00422+K00422+K00422+K00422+K00422+K00451+K00457+K00815+K00815+K00815+K00815+K00815+K00815+K00815+K01593+K01593+K01800+K07253+K07253+K07253+K14454+K14454+K15849+K18606+K18857	https:\\www.genome.jp\dbget-bin\www_bget?map00350
Phenylalanine metabolism	ko00360	25 out of 3351 0.746045956430916%	174 out of 24714 0.704054382131585%	0.410196	1	CHR00037044;CHR00067239;CHR00009130;CHR00009707;CHR00009712;CHR00019108;CHR00067887;CHR00087631;novel.465;CHR00017273;CHR00075890;novel.3484;CHR00013392;CHR00084602;CHR00054633;CHR00060901;CHR00009453;novel.3337;CHR00045541;CHR00045542;CHR00017455;CHR00078804;novel.18017;novel.23972;CHR00029874	K00276+K00457+K00815+K00815+K00815+K00815+K00815+K00815+K00815+K01426+K01426+K01426+K01593+K01593+K01692+K07253+K07253+K07253+K10775+K10775+K10775+K14454+K14454+K15849+K18606	https:\\www.genome.jp\dbget-bin\www_bget?map00360
Mannose type O-glycan biosynthesis	ko00515	1 out of 3351 0.0298418382572366%	4 out of 24714 0.0161851582099215%	0.441709	1	CHR00077508	K00728	https:\\www.genome.jp\dbget-bin\www_bget?map00515
2-Oxocarboxylic acid metabolism	ko01210	29 out of 3351 0.865413309459863%	206 out of 24714 0.833535647810957%	0.444248	1	CHR00073473;CHR00035275;CHR00064960;CHR00054941;CHR00032131;novel.19431;CHR00035428;novel.25366;novel.31529;novel.4301;CHR00030016;CHR00075748;CHR00031652;CHR00085052;CHR00085053;CHR00038110;CHR00023166;CHR00080205;CHR00025056;CHR00048375;CHR00063707;CHR00060795;CHR00060796;CHR00058650;CHR00029687;CHR00078804;novel.18017;CHR00087445;CHR00074717	K00030+K00031+K00031+K00053+K00053+K00053+K00826+K00928+K00928+K00928+K01438+K01647+K01647+K01647+K01647+K01653+K01703+K11818+K11818+K11818+K11818+K11820+K11820+K12153+K14272+K14454+K14454+K14682+K14682	https:\\www.genome.jp\dbget-bin\www_bget?map01210
Butanoate metabolism	ko00650	9 out of 3351 0.26857654431513%	61 out of 24714 0.246823662701303%	0.447865	1	CHR00009827;CHR00035080;CHR00027525;CHR00034235;CHR00038110;CHR00054633;CHR00054550;CHR00078835;CHR00078836	K00626+K00626+K01640+K01640+K01653+K01692+K16871+K17761+K17761	https:\\www.genome.jp\dbget-bin\www_bget?map00650
Pantothenate and CoA biosynthesis	ko00770	17 out of 3351 0.507311250373023%	121 out of 24714 0.489601035850125%	0.477235	1	CHR00054941;CHR00032131;novel.19431;CHR00082865;CHR00029809;CHR00048864;CHR00005422;CHR00059303;CHR00035699;CHR00061577;CHR00035428;novel.39718;CHR00058703;CHR00092745;CHR00038110;CHR00038876;novel.38641	K00053+K00053+K00053+K00128+K00128+K00128+K00128+K00128+K00207+K00207+K00826+K01431+K01464+K01513+K01653+K17839+K17839	https:\\www.genome.jp\dbget-bin\www_bget?map00770
Monoterpenoid biosynthesis	ko00902	11 out of 3351 0.328260220829603%	80 out of 24714 0.32370316419843%	0.529431	1	CHR00075569;CHR00050112;CHR00050113;CHR00091086;CHR00028065;CHR00086974;CHR00068947;CHR00073515;CHR00078277;CHR00083506;novel.29699	K15095+K15095+K15095+K18108+K23232+K23232+K23232+K23810+K23810+K23810+K23810	https:\\www.genome.jp\dbget-bin\www_bget?map00902
Circadian rhythm - plant	ko04712	44 out of 3351 1.31304088331841%	326 out of 24714 1.3190903941086%	0.537962	1	CHR00077726;CHR00026084;CHR00067778;novel.38689;CHR00079873;CHR00066071;CHR00089174;CHR00038500;CHR00062639;CHR00038294;CHR00075121;CHR00089200;CHR00078495;novel.1580;novel.23706;novel.834;CHR00027127;CHR00027800;novel.17603;CHR00062345;CHR00066897;novel.20046;CHR00034620;CHR00004795;CHR00093370;CHR00066265;CHR00066108;CHR00019351;CHR00001721;CHR00037328;CHR00052638;CHR00007723;CHR00066608;CHR000…	K00660+K03097+K03097+K03097+K10143+K10143+K10143+K10143+K10143+K10143+K10143+K10143+K10143+K10143+K10143+K10143+K12115+K12116+K12116+K12120+K12120+K12124+K12126+K12126+K12126+K12127+K12130+K12133+K12133+K12135+K12135+K12135+K12135+K16221+K16221+K16221+K16221+K16222+K16222+K16222+K16223+K16240+K16240+K16241	https:\\www.genome.jp\dbget-bin\www_bget?map04712
Pentose and glucuronate interconversions	ko00040	74 out of 3351 2.20829603103551%	562 out of 24714 2.27401472849397%	0.62698	1	CHR00016206;CHR00012832;CHR00040486;CHR00040488;CHR00080059;CHR00056438;CHR00056391;CHR00051243;CHR00051244;CHR00062671;CHR00027306;CHR00074273;CHR00080972;CHR00093313;CHR00055762;CHR00007171;CHR00007178;CHR00001308;CHR00029289;CHR00048520;CHR00073604;CHR00045098;novel.27542;novel.6098;novel.32238;novel.8433;CHR00054640;CHR00028248;CHR00033834;CHR00091183;CHR00039331;novel.18027;novel.1947;novel.…	K00002+K00002+K00002+K00002+K00012+K01051+K01051+K01051+K01051+K01051+K01051+K01051+K01051+K01051+K01051+K01051+K01051+K01051+K01051+K01051+K01051+K01051+K01051+K01051+K01051+K01051+K01184+K01184+K01184+K01184+K01184+K01184+K01184+K01184+K01184+K01184+K01184+K01184+K01184+K01184+K01728+K01728+K01728+K01728+K01728+K01728+K01728+K01728+K01728+K01728+K01728+K01728+K01728+K01728+K01728+K01805+K01805+…	https:\\www.genome.jp\dbget-bin\www_bget?map00040
Arginine biosynthesis	ko00220	12 out of 3351 0.35810205908684%	94 out of 24714 0.380351217933155%	0.63445	1	CHR00010361;CHR00007446;CHR00088120;CHR00030016;CHR00020578;CHR00051823;CHR00030193;CHR00029687;CHR00078804;novel.18017;CHR00087445;CHR00074717	K00261+K00261+K00611+K01438+K01476+K01915+K01915+K14272+K14454+K14454+K14682+K14682	https:\\www.genome.jp\dbget-bin\www_bget?map00220
Purine metabolism	ko00230	42 out of 3351 1.25335720680394%	323 out of 24714 1.30695152545116%	0.640108	1	CHR00080454;CHR00085068;CHR00085070;CHR00078469;CHR00088354;CHR00013621;CHR00073991;CHR00032076;CHR00052399;CHR00058343;CHR00047564;CHR00047565;CHR00026765;CHR00071004;CHR00078673;CHR00041160;CHR00069781;CHR00059184;CHR00058539;CHR00023029;CHR00051570;CHR00039497;CHR00001842;CHR00040715;CHR00068685;CHR00068687;CHR00015781;CHR00013190;CHR00035434;CHR00000542;CHR00092745;CHR00081728;CHR00068180;CHR…	K00106+K00106+K00106+K00106+K00365+K00601+K00856+K00860+K00873+K00873+K00873+K00873+K00873+K00873+K00873+K00873+K00939+K00939+K00939+K00939+K00939+K00939+K00951+K00951+K01081+K01081+K01081+K01490+K01510+K01510+K01513+K01519+K01835+K01835+K01835+K01952+K02083+K06928+K13484+K13811+K13811+K18151	https:\\www.genome.jp\dbget-bin\www_bget?map00230
Cutin, suberine and wax biosynthesis	ko00073	23 out of 3351 0.686362279916443%	179 out of 24714 0.724285829893987%	0.642535	1	CHR00057591;CHR00013066;CHR00053729;CHR00022499;CHR00020695;CHR00077340;CHR00011863;CHR00010429;CHR00039291;CHR00082519;CHR00035202;CHR00061285;CHR00031052;CHR00043755;CHR00052694;CHR00030670;CHR00030671;CHR00030673;CHR00029442;CHR00063975;CHR00063976;CHR00033107;CHR00078529	K13356+K15398+K15398+K15400+K15400+K15400+K15401+K15404+K15405+K15406+K15406+K17991+K17991+K17991+K20495+K20495+K20495+K20495+K20769+K20769+K20769+K20769+K21995	https:\\www.genome.jp\dbget-bin\www_bget?map00073
Flavone and flavonol biosynthesis	ko00944	4 out of 3351 0.119367353028947%	32 out of 24714 0.129481265679372%	0.647369	1	CHR00027332;CHR00085932;CHR00040500;CHR00049247	K13080+K13264+K13264+K22772	https:\\www.genome.jp\dbget-bin\www_bget?map00944
Sulfur relay system	ko04122	2 out of 3351 0.0596836765144733%	17 out of 24714 0.0687869223921664%	0.69214	1	CHR00062662;CHR00085662	K04487+K21232	https:\\www.genome.jp\dbget-bin\www_bget?map04122
Arachidonic acid metabolism	ko00590	17 out of 3351 0.507311250373023%	140 out of 24714 0.566480537347253%	0.724292	1	CHR00044358;CHR00008920;CHR00038290;CHR00019075;CHR00037828;CHR00091165;CHR00083543;CHR00061923;CHR00035598;CHR00035604;CHR00072793;CHR00020452;CHR00035115;CHR00032106;CHR00044779;CHR00001185;novel.3789	K00432+K00432+K01047+K05309+K05309+K08726+K08726+K08726+K08726+K08726+K08726+K08726+K08726+K08726+K08726+K08726+K18592	https:\\www.genome.jp\dbget-bin\www_bget?map00590
Pyruvate metabolism	ko00620	56 out of 3351 1.67114294240525%	445 out of 24714 1.80059885085377%	0.747631	1	CHR00053486;CHR00043138;CHR00016206;CHR00012832;CHR00040486;CHR00040488;CHR00091228;CHR00053364;CHR00006551;CHR00046347;CHR00012021;CHR00077459;CHR00084988;CHR00009713;CHR00028485;CHR00006565;CHR00082865;CHR00029809;CHR00048864;CHR00005422;CHR00059303;CHR00062913;CHR00004856;CHR00090060;CHR00073303;CHR00009827;CHR00035080;CHR00052943;novel.22723;novel.2789;novel.30204;novel.7046;CHR00052399;CHR00…	K00001+K00001+K00002+K00002+K00002+K00002+K00016+K00016+K00026+K00026+K00026+K00029+K00029+K00121+K00121+K00121+K00128+K00128+K00128+K00128+K00128+K00161+K00161+K00161+K00382+K00626+K00626+K00627+K00627+K00627+K00627+K00627+K00873+K00873+K00873+K00873+K00873+K00873+K00873+K00873+K01595+K01595+K01595+K01610+K01759+K01895+K01895+K01895+K01963+K02160+K02160+K02160+K02160+K11262+K14085+K18857	https:\\www.genome.jp\dbget-bin\www_bget?map00620
Indole alkaloid biosynthesis	ko00901	8 out of 3351 0.238734706057893%	70 out of 24714 0.283240268673626%	0.749701	1	CHR00013392;CHR00084602;CHR00047780;CHR00047781;CHR00064225;CHR00064226;CHR00054448;CHR00068903	K01593+K01593+K01757+K01757+K01757+K01757+K12695+K12695	https:\\www.genome.jp\dbget-bin\www_bget?map00901
SNARE interactions in vesicular transport	ko04130	12 out of 3351 0.35810205908684%	103 out of 24714 0.416767823905479%	0.756025	1	CHR00005513;CHR00083539;CHR00093555;CHR00063661;novel.29562;CHR00028526;novel.27633;CHR00014627;CHR00082868;CHR00060690;CHR00081534;CHR00062620	K08486+K08486+K08486+K08486+K08486+K08488+K08489+K08490+K08506+K08516+K08516+K08516	https:\\www.genome.jp\dbget-bin\www_bget?map04130
C5-Branched dibasic acid metabolism	ko00660	2 out of 3351 0.0596836765144733%	20 out of 24714 0.0809257910496075%	0.775684	1	CHR00038110;CHR00023166	K01653+K01703	https:\\www.genome.jp\dbget-bin\www_bget?map00660
Other types of O-glycan biosynthesis	ko00514	4 out of 3351 0.119367353028947%	38 out of 24714 0.153759002994254%	0.776438	1	CHR00077508;CHR00075888;CHR00091603;CHR00061205	K00728+K13667+K20781+K20782	https:\\www.genome.jp\dbget-bin\www_bget?map00514
Tryptophan metabolism	ko00380	35 out of 3351 1.04446433900328%	293 out of 24714 1.18556283887675%	0.814291	1	CHR00082865;CHR00029809;CHR00048864;CHR00005422;CHR00059303;CHR00073303;CHR00009827;CHR00035080;CHR00017273;CHR00075890;novel.3484;CHR00013392;CHR00084602;CHR00054633;CHR00026978;CHR00080449;CHR00088902;CHR00072242;CHR00061984;CHR00039264;CHR00059785;CHR00004141;CHR00080205;CHR00025056;CHR00048375;CHR00063707;CHR00060795;CHR00060796;CHR00092336;CHR00074154;CHR00039102;CHR00061143;CHR00075334;CHR0…	K00128+K00128+K00128+K00128+K00128+K00382+K00626+K00626+K01426+K01426+K01426+K01593+K01593+K01692+K03781+K03781+K11816+K11816+K11816+K11816+K11816+K11816+K11818+K11818+K11818+K11818+K11820+K11820+K13066+K13066+K13066+K13066+K14085+K16903+K23947	https:\\www.genome.jp\dbget-bin\www_bget?map00380
Stilbenoid, diarylheptanoid and gingerol biosynthesis	ko00945	26 out of 3351 0.775887794688153%	223 out of 24714 0.902322570203124%	0.823322	1	CHR00018425;CHR00066972;CHR00077404;CHR00049452;CHR00067933;CHR00082064;CHR00039557;CHR00039558;CHR00024366;CHR00029661;CHR00029666;CHR00029910;CHR00018521;CHR00018524;CHR00030705;CHR00049651;CHR00030072;CHR00030079;CHR00084968;CHR00053098;CHR00059886;CHR00059887;CHR00061408;CHR00061409;novel.26565;CHR00039837	K00487+K00588+K00588+K00588+K00588+K13065+K13065+K13065+K13065+K13065+K13065+K13065+K13065+K13065+K13065+K13065+K13065+K13065+K13065+K13065+K13065+K13065+K13065+K13065+K13065+K16040	https:\\www.genome.jp\dbget-bin\www_bget?map00945
Protein export	ko03060	19 out of 3351 0.566994926887496%	167 out of 24714 0.675730355264223%	0.825701	1	novel.3486;novel.7186;novel.10658;novel.14521;novel.16051;CHR00005933;CHR00009861;CHR00085728;CHR00067604;CHR00058138;CHR00031594;CHR00036690;CHR00077146;novel.14866;CHR00010231;CHR00079651;CHR00027283;CHR00014624;CHR00012405	K03070+K03070+K03070+K03070+K03070+K03106+K03116+K03217+K03217+K03217+K09490+K09490+K09490+K09490+K09540+K09648+K09648+K12947+K13280	https:\\www.genome.jp\dbget-bin\www_bget?map03060
Phagosome	ko04145	30 out of 3351 0.895255147717099%	256 out of 24714 1.03585012543498%	0.830213	1	CHR00051251;CHR00091641;CHR00031800;CHR00089444;CHR00084032;CHR00080636;CHR00028390;CHR00050389;novel.33100;CHR00004185;CHR00002701;CHR00018049;CHR00025846;CHR00016523;CHR00029568;CHR00089877;CHR00030545;CHR00030546;CHR00019613;CHR00061255;CHR00089304;CHR00021594;CHR00043417;CHR00016772;CHR00003642;CHR00093208;CHR00053469;novel.23563;CHR00028526;novel.7706	K00921+K02144+K02145+K02147+K02148+K02149+K02152+K02152+K02152+K02155+K02155+K07374+K07374+K07374+K07375+K07375+K07375+K07375+K07375+K07375+K07889+K07897+K07897+K07897+K08057+K08057+K08057+K08057+K08488+K12182	https:\\www.genome.jp\dbget-bin\www_bget?map04145
Valine, leucine and isoleucine biosynthesis	ko00290	7 out of 3351 0.208892867800657%	68 out of 24714 0.275147689568666%	0.832437	1	CHR00054941;CHR00032131;novel.19431;CHR00035428;CHR00038110;CHR00023166;CHR00087283	K00053+K00053+K00053+K00826+K01653+K01703+K01754	https:\\www.genome.jp\dbget-bin\www_bget?map00290
Folate biosynthesis	ko00790	9 out of 3351 0.26857654431513%	87 out of 24714 0.352027191065793%	0.850659	1	CHR00029668;CHR00005324;novel.32110;novel.5179;CHR00072272;CHR00040250;CHR00034731;CHR00052051;CHR00060149	K14652+K14652+K14652+K15376+K15631+K15631+K15631+K15631+K18482	https:\\www.genome.jp\dbget-bin\www_bget?map00790
Riboflavin metabolism	ko00740	9 out of 3351 0.26857654431513%	87 out of 24714 0.352027191065793%	0.850659	1	CHR00092745;CHR00037540;CHR00029668;CHR00005324;novel.32110;CHR00067975;CHR00058235;CHR00015452;CHR00006671	K01513+K14379+K14652+K14652+K14652+K20884+K20884+K20884+K22912	https:\\www.genome.jp\dbget-bin\www_bget?map00740
Glycosaminoglycan degradation	ko00531	13 out of 3351 0.387943897344076%	121 out of 24714 0.489601035850125%	0.851843	1	CHR00092709;CHR00093826;CHR00088822;CHR00029677;CHR00047343;CHR00008150;CHR00059446;CHR00012289;CHR00062795;CHR00009792;CHR00039206;CHR00039210;CHR00083828	K07964+K07964+K07964+K07964+K07964+K12309+K12309+K12309+K12309+K12309+K12309+K12309+K12309	https:\\www.genome.jp\dbget-bin\www_bget?map00531
Pyrimidine metabolism	ko00240	23 out of 3351 0.686362279916443%	205 out of 24714 0.829489358258477%	0.862296	1	CHR00035699;CHR00061577;novel.28486;novel.9169;CHR00068685;CHR00068687;CHR00015781;CHR00040562;CHR00029185;CHR00045872;CHR00036785;CHR00036786;novel.39718;CHR00058703;CHR00051175;CHR00035434;CHR00000542;CHR00092745;novel.6582;CHR00021625;CHR00080084;CHR00086614;CHR00064427	K00207+K00207+K00609+K00609+K01081+K01081+K01081+K01240+K01240+K01240+K01240+K01240+K01431+K01464+K01489+K01510+K01510+K01513+K01955+K01956+K01956+K09903+K16904	https:\\www.genome.jp\dbget-bin\www_bget?map00240
Betalain biosynthesis	ko00965	6 out of 3351 0.17905102954342%	63 out of 24714 0.254916241806264%	0.872427	1	CHR00013392;CHR00084602;CHR00077153;CHR00019161;CHR00051473;CHR00062429	K01593+K01593+K15777+K15777+K15777+K15777	https:\\www.genome.jp\dbget-bin\www_bget?map00965
Steroid biosynthesis	ko00100	10 out of 3351 0.298418382572366%	100 out of 24714 0.404628955248038%	0.886314	1	CHR00062690;CHR00092695;CHR00035089;CHR00066928;CHR00093562;CHR00092040;CHR00092041;novel.5342;CHR00024207;CHR00069698	K00559+K01052+K01853+K09828+K09828+K09832+K09832+K09832+K14424+K14424	https:\\www.genome.jp\dbget-bin\www_bget?map00100
Aflatoxin biosynthesis	ko00254	1 out of 3351 0.0298418382572366%	15 out of 24714 0.0606943432872056%	0.887669	1	novel.19648	K11262	https:\\www.genome.jp\dbget-bin\www_bget?map00254
Glycosphingolipid biosynthesis - globo and isoglobo series	ko00603	1 out of 3351 0.0298418382572366%	15 out of 24714 0.0606943432872056%	0.887669	1	CHR00057872	K07407	https:\\www.genome.jp\dbget-bin\www_bget?map00603
Biotin metabolism	ko00780	11 out of 3351 0.328260220829603%	110 out of 24714 0.445091850772841%	0.895205	1	CHR00013434;CHR00013435;CHR00050238;CHR00089056;CHR00013586;CHR00015338;CHR00015341;novel.1873;novel.25162;novel.27727;novel.5624	K00059+K00059+K00059+K00059+K00208+K09458+K09458+K09458+K09458+K09458+K09458	https:\\www.genome.jp\dbget-bin\www_bget?map00780
Lysine degradation	ko00310	17 out of 3351 0.507311250373023%	164 out of 24714 0.663591486606782%	0.909386	1	CHR00082865;CHR00029809;CHR00048864;CHR00005422;CHR00059303;CHR00067349;CHR00067350;CHR00073303;CHR00009827;CHR00035080;CHR00054633;CHR00009778;CHR00023172;CHR00059037;CHR00075334;CHR00088416;CHR00029290	K00128+K00128+K00128+K00128+K00128+K00306+K00306+K00382+K00626+K00626+K01692+K11420+K11420+K11430+K14085+K14157+K14157	https:\\www.genome.jp\dbget-bin\www_bget?map00310
RNA polymerase	ko03020	58 out of 3351 1.73082661891973%	498 out of 24714 2.01505219713523%	0.909638	1	novel.17414;novel.18831;novel.18996;novel.21625;novel.21828;novel.2241;novel.23678;novel.23900;novel.24670;novel.25812;novel.25859;novel.27317;novel.27489;novel.2732;novel.5083;novel.28822;novel.29014;novel.29236;novel.30667;novel.31507;novel.31758;novel.31992;novel.32421;novel.32996;novel.33206;novel.33409;novel.33925;novel.35059;novel.35591;novel.3482;novel.3534;novel.36961;novel.37007;novel.37…	K03006+K03006+K03006+K03006+K03006+K03006+K03006+K03006+K03006+K03006+K03006+K03006+K03006+K03006+K03006+K03006+K03006+K03006+K03006+K03006+K03006+K03006+K03006+K03006+K03006+K03006+K03006+K03006+K03006+K03006+K03006+K03006+K03006+K03006+K03006+K03006+K03006+K03006+K03006+K03006+K03006+K03006+K03006+K03006+K03006+K03006+K03006+K03006+K03006+K03006+K03006+K03006+K03013+K03013+K03015+K03022+K03043+…	https:\\www.genome.jp\dbget-bin\www_bget?map03020
Glycosphingolipid biosynthesis - ganglio series	ko00604	8 out of 3351 0.238734706057893%	87 out of 24714 0.352027191065793%	0.917463	1	CHR00008150;CHR00059446;CHR00012289;CHR00062795;CHR00009792;CHR00039206;CHR00039210;CHR00083828	K12309+K12309+K12309+K12309+K12309+K12309+K12309+K12309	https:\\www.genome.jp\dbget-bin\www_bget?map00604
Neomycin, kanamycin and gentamicin biosynthesis	ko00524	1 out of 3351 0.0298418382572366%	18 out of 24714 0.0728332119446468%	0.927469	1	CHR00054841	K00844	https:\\www.genome.jp\dbget-bin\www_bget?map00524
Histidine metabolism	ko00340	7 out of 3351 0.208892867800657%	84 out of 24714 0.339888322408352%	0.948919	1	CHR00082865;CHR00029809;CHR00048864;CHR00005422;CHR00059303;CHR00075334;CHR00043267	K00128+K00128+K00128+K00128+K00128+K14085+K14152	https:\\www.genome.jp\dbget-bin\www_bget?map00340
Biosynthesis of various secondary metabolites - part 2	ko00998	1 out of 3351 0.0298418382572366%	22 out of 24714 0.0890183701545683%	0.959525	1	CHR00077659	K24277	https:\\www.genome.jp\dbget-bin\www_bget?map00998
Selenocompound metabolism	ko00450	7 out of 3351 0.208892867800657%	90 out of 24714 0.364166059723234%	0.968833	1	CHR00018228;CHR00030158;CHR00052679;CHR00003054;CHR00026677;CHR00027835;CHR00067508	K00384+K00384+K00384+K00384+K01739+K13811+K13811	https:\\www.genome.jp\dbget-bin\www_bget?map00450
N-Glycan biosynthesis	ko00510	10 out of 3351 0.298418382572366%	123 out of 24714 0.497693614955086%	0.977358	1	CHR00032230;CHR00088444;CHR00091945;CHR00081036;CHR00033130;CHR00027255;CHR00036399;CHR00042964;CHR00037091;CHR00052595	K00721+K00737+K01001+K01001+K03844+K03844+K03847+K03847+K05546+K07252	https:\\www.genome.jp\dbget-bin\www_bget?map00510
Ascorbate and aldarate metabolism	ko00053	38 out of 3351 1.13398985377499%	373 out of 24714 1.50926600307518%	0.980026	1	CHR00016206;CHR00012832;CHR00040486;CHR00040488;CHR00080059;CHR00046945;CHR00046946;CHR00082865;CHR00029809;CHR00048864;CHR00005422;CHR00059303;CHR00035162;CHR00011265;CHR00093173;CHR00059018;CHR00073841;CHR00072341;CHR00024383;CHR00024322;CHR00050316;novel.21849;novel.27390;novel.30372;novel.37223;novel.37544;novel.9014;CHR00075334;CHR00053416;CHR00013542;CHR00090835;CHR00070121;CHR00009773;CHR0…	K00002+K00002+K00002+K00002+K00012+K00103+K00103+K00128+K00128+K00128+K00128+K00128+K00423+K00423+K00434+K00469+K00469+K08232+K08679+K12447+K12447+K12447+K12447+K12447+K12447+K12447+K12447+K14085+K14190+K14190+K14190+K16190+K16190+K16190+K16190+K16190+K16190+K19642	https:\\www.genome.jp\dbget-bin\www_bget?map00053
Glycosylphosphatidylinositol (GPI)-anchor biosynthesis	ko00563	4 out of 3351 0.119367353028947%	65 out of 24714 0.263008820911224%	0.982312	1	CHR00027973;CHR00047666;novel.16614;CHR00035935	K03859+K03860+K05292+K05294	https:\\www.genome.jp\dbget-bin\www_bget?map00563
Glycerophospholipid metabolism	ko00564	102 out of 3351 3.04386750223814%	920 out of 24714 3.72258638828195%	0.990162	1	CHR00064506;CHR00084109;CHR00029191;CHR00088562;CHR00088563;CHR00021974;CHR00063855;CHR00072830;CHR00044239;CHR00052377;CHR00006174;CHR00006175;CHR00006179;CHR00038290;CHR00047282;CHR00039121;CHR00069320;CHR00066201;CHR00091220;CHR00068613;CHR00068614;CHR00078647;CHR00053643;CHR00053604;CHR00003112;CHR00003120;CHR00044876;CHR00044877;CHR00046689;CHR00018808;CHR00026198;CHR00086209;CHR00093789;CHR…	K00111+K00111+K00630+K00894+K00894+K00894+K00901+K00901+K00901+K00901+K00993+K00993+K00993+K01047+K01114+K01114+K01115+K01115+K01115+K01115+K01115+K01115+K01115+K01115+K01115+K01115+K01115+K01115+K01115+K01115+K01115+K01115+K01115+K01115+K01115+K01115+K01115+K01115+K01115+K01115+K01115+K01115+K01115+K01115+K01115+K01115+K01115+K01115+K01115+K01115+K01115+K01115+K01115+K01115+K01115+K01115+K01126+…	https:\\www.genome.jp\dbget-bin\www_bget?map00564
Taurine and hypotaurine metabolism	ko00430	1 out of 3351 0.0298418382572366%	33 out of 24714 0.133527555231852%	0.991867	1	novel.3789	K18592	https:\\www.genome.jp\dbget-bin\www_bget?map00430
Sphingolipid metabolism	ko00600	15 out of 3351 0.44762757385855%	186 out of 24714 0.75260985676135%	0.992784	1	novel.774;CHR00011464;novel.709;CHR00057872;CHR00008150;CHR00059446;CHR00012289;CHR00062795;CHR00009792;CHR00039206;CHR00039210;CHR00083828;novel.19466;novel.27160;CHR00012391	K00654+K01634+K04718+K07407+K12309+K12309+K12309+K12309+K12309+K12309+K12309+K12309+K12349+K12349+K12382	https:\\www.genome.jp\dbget-bin\www_bget?map00600
Various types of N-glycan biosynthesis	ko00513	4 out of 3351 0.119367353028947%	84 out of 24714 0.339888322408352%	0.997766	1	CHR00033130;CHR00027255;CHR00036399;CHR00042964	K03844+K03844+K03847+K03847	https:\\www.genome.jp\dbget-bin\www_bget?map00513
Ribosome	ko03010	78 out of 3351 2.32766338406446%	767 out of 24714 3.10350408675245%	0.998346	1	CHR00048130;CHR00069049;CHR00015226;CHR00085107;CHR00010113;CHR00023370;CHR00027047;novel.22575;CHR00062231;CHR00078136;CHR00022810;CHR00025192;CHR00022146;CHR00020374;novel.18535;CHR00067063;CHR00085111;CHR00030463;CHR00001646;CHR00076437;CHR00089780;CHR00057189;CHR00035475;CHR00056481;CHR00074519;CHR00069707;CHR00056500;CHR00031667;CHR00001541;novel.24439;novel.6642;CHR00016332;CHR00081920;nove…	K02866+K02871+K02871+K02874+K02876+K02881+K02881+K02881+K02884+K02885+K02885+K02885+K02885+K02886+K02889+K02891+K02894+K02894+K02898+K02899+K02899+K02900+K02903+K02905+K02912+K02915+K02915+K02917+K02921+K02923+K02924+K02925+K02926+K02927+K02927+K02927+K02929+K02930+K02931+K02932+K02934+K02934+K02935+K02935+K02935+K02938+K02941+K02943+K02946+K02946+K02946+K02946+K02948+K02951+K02955+K02957+K02958+…	https:\\www.genome.jp\dbget-bin\www_bget?map03010
Ribosome biogenesis in eukaryotes	ko03008	26 out of 3351 0.775887794688153%	328 out of 24714 1.32718297321356%	0.999494	1	CHR00026084;CHR00067778;novel.38689;CHR00070033;CHR00017238;CHR00093726;novel.5192;CHR00042737;novel.2713;CHR00086923;CHR00066820;CHR00069362;novel.28374;CHR00011349;CHR00011350;CHR00011351;CHR00011353;CHR00011358;CHR00075030;CHR00015725;CHR00047998;novel.25469;CHR00058713;CHR00073117;CHR00061544;novel.36989	K03097+K03097+K03097+K03537+K07562+K07936+K07936+K11130+K11130+K11883+K11883+K14521+K14544+K14548+K14548+K14548+K14548+K14548+K14555+K14558+K14558+K14564+K14566+K14569+K14571+K14572	https:\\www.genome.jp\dbget-bin\www_bget?map03008
Basal transcription factors	ko03022	22 out of 3351 0.656520441659206%	291 out of 24714 1.17747025977179%	0.999548	1	CHR00005624;CHR00021661;CHR00013875;CHR00021299;novel.4066;CHR00042563;CHR00011238;CHR00073444;CHR00029090;CHR00005985;CHR00073967;CHR00040545;CHR00086516;CHR00065435;CHR00002694;CHR00025973;CHR00030425;CHR00064717;novel.23672;novel.32734;novel.39136;novel.39520	K03122+K03122+K03122+K03125+K03125+K03127+K03131+K03131+K03131+K03131+K03131+K03131+K03131+K03131+K03131+K03131+K03131+K03131+K03131+K03131+K03131+K03131	https:\\www.genome.jp\dbget-bin\www_bget?map03022
Other glycan degradation	ko00511	25 out of 3351 0.746045956430916%	339 out of 24714 1.37169215829085%	0.999889	1	CHR00024242;CHR00062723;CHR00066590;novel.28271;CHR00052162;CHR00068963;CHR00052409;CHR00001215;CHR00047411;CHR00047412;CHR00066287;CHR00030920;CHR00034726;CHR00050461;novel.27581;novel.29769;CHR00008150;CHR00059446;CHR00012289;CHR00062795;CHR00009792;CHR00039206;CHR00039210;CHR00083828;CHR00050616	K01191+K01191+K01191+K01191+K01206+K01206+K01206+K01206+K01206+K01206+K01206+K01206+K01206+K01227+K01227+K01227+K12309+K12309+K12309+K12309+K12309+K12309+K12309+K12309+K15923	https:\\www.genome.jp\dbget-bin\www_bget?map00511
Sesquiterpenoid and triterpenoid biosynthesis	ko00909	14 out of 3351 0.417785735601313%	231 out of 24714 0.934692886622967%	0.999925	1	novel.10844;CHR00091835;CHR00057757;CHR00003575;CHR00070428;CHR00043653;CHR00026311;CHR00031970;CHR00087702;CHR00033321;novel.33318;CHR00021655;CHR00049850;CHR00007204	K14175+K15472+K15803+K15803+K15803+K15803+K15803+K15803+K15803+K15803+K15803+K15813+K15813+K20659	https:\\www.genome.jp\dbget-bin\www_bget?map00909
Ubiquitin mediated proteolysis	ko04120	76 out of 3351 2.26797970754999%	838 out of 24714 3.39079064497855%	0.99998	1	novel.18663;novel.34862;novel.13396;novel.16651;novel.1643;CHR00027370;CHR00052209;novel.2630;CHR00019466;CHR00061354;CHR00061357;CHR00019192;CHR00023630;CHR00010358;CHR00086256;CHR00062756;CHR00027964;CHR00054041;novel.16924;CHR00084521;novel.16650;novel.2023;novel.2024;novel.29072;novel.31302;novel.38372;novel.5044;novel.8401;novel.15905;novel.15906;CHR00048291;CHR00079873;CHR00066071;CHR000891…	K02927+K02927+K02927+K02977+K03094+K03178+K03178+K03354+K03363+K03363+K03363+K03363+K03868+K03869+K03875+K03875+K03875+K04506+K04506+K06689+K08770+K08770+K08770+K08770+K08770+K08770+K08770+K08770+K08770+K08770+K09561+K10143+K10143+K10143+K10143+K10143+K10143+K10143+K10143+K10143+K10143+K10143+K10143+K10144+K10260+K10260+K10260+K10260+K10260+K10260+K10260+K10260+K10576+K10579+K10581+K10581+K10581+…	https:\\www.genome.jp\dbget-bin\www_bget?map04120
Homologous recombination	ko03440	29 out of 3351 0.865413309459863%	402 out of 24714 1.62660840009711%	0.999982	1	novel.18710;CHR00025943;CHR00092846;CHR00000393;CHR00075682;CHR00006107;CHR00007630;CHR00022944;novel.26002;novel.36782;novel.7214;CHR00002385;CHR00042154;CHR00042156;CHR00058219;CHR00001542;CHR00038266;CHR00021511;CHR00087753;CHR00018863;CHR00018866;CHR00018867;CHR00091834;CHR00087478;CHR00076455;CHR00022382;CHR00022386;CHR00048943;CHR00059933	K02335+K03165+K03553+K07466+K07466+K07466+K07466+K07466+K07466+K07466+K07466+K10683+K10683+K10683+K10875+K10875+K10875+K12173+K12173+K12173+K12173+K12173+K12173+K12173+K12173+K12173+K12173+K12173+K12173	https:\\www.genome.jp\dbget-bin\www_bget?map03440
Ether lipid metabolism	ko00565	53 out of 3351 1.58161742763354%	651 out of 24714 2.63413449866472%	0.999995	1	CHR00006174;CHR00006175;CHR00006179;CHR00038290;CHR00047282;CHR00039121;CHR00069320;CHR00066201;CHR00091220;CHR00068613;CHR00068614;CHR00078647;CHR00053643;CHR00053604;CHR00003112;CHR00003120;CHR00044876;CHR00044877;CHR00046689;CHR00018808;CHR00026198;CHR00086209;CHR00093789;CHR00082967;CHR00067285;CHR00062570;CHR00036526;CHR00036527;CHR00072421;CHR00056486;CHR00075556;CHR00037116;CHR00070353;CHR…	K00993+K00993+K00993+K01047+K01114+K01114+K01115+K01115+K01115+K01115+K01115+K01115+K01115+K01115+K01115+K01115+K01115+K01115+K01115+K01115+K01115+K01115+K01115+K01115+K01115+K01115+K01115+K01115+K01115+K01115+K01115+K01115+K01115+K01115+K01115+K01115+K01115+K01115+K01115+K01115+K01115+K01115+K01115+K01115+K01115+K01115+K13510+K13510+K13510+K13510+K13510+K13519+K16860	https:\\www.genome.jp\dbget-bin\www_bget?map00565
mRNA surveillance pathway	ko03015	24 out of 3351 0.716204118173679%	379 out of 24714 1.53354374039006%	0.999998	1	CHR00055333;CHR00087554;CHR00046474;CHR00063072;CHR00051219;novel.26498;CHR00005151;CHR00018395;CHR00002088;CHR00033737;CHR00068369;novel.21960;CHR00043890;novel.5775;novel.11282;novel.9745;CHR00001348;CHR00024096;CHR00024101;novel.37234;CHR00078642;CHR00022830;novel.31466;CHR00065825	K03456+K04354+K04354+K04382+K04382+K06100+K06269+K06965+K08873+K11584+K12881+K13126+K13917+K13917+K14325+K14376+K14397+K14397+K14397+K14406+K14407+K14411+K14411+K18723	https:\\www.genome.jp\dbget-bin\www_bget?map03015
Base excision repair	ko03410	4 out of 3351 0.119367353028947%	147 out of 24714 0.594804564214615%	0.999999	1	CHR00031218;novel.18710;CHR00032062;CHR00046195	K01246+K02335+K10773+K10773	https:\\www.genome.jp\dbget-bin\www_bget?map03410
Mismatch repair	ko03430	16 out of 3351 0.477469412115786%	305 out of 24714 1.23411831350651%	0.999999	1	CHR00074863;CHR00000393;CHR00075682;CHR00006107;CHR00007630;CHR00022944;novel.26002;novel.36782;novel.7214;novel.21081;CHR00053843;CHR00023167;CHR00061974;CHR00008221;CHR00072660;CHR00089229	K07456+K07466+K07466+K07466+K07466+K07466+K07466+K07466+K07466+K08735+K08737+K08737+K10755+K10755+K10755+K10755	https:\\www.genome.jp\dbget-bin\www_bget?map03430
Protein processing in endoplasmic reticulum	ko04141	107 out of 3351 3.19307669352432%	1182 out of 24714 4.7827142510318%	1	1	CHR00027316;CHR00027323;CHR00051145;CHR00024964;CHR00024966;novel.16021;novel.1643;CHR00005415;CHR00052817;CHR00071845;CHR00049496;CHR00079697;CHR00053575;CHR00053576;CHR00056405;CHR00056408;CHR00056410;CHR00056411;CHR00056412;CHR00056414;CHR00069483;CHR00051622;CHR00067064;CHR00045849;CHR00008838;CHR00057581;CHR00023970;CHR00072429;CHR00082162;CHR00069044;CHR00015224;CHR00022862;CHR00050918;CHR0…	K01456+K01456+K01456+K01456+K01456+K01456+K03094+K03237+K03283+K03283+K03283+K03283+K03283+K03283+K03283+K03283+K03283+K03283+K03283+K03283+K03283+K03283+K03283+K03283+K03283+K03283+K03283+K03283+K03283+K03283+K03283+K03283+K03283+K03283+K03283+K03283+K03283+K03283+K03283+K03868+K04079+K04079+K04374+K04523+K05546+K06689+K08057+K08057+K08057+K08057+K08653+K08852+K08852+K09486+K09487+K09487+K09490+…	https:\\www.genome.jp\dbget-bin\www_bget?map04141
DNA replication	ko03030	14 out of 3351 0.417785735601313%	310 out of 24714 1.25434976126892%	1	1	novel.18710;CHR00000393;CHR00075682;CHR00006107;CHR00007630;CHR00022944;novel.26002;novel.36782;novel.7214;CHR00010300;CHR00061974;CHR00008221;CHR00072660;CHR00089229	K02335+K07466+K07466+K07466+K07466+K07466+K07466+K07466+K07466+K10744+K10755+K10755+K10755+K10755	https:\\www.genome.jp\dbget-bin\www_bget?map03030
Nucleotide excision repair	ko03420	17 out of 3351 0.507311250373023%	352 out of 24714 1.42429392247309%	1	1	novel.18710;CHR00023630;CHR00000393;CHR00075682;CHR00006107;CHR00007630;CHR00022944;novel.26002;novel.36782;novel.7214;CHR00061974;CHR00008221;CHR00072660;CHR00089229;CHR00082276;CHR00047796;novel.7742	K02335+K03868+K07466+K07466+K07466+K07466+K07466+K07466+K07466+K07466+K10755+K10755+K10755+K10755+K10838+K10839+K10839	https:\\www.genome.jp\dbget-bin\www_bget?map03420
Aminoacyl-tRNA biosynthesis	ko00970	40 out of 3351 1.19367353028947%	618 out of 24714 2.50060694343287%	1	1	CHR00014645;novel.35019;CHR00007698;CHR00036835;CHR00048425;CHR00063927;CHR00069817;CHR00064089;CHR00088070;CHR00033108;novel.27488;novel.29291;novel.13498;CHR00041789;CHR00052641;CHR00032566;CHR00058032;CHR00068415;CHR00017235;CHR00024959;CHR00047964;CHR00068157;CHR00057918;CHR00043856;CHR00068391;CHR00037093;CHR00059147;CHR00022635;CHR00020066;CHR00025785;CHR00083910;CHR00027454;novel.19042;nov…	K01867+K01867+K01870+K01870+K01870+K01870+K01870+K01870+K01870+K01872+K01873+K01873+K01873+K01880+K01880+K01880+K01881+K01883+K01887+K01887+K01887+K01887+K01887+K01892+K01893+K02433+K02433+K02433+K02433+K02433+K02433+K04567+K22503+K22503+K22503+K22503+K22503+K22503+K22503+K22503	https:\\www.genome.jp\dbget-bin\www_bget?map00970
RNA transport	ko03013	45 out of 3351 1.34288272157565%	673 out of 24714 2.72315286881929%	1	1	CHR00033373;CHR00061047;CHR00065788;CHR00065793;CHR00080095;novel.18002;CHR00059600;CHR00071857;CHR00089914;CHR00093548;CHR00050775;CHR00055945;CHR00005415;novel.19326;CHR00062896;CHR00016077;CHR00063086;novel.9068;CHR00002860;novel.18328;CHR00070033;CHR00012555;CHR00012556;CHR00017238;CHR00093726;novel.5192;novel.23573;CHR00068369;novel.21960;CHR00084493;CHR00040713;novel.20191;novel.24671;novel…	K00974+K03113+K03113+K03113+K03113+K03113+K03231+K03231+K03231+K03231+K03236+K03236+K03237+K03238+K03239+K03239+K03239+K03253+K03257+K03260+K03537+K03680+K03680+K07562+K07936+K07936+K12879+K12881+K13126+K13137+K14288+K14288+K14288+K14288+K14292+K14297+K14300+K14301+K14301+K14313+K14318+K14318+K14318+K14325+K18723	https:\\www.genome.jp\dbget-bin\www_bget?map03013
RNA degradation	ko03018	52 out of 3351 1.55177558937631%	805 out of 24714 3.2572630897467%	1	1	CHR00057345;novel.25390;novel.36956;CHR00065027;CHR00038577;novel.15348;novel.22255;novel.5218;CHR00064463;CHR00014321;CHR00046378;CHR00092156;CHR00033589;CHR00046677;novel.16772;CHR00066200;CHR00063351;CHR00083263;CHR00078775;CHR00047867;CHR00057443;CHR00073534;CHR00036442;CHR00088183;CHR00054628;CHR00036536;CHR00003851;CHR00003853;CHR00085194;CHR00056474;CHR00011259;CHR00011262;CHR00032214;CHR0…	K00850+K00962+K00962+K01148+K01689+K01689+K03514+K03654+K04077+K04077+K04077+K04077+K04077+K04077+K04077+K12580+K12580+K12580+K12580+K12580+K12580+K12580+K12580+K12580+K12580+K12580+K12580+K12580+K12580+K12580+K12580+K12580+K12580+K12580+K12580+K12580+K12580+K12589+K12591+K12593+K12598+K12598+K12598+K12603+K12606+K12608+K12611+K12616+K12616+K12620+K12623+K13126	https:\\www.genome.jp\dbget-bin\www_bget?map03018
Endocytosis	ko04144	127 out of 3351 3.78991345866905%	1588 out of 24714 6.42550780933884%	1	1	CHR00071756;CHR00068647;CHR00043124;CHR00042578;CHR00061204;novel.23409;CHR00069320;CHR00066201;CHR00091220;CHR00068613;CHR00068614;CHR00078647;CHR00053643;CHR00053604;CHR00003112;CHR00003120;CHR00044876;CHR00044877;CHR00046689;CHR00018808;CHR00026198;CHR00086209;CHR00093789;CHR00082967;CHR00067285;CHR00062570;CHR00036526;CHR00036527;CHR00072421;CHR00056486;CHR00075556;CHR00037116;CHR00070353;CHR…	K00889+K00889+K00889+K00889+K00889+K00889+K01115+K01115+K01115+K01115+K01115+K01115+K01115+K01115+K01115+K01115+K01115+K01115+K01115+K01115+K01115+K01115+K01115+K01115+K01115+K01115+K01115+K01115+K01115+K01115+K01115+K01115+K01115+K01115+K01115+K01115+K01115+K01115+K01115+K01115+K01115+K01115+K01115+K01115+K01115+K01115+K03283+K03283+K03283+K03283+K03283+K03283+K03283+K03283+K03283+K03283+K03283+…	https:\\www.genome.jp\dbget-bin\www_bget?map04144
Spliceosome	ko03040	78 out of 3351 2.32766338406446%	1122 out of 24714 4.53993687788298%	1	1	CHR00052817;CHR00071845;CHR00049496;CHR00079697;CHR00053575;CHR00053576;CHR00056405;CHR00056408;CHR00056410;CHR00056411;CHR00056412;CHR00056414;CHR00069483;CHR00051622;CHR00067064;CHR00045849;CHR00008838;CHR00057581;CHR00023970;CHR00072429;CHR00082162;CHR00069044;CHR00015224;CHR00022862;CHR00050918;CHR00069644;CHR00069646;novel.35151;novel.35511;novel.683;novel.9278;CHR00064781;CHR00079637;CHR000…	K03283+K03283+K03283+K03283+K03283+K03283+K03283+K03283+K03283+K03283+K03283+K03283+K03283+K03283+K03283+K03283+K03283+K03283+K03283+K03283+K03283+K03283+K03283+K03283+K03283+K03283+K03283+K03283+K03283+K03283+K03283+K10599+K11086+K11087+K11094+K11094+K11097+K12623+K12741+K12741+K12741+K12741+K12815+K12818+K12818+K12818+K12818+K12818+K12818+K12818+K12822+K12822+K12822+K12823+K12823+K12829+K12831+…	https:\\www.genome.jp\dbget-bin\www_bget?map03040

## Sheet: MT vs MT+PEG
#KEGG_pathway	ko_id	Cluster_frequency	Genome_frequency	P-value	Corrected_P-value	GeneID	KEGG Orthology	hyperlink
Glycerophospholipid metabolism	ko00564	199 out of 2409 8.26068908260689%	920 out of 24714 3.72258638828195%	0	0	CHR00079390;CHR00035692;CHR00084109;CHR00029191;CHR00044239;CHR00032179;CHR00083210;novel.17145;novel.17604;CHR00030443;CHR00031073;CHR00062352;CHR00090899;CHR00061626;CHR00061627;CHR00069320;CHR00088627;CHR00088628;CHR00076641;CHR00074659;CHR00087790;CHR00087791;CHR00046235;CHR00058840;CHR00002231;CHR00002233;CHR00002237;CHR00002239;CHR00002240;CHR00002241;CHR00002242;CHR00002244;CHR00002249;CHR…	K00006+K00006+K00111+K00630+K00901+K00901+K00967+K00967+K00967+K00981+K01114+K01115+K01115+K01115+K01115+K01115+K01115+K01115+K01115+K01115+K01115+K01115+K01115+K01115+K01115+K01115+K01115+K01115+K01115+K01115+K01115+K01115+K01115+K01115+K01115+K01115+K01115+K01115+K01115+K01115+K01115+K01115+K01115+K01115+K01115+K01115+K01115+K01115+K01115+K01115+K01115+K01115+K01115+K01115+K01115+K01115+K01115+…	https:\\www.genome.jp\dbget-bin\www_bget?map00564
Ether lipid metabolism	ko00565	174 out of 2409 7.22291407222914%	651 out of 24714 2.63413449866472%	0	0	CHR00010961;CHR00031073;CHR00062352;CHR00090899;CHR00061626;CHR00061627;CHR00069320;CHR00088627;CHR00088628;CHR00076641;CHR00074659;CHR00087790;CHR00087791;CHR00046235;CHR00058840;CHR00002231;CHR00002233;CHR00002237;CHR00002239;CHR00002240;CHR00002241;CHR00002242;CHR00002244;CHR00002249;CHR00092433;CHR00064389;CHR00035421;CHR00085158;CHR00043796;CHR00066107;CHR00016843;CHR00078776;CHR00005551;CHR…	K01062+K01114+K01115+K01115+K01115+K01115+K01115+K01115+K01115+K01115+K01115+K01115+K01115+K01115+K01115+K01115+K01115+K01115+K01115+K01115+K01115+K01115+K01115+K01115+K01115+K01115+K01115+K01115+K01115+K01115+K01115+K01115+K01115+K01115+K01115+K01115+K01115+K01115+K01115+K01115+K01115+K01115+K01115+K01115+K01115+K01115+K01115+K01115+K01115+K01115+K01115+K01115+K01115+K01115+K01115+K01115+K01115+…	https:\\www.genome.jp\dbget-bin\www_bget?map00565
Photosynthesis - antenna proteins	ko00196	29 out of 2409 1.20381901203819%	63 out of 24714 0.254916241806264%	2.99871e-13	4.04826e-11	CHR00053439;CHR00067226;CHR00050044;CHR00067659;CHR00028989;CHR00068950;CHR00083427;CHR00068114;CHR00069041;CHR00090447;CHR00042363;CHR00083643;CHR00083646;CHR00083647;CHR00083648;CHR00083482;CHR00051762;CHR00051763;CHR00051765;CHR00051766;CHR00056386;CHR00067371;CHR00024365;CHR00089741;CHR00073265;CHR00073266;CHR00038141;novel.39679;CHR00042715	K08907+K08907+K08908+K08908+K08909+K08909+K08910+K08910+K08912+K08912+K08912+K08912+K08912+K08912+K08912+K08913+K08913+K08913+K08913+K08913+K08914+K08914+K08915+K08915+K08916+K08916+K08917+K08917+K14172	https:\\www.genome.jp\dbget-bin\www_bget?map00196
Metabolic pathways	ko01100	1132 out of 2409 46.9904524699045%	9901 out of 24714 40.0623128591082%	1.55077e-11	2.09354e-09	CHR00035885;CHR00011023;CHR00089637;CHR00053364;CHR00015797;CHR00007777;CHR00007779;CHR00068971;CHR00019386;CHR00001089;CHR00056695;novel.21043;CHR00006551;CHR00082122;CHR00002681;CHR00046347;CHR00065969;novel.10993;CHR00048299;CHR00048300;CHR00001278;CHR00086472;CHR00086473;CHR00040573;CHR00081311;CHR00068551;CHR00037633;CHR00013434;CHR00013435;CHR00050238;CHR00092106;CHR00018899;CHR00020015;CHR…	K00012+K00012+K00013+K00016+K00020+K00020+K00020+K00021+K00021+K00021+K00021+K00021+K00026+K00026+K00026+K00026+K00029+K00029+K00033+K00033+K00033+K00033+K00033+K00036+K00058+K00058+K00058+K00059+K00059+K00059+K00078+K00083+K00083+K00083+K00083+K00103+K00103+K00106+K00106+K00108+K00121+K00128+K00128+K00131+K00131+K00134+K00134+K00161+K00162+K00162+K00162+K00164+K00218+K00218+K00227+K00232+K00232+…	https:\\www.genome.jp\dbget-bin\www_bget?map01100
Biosynthesis of secondary metabolites	ko01110	780 out of 2409 32.3785803237858%	6218 out of 24714 25.159828437323%	4.0674e-11	5.49099e-09	CHR00079390;CHR00035692;CHR00089637;CHR00053364;CHR00068971;CHR00019386;CHR00001089;CHR00056695;novel.21043;CHR00006551;CHR00082122;CHR00002681;CHR00046347;CHR00048299;CHR00048300;CHR00001278;CHR00086472;CHR00086473;CHR00040573;CHR00081311;CHR00068551;CHR00037633;CHR00013434;CHR00013435;CHR00050238;CHR00018899;CHR00020015;CHR00047363;novel.13186;CHR00080454;CHR00085070;CHR00084109;CHR00092045;CHR…	K00006+K00006+K00013+K00016+K00021+K00021+K00021+K00021+K00021+K00026+K00026+K00026+K00026+K00033+K00033+K00033+K00033+K00033+K00036+K00058+K00058+K00058+K00059+K00059+K00059+K00083+K00083+K00083+K00083+K00106+K00106+K00111+K00121+K00128+K00128+K00134+K00134+K00161+K00162+K00162+K00162+K00164+K00218+K00218+K00227+K00232+K00232+K00232+K00234+K00236+K00276+K00276+K00281+K00281+K00382+K00382+K00422+…	https:\\www.genome.jp\dbget-bin\www_bget?map01110
Plant-pathogen interaction	ko04626	345 out of 2409 14.321295143213%	2380 out of 24714 9.63016913490329%	6.07655e-11	8.20334e-09	CHR00078502;CHR00061590;novel.14897;novel.33969;CHR00052897;CHR00052898;CHR00052907;CHR00023765;CHR00032953;CHR00032963;CHR00008827;CHR00029388;CHR00075187;CHR00065580;CHR00093012;CHR00043072;CHR00075209;CHR00083990;CHR00087810;CHR00050015;CHR00050018;CHR00050020;CHR00073696;CHR00092518;CHR00087216;CHR00012434;CHR00012435;CHR00023880;CHR00023885;CHR00068935;CHR00024886;CHR00074800;CHR00074801;CHR…	K01373+K02183+K02358+K04079+K05391+K05391+K05391+K05391+K05391+K05391+K05391+K05391+K05391+K05391+K05391+K05391+K05391+K05391+K05391+K05391+K05391+K05391+K05391+K05391+K05391+K05391+K05391+K05391+K05391+K05391+K05391+K05391+K05391+K05391+K05391+K05391+K05391+K05391+K05391+K05391+K05391+K13412+K13412+K13412+K13412+K13412+K13412+K13412+K13412+K13413+K13414+K13414+K13416+K13416+K13416+K13416+K13416+…	https:\\www.genome.jp\dbget-bin\www_bget?map04626
Endocytosis	ko04144	228 out of 2409 9.46450809464508%	1588 out of 24714 6.42550780933884%	8.5147e-10	1.14948e-07	CHR00068647;CHR00042578;CHR00062352;CHR00090899;CHR00061626;CHR00061627;CHR00069320;CHR00088627;CHR00088628;CHR00076641;CHR00074659;CHR00087790;CHR00087791;CHR00046235;CHR00058840;CHR00002231;CHR00002233;CHR00002237;CHR00002239;CHR00002240;CHR00002241;CHR00002242;CHR00002244;CHR00002249;CHR00092433;CHR00064389;CHR00035421;CHR00085158;CHR00043796;CHR00066107;CHR00016843;CHR00078776;CHR00005551;CHR…	K00889+K00889+K01115+K01115+K01115+K01115+K01115+K01115+K01115+K01115+K01115+K01115+K01115+K01115+K01115+K01115+K01115+K01115+K01115+K01115+K01115+K01115+K01115+K01115+K01115+K01115+K01115+K01115+K01115+K01115+K01115+K01115+K01115+K01115+K01115+K01115+K01115+K01115+K01115+K01115+K01115+K01115+K01115+K01115+K01115+K01115+K01115+K01115+K01115+K01115+K01115+K01115+K01115+K01115+K01115+K01115+K01115+…	https:\\www.genome.jp\dbget-bin\www_bget?map04144
Carbon metabolism	ko01200	135 out of 2409 5.60398505603985%	910 out of 24714 3.68212349275714%	4.52729e-07	6.11184e-05	CHR00006551;CHR00082122;CHR00002681;CHR00046347;CHR00065969;novel.10993;CHR00048299;CHR00048300;CHR00001278;CHR00086472;CHR00086473;CHR00040573;CHR00081311;CHR00068551;CHR00037633;CHR00092045;CHR00077319;CHR00091543;CHR00005080;CHR00038202;CHR00004856;CHR00001802;CHR00087584;CHR00085745;novel.21683;CHR00054495;CHR00087193;novel.27458;CHR00063411;CHR00078023;CHR00027098;CHR00007446;CHR00011653;CHR…	K00026+K00026+K00026+K00026+K00029+K00029+K00033+K00033+K00033+K00033+K00033+K00036+K00058+K00058+K00058+K00121+K00131+K00131+K00134+K00134+K00161+K00162+K00162+K00162+K00164+K00232+K00232+K00232+K00234+K00236+K00261+K00261+K00281+K00281+K00297+K00382+K00382+K00600+K00600+K00600+K00600+K00605+K00615+K00615+K00616+K00626+K00627+K00627+K00627+K00627+K00640+K00640+K00640+K00814+K00830+K00831+K00844+…	https:\\www.genome.jp\dbget-bin\www_bget?map01200
Starch and sucrose metabolism	ko00500	141 out of 2409 5.85305105853051%	982 out of 24714 3.97345634053573%	1.62381e-06	0.000219215	CHR00073424;CHR00083250;CHR00072290;CHR00083023;CHR00006423;CHR00079858;CHR00057121;CHR00073863;CHR00020311;CHR00043867;CHR00069854;CHR00079911;CHR00020035;CHR00020036;CHR00088310;CHR00062366;CHR00069740;CHR00089488;CHR00078809;CHR00043333;CHR00009367;CHR00029284;CHR00012598;CHR00012608;CHR00052836;CHR00052842;CHR00075800;CHR00091831;CHR00075198;novel.17024;novel.17797;novel.18877;novel.20735;nov…	K00688+K00688+K00688+K00688+K00688+K00688+K00695+K00695+K00695+K00695+K00695+K00695+K00695+K00695+K00695+K00695+K00695+K00695+K00695+K00695+K00695+K00695+K00695+K00695+K00695+K00695+K00695+K00695+K00695+K00695+K00695+K00695+K00695+K00695+K00695+K00695+K00695+K00695+K00695+K00695+K00695+K00695+K00695+K00695+K00695+K00695+K00695+K00695+K00695+K00695+K00695+K00695+K00695+K00695+K00695+K00695+K00695+…	https:\\www.genome.jp\dbget-bin\www_bget?map00500
Pentose phosphate pathway	ko00030	37 out of 2409 1.53590701535907%	171 out of 24714 0.691915513474144%	2.74444e-06	0.000370499	CHR00048299;CHR00048300;CHR00001278;CHR00086472;CHR00086473;CHR00040573;CHR00077319;CHR00091543;CHR00048020;CHR00048021;CHR00004108;CHR00058964;CHR00057345;CHR00020874;CHR00073228;CHR00079292;CHR00061543;CHR00072733;CHR00043499;CHR00011631;CHR00037346;CHR00058457;CHR00058459;CHR00047075;CHR00093438;CHR00072026;CHR00075256;CHR00013946;CHR00075484;CHR00054266;CHR00044233;novel.37344;CHR00041990;CHR…	K00033+K00033+K00033+K00033+K00033+K00036+K00131+K00131+K00615+K00615+K00616+K00850+K00850+K00850+K00850+K00895+K00895+K00895+K00895+K01057+K01057+K01057+K01057+K01057+K01057+K01623+K01623+K01623+K01623+K01623+K01623+K01623+K01807+K01810+K01835+K01835+K03841	https:\\www.genome.jp\dbget-bin\www_bget?map00030
Glutathione metabolism	ko00480	47 out of 2409 1.95101701951017%	259 out of 24714 1.04798899409242%	2.19536e-05	0.00296373	CHR00048299;CHR00048300;CHR00001278;CHR00086472;CHR00086473;CHR00040573;CHR00086249;CHR00063746;CHR00075929;CHR00044358;CHR00008920;CHR00059201;CHR00093173;CHR00056706;CHR00088724;CHR00086897;CHR00043486;CHR00092650;CHR00041638;CHR00089413;CHR00018043;CHR00021602;CHR00051426;CHR00051430;CHR00084131;CHR00084132;CHR00073037;CHR00073039;CHR00091285;CHR00073013;CHR00073015;CHR00002067;CHR00002070;CHR…	K00033+K00033+K00033+K00033+K00033+K00036+K00383+K00383+K00432+K00432+K00432+K00432+K00434+K00797+K00799+K00799+K00799+K00799+K00799+K00799+K00799+K00799+K00799+K00799+K00799+K00799+K00799+K00799+K00799+K00799+K00799+K00799+K00799+K00799+K00799+K00799+K00799+K00799+K00799+K01469+K01469+K01469+K01469+K01919+K18592+K21888+K21888	https:\\www.genome.jp\dbget-bin\www_bget?map00480
MAPK signaling pathway - plant	ko04016	154 out of 2409 6.39269406392694%	1150 out of 24714 4.65323298535243%	2.71205e-05	0.00366127	CHR00001226;CHR00091393;CHR00002663;CHR00061590;CHR00073545;CHR00080449;CHR00047040;CHR00047042;CHR00041843;CHR00034867;CHR00065698;CHR00006463;CHR00006467;CHR00083555;CHR00068449;CHR00026071;CHR00053733;CHR00054487;CHR00021987;CHR00029983;CHR00012841;CHR00063391;CHR00045706;CHR00059024;CHR00083385;CHR00065747;CHR00065750;CHR00020582;CHR00091173;CHR00052350;CHR00045767;CHR00074984;CHR00049587;CHR…	K00940+K00940+K00940+K02183+K03781+K03781+K03781+K03781+K13413+K13414+K13414+K13416+K13416+K13416+K13416+K13416+K13416+K13416+K13416+K13416+K13416+K13416+K13416+K13416+K13416+K13416+K13416+K13416+K13416+K13416+K13416+K13416+K13416+K13416+K13416+K13416+K13416+K13416+K13416+K13416+K13420+K13420+K13420+K13420+K13420+K13420+K13420+K13422+K13422+K13422+K13422+K13424+K13424+K13424+K13425+K13425+K13425+…	https:\\www.genome.jp\dbget-bin\www_bget?map04016
Anthocyanin biosynthesis	ko00942	13 out of 2409 0.53964300539643%	40 out of 24714 0.161851582099215%	6.67385e-05	0.0090097	CHR00034936;CHR00061482;CHR00005509;CHR00005510;CHR00034811;CHR00085933;CHR00047059;CHR00040501;CHR00089947;CHR00089948;CHR00037861;CHR00037862;CHR00037863	K12338+K21383+K21383+K21383+K21383+K21383+K21383+K21383+K21383+K21383+K21383+K21383+K21383	https:\\www.genome.jp\dbget-bin\www_bget?map00942
Sulfur metabolism	ko00920	19 out of 2409 0.78870900788709%	76 out of 24714 0.307518005988509%	9.43399e-05	0.0127359	CHR00083775;CHR00051020;CHR00040434;CHR00057692;CHR00041756;novel.3381;CHR00084583;CHR00028755;CHR00087500;CHR00026677;CHR00047693;CHR00071787;CHR00007806;CHR00030725;CHR00027835;CHR00067508;CHR00032451;CHR00044107;CHR00035026	K00387+K00392+K00392+K00640+K00640+K00640+K00988+K01082+K01738+K01739+K01739+K05907+K05907+K13811+K13811+K13811+K17285+K17285+K17285	https:\\www.genome.jp\dbget-bin\www_bget?map00920
Brassinosteroid biosynthesis	ko00905	11 out of 2409 0.45662100456621%	43 out of 24714 0.173990450756656%	0.00223439	0.301643	CHR00025412;CHR00024143;CHR00068461;CHR00016248;CHR00009512;CHR00021612;CHR00036228;CHR00001879;CHR00054202;CHR00079060;CHR00083985	K09587+K09588+K09588+K09590+K12639+K15639+K20623+K20623+K20623+K20623+K20623	https:\\www.genome.jp\dbget-bin\www_bget?map00905
Glyoxylate and dicarboxylate metabolism	ko00630	40 out of 2409 1.6604400166044%	259 out of 24714 1.04798899409242%	0.00236792	0.319669	CHR00006551;CHR00082122;CHR00002681;CHR00046347;CHR00011653;CHR00033920;CHR00073303;CHR00079914;CHR00035747;CHR00047936;CHR00078459;novel.35182;CHR00012442;CHR00020772;CHR00019823;CHR00050458;novel.12773;CHR00058123;CHR00081614;CHR00081615;CHR00055186;CHR00075748;CHR00005614;CHR00031652;CHR00003319;CHR00001558;CHR00073545;CHR00080449;CHR00047040;CHR00047042;CHR00028041;CHR00019430;CHR00092292;CHR…	K00026+K00026+K00026+K00026+K00281+K00281+K00382+K00382+K00600+K00600+K00600+K00600+K00605+K00626+K00830+K01455+K01601+K01602+K01602+K01602+K01602+K01647+K01647+K01647+K01681+K02437+K03781+K03781+K03781+K03781+K11517+K11517+K11517+K11517+K11517+K11517+K15893+K15918+K15919+K22133	https:\\www.genome.jp\dbget-bin\www_bget?map00630
Peroxisome	ko04146	47 out of 2409 1.95101701951017%	323 out of 24714 1.30695152545116%	0.00354773	0.478944	CHR00080454;CHR00085070;CHR00054495;CHR00087193;novel.27458;CHR00017336;CHR00017337;CHR00067349;CHR00067350;CHR00019823;CHR00044652;CHR00075383;CHR00017181;CHR00033300;CHR00077200;CHR00073545;CHR00080449;CHR00047040;CHR00047042;CHR00088109;CHR00014666;CHR00001194;CHR00061843;CHR00063528;CHR00022932;CHR00052127;CHR00051801;CHR00040699;CHR00052831;CHR00028041;CHR00019430;CHR00092292;CHR00029826;CHR…	K00106+K00106+K00232+K00232+K00232+K00306+K00306+K00306+K00306+K00830+K01640+K01897+K01897+K01897+K01897+K03781+K03781+K03781+K03781+K04564+K04564+K04565+K04565+K05677+K07513+K08726+K08726+K08726+K08726+K11517+K11517+K11517+K11517+K11517+K11517+K12261+K13342+K13346+K13348+K13348+K13354+K13354+K13354+K13354+K13354+K13354+K13354	https:\\www.genome.jp\dbget-bin\www_bget?map04146
Carbon fixation in photosynthetic organisms	ko00710	39 out of 2409 1.61892901618929%	264 out of 24714 1.06822044185482%	0.00575079	0.776357	CHR00006551;CHR00082122;CHR00002681;CHR00046347;CHR00065969;novel.10993;CHR00005080;CHR00038202;CHR00048020;CHR00048021;CHR00051247;CHR00038250;CHR00080114;CHR00073043;CHR00065449;CHR00006031;novel.1525;CHR00087917;CHR00040221;CHR00003192;CHR00048537;novel.12773;CHR00058123;CHR00081614;CHR00081615;CHR00055186;CHR00072026;CHR00075256;CHR00013946;CHR00075484;CHR00054266;CHR00044233;novel.37344;CHR0…	K00026+K00026+K00026+K00026+K00029+K00029+K00134+K00134+K00615+K00615+K00814+K00855+K00927+K00927+K00927+K01006+K01006+K01100+K01100+K01595+K01595+K01601+K01602+K01602+K01602+K01602+K01623+K01623+K01623+K01623+K01623+K01623+K01623+K01803+K01803+K01807+K03841+K05298+K14455	https:\\www.genome.jp\dbget-bin\www_bget?map00710
ABC transporters	ko02010	53 out of 2409 2.20008302200083%	387 out of 24714 1.56591405680991%	0.00718837	0.97043	CHR00038609;CHR00069365;CHR00077190;CHR00077191;CHR00012429;CHR00036151;CHR00064923;CHR00064925;CHR00067342;CHR00051663;CHR00087809;novel.22691;CHR00076376;CHR00083471;CHR00082564;CHR00065912;CHR00065913;CHR00092004;CHR00038236;CHR00038237;CHR00068920;CHR00057691;CHR00041757;CHR00057122;CHR00069578;CHR00088117;CHR00062283;CHR00065169;CHR00036155;CHR00009762;CHR00016304;CHR00042166;CHR00031755;CHR…	K05643+K05658+K05658+K05658+K05658+K05658+K05658+K05658+K05658+K05658+K05658+K05658+K05662+K05665+K05665+K05665+K05665+K05665+K05665+K05665+K05665+K05665+K05665+K05666+K05666+K05666+K05666+K05666+K05666+K05666+K05666+K05666+K05666+K05666+K05666+K05666+K05677+K05681+K05681+K05681+K05681+K05681+K05681+K05681+K05681+K05681+K08711+K08711+K08711+K08711+K08711+K08711+K08711	https:\\www.genome.jp\dbget-bin\www_bget?map02010
Plant hormone signal transduction	ko04075	186 out of 2409 7.72104607721046%	1610 out of 24714 6.5145261794934%	0.00746199	1	CHR00034620;CHR00051810;CHR00041843;CHR00089847;CHR00049047;CHR00064318;CHR00089115;CHR00043320;CHR00079537;CHR00079541;CHR00084738;CHR00046432;CHR00048602;CHR00048604;CHR00012976;CHR00034700;CHR00034703;CHR00036864;CHR00036867;CHR00019635;CHR00019646;CHR00088977;CHR00002518;CHR00002532;CHR00002533;CHR00002539;CHR00031455;CHR00031466;CHR00079883;CHR00093783;CHR00032122;CHR00005067;CHR00007980;CHR…	K12126+K12126+K13413+K13415+K13415+K13415+K13415+K13415+K13415+K13415+K13415+K13415+K13415+K13415+K13415+K13415+K13415+K13415+K13415+K13415+K13415+K13415+K13415+K13415+K13415+K13415+K13415+K13415+K13415+K13415+K13415+K13415+K13415+K13415+K13415+K13415+K13415+K13415+K13415+K13415+K13415+K13415+K13415+K13415+K13415+K13415+K13415+K13415+K13415+K13415+K13415+K13415+K13415+K13415+K13415+K13415+K13415+…	https:\\www.genome.jp\dbget-bin\www_bget?map04075
Fructose and mannose metabolism	ko00051	31 out of 2409 1.28684101286841%	217 out of 24714 0.878044832888242%	0.0197648	1	CHR00065967;CHR00054841;CHR00053377;CHR00016165;CHR00071374;CHR00081786;CHR00025452;novel.16240;CHR00058964;CHR00057345;CHR00020874;CHR00073228;CHR00079292;CHR00061543;CHR00072733;CHR00043499;CHR00071635;CHR00072026;CHR00075256;CHR00013946;CHR00075484;CHR00054266;CHR00044233;novel.37344;CHR00006841;CHR00024113;CHR00047184;CHR00024655;CHR00072217;CHR00091067;CHR00019905	K00844+K00844+K00847+K00847+K00847+K00847+K00847+K00847+K00850+K00850+K00850+K00850+K00895+K00895+K00895+K00895+K01103+K01623+K01623+K01623+K01623+K01623+K01623+K01623+K01803+K01803+K01805+K01840+K03841+K17497+K17497	https:\\www.genome.jp\dbget-bin\www_bget?map00051
Oxidative phosphorylation	ko00190	42 out of 2409 1.74346201743462%	319 out of 24714 1.29076636724124%	0.0277333	1	CHR00063411;CHR00078023;CHR00009779;CHR00048258;CHR00004107;CHR00026857;CHR00080466;CHR00080071;CHR00028266;CHR00034968;CHR00002007;CHR00013095;CHR00055917;CHR00062538;CHR00060847;CHR00007810;CHR00074867;CHR00026865;CHR00064771;CHR00031800;CHR00089444;CHR00015364;CHR00084923;novel.38679;CHR00089529;CHR00050389;CHR00027046;CHR00004185;CHR00072086;CHR00042349;CHR00026877;CHR00078226;CHR00034766;CHR…	K00234+K00236+K00411+K00411+K00411+K00412+K00413+K00419+K01507+K01535+K01535+K01535+K02109+K02113+K02113+K02115+K02115+K02132+K02145+K02145+K02147+K02147+K02148+K02148+K02150+K02152+K02154+K02155+K02155+K02155+K02256+K02259+K02259+K03661+K03879+K03880+K03884+K03937+K03952+K05577+K11352+K11353	https:\\www.genome.jp\dbget-bin\www_bget?map00190
Nitrogen metabolism	ko00910	17 out of 2409 0.70568700705687%	108 out of 24714 0.436999271667881%	0.0322384	1	CHR00027098;CHR00007446;novel.24;CHR00008554;CHR00050458;CHR00014374;CHR00090851;CHR00009284;CHR00009286;CHR00042575;CHR00066742;CHR00081488;CHR00035404;CHR00044707;CHR00064394;CHR00069908;novel.37200	K00261+K00261+K00262+K00366+K01455+K01673+K01674+K01674+K01674+K01674+K01674+K01674+K01725+K02575+K02575+K02575+K02575	https:\\www.genome.jp\dbget-bin\www_bget?map00910
Zeatin biosynthesis	ko00908	30 out of 2409 1.2453300124533%	219 out of 24714 0.886137411993202%	0.0356708	1	CHR00001782;CHR00085659;CHR00009987;CHR00081855;CHR00030241;CHR00087070;CHR00026988;CHR00026989;CHR00026990;CHR00084996;CHR00084998;CHR00005695;novel.17325;novel.8984;CHR00085511;CHR00010401;CHR00019740;CHR00006516;CHR00092061;CHR00035655;CHR00035658;CHR00078001;CHR00078004;CHR00036294;CHR00036295;CHR00046469;CHR00088397;CHR00033255;CHR00033256;novel.38831	K00279+K13493+K13495+K13495+K13496+K13496+K13496+K13496+K13496+K13496+K13496+K13496+K13496+K13496+K23452+K23452+K23452+K23452+K23452+K23452+K23452+K23452+K23452+K23452+K23452+K23452+K23452+K23452+K23452+K23452	https:\\www.genome.jp\dbget-bin\www_bget?map00908
Porphyrin and chlorophyll metabolism	ko00860	20 out of 2409 0.8302200083022%	136 out of 24714 0.550295379137331%	0.0409371	1	CHR00015993;CHR00023788;CHR00058246;CHR00078226;CHR00034766;CHR00021659;CHR00034649;CHR00093274;CHR00035002;CHR00035003;CHR00034517;CHR00057921;CHR00045084;CHR00066878;CHR00009924;CHR00043192;CHR00065941;CHR00017123;CHR00015355;novel.40152	K00218+K00218+K01772+K02259+K02259+K02492+K03403+K03403+K03404+K03404+K03404+K03405+K03428+K04035+K08100+K08100+K10960+K13071+K22013+K22013	https:\\www.genome.jp\dbget-bin\www_bget?map00860
Photosynthesis	ko00195	36 out of 2409 1.49439601494396%	279 out of 24714 1.12891478514202%	0.0501019	1	CHR00055917;CHR00062538;CHR00060847;CHR00007810;CHR00074867;CHR00045215;CHR00087464;CHR00025140;CHR00017459;CHR00055159;CHR00026890;CHR00040176;CHR00039513;CHR00061988;CHR00065074;CHR00020606;CHR00093393;CHR00012964;CHR00042339;CHR00091660;CHR00074184;CHR00013794;CHR00072536;CHR00019715;CHR00028767;CHR00001731;CHR00070016;CHR00038449;CHR00093070;CHR00038453;CHR00085742;CHR00068812;CHR00073337;CHR…	K02109+K02113+K02113+K02115+K02115+K02638+K02638+K02639+K02639+K02641+K02690+K02692+K02693+K02693+K02694+K02695+K02698+K02699+K02699+K02701+K02701+K02716+K02716+K02717+K02717+K02717+K02721+K02723+K03541+K03542+K08901+K08901+K08901+K08903+K08905+K14332	https:\\www.genome.jp\dbget-bin\www_bget?map00195
Glycolysis / Gluconeogenesis	ko00010	64 out of 2409 2.65670402656704%	537 out of 24714 2.17285748968196%	0.0534272	1	CHR00053364;CHR00092045;CHR00082865;CHR00048864;CHR00077319;CHR00091543;CHR00005080;CHR00038202;CHR00004856;CHR00001802;CHR00087584;CHR00085745;CHR00073303;CHR00079914;CHR00012292;CHR00064851;CHR00052943;novel.30204;CHR00065967;CHR00054841;CHR00058964;CHR00057345;CHR00020874;CHR00073228;CHR00026765;CHR00071004;CHR00019485;CHR00041160;CHR00058803;CHR00079292;CHR00061543;CHR00072733;CHR00043499;CHR…	K00016+K00121+K00128+K00128+K00131+K00131+K00134+K00134+K00161+K00162+K00162+K00162+K00382+K00382+K00627+K00627+K00627+K00627+K00844+K00844+K00850+K00850+K00850+K00850+K00873+K00873+K00873+K00873+K00873+K00895+K00895+K00895+K00895+K00927+K00927+K00927+K01006+K01006+K01568+K01568+K01623+K01623+K01623+K01623+K01623+K01623+K01623+K01689+K01689+K01792+K01792+K01803+K01803+K01810+K01834+K01835+K01835+…	https:\\www.genome.jp\dbget-bin\www_bget?map00010
Sulfur relay system	ko04122	4 out of 2409 0.16604400166044%	17 out of 24714 0.0687869223921664%	0.0765834	1	CHR00076027;CHR00005613;CHR00062662;CHR00087292	K03635+K03639+K04487+K04487	https:\\www.genome.jp\dbget-bin\www_bget?map04122
Biosynthesis of amino acids	ko01230	95 out of 2409 3.94354503943545%	846 out of 24714 3.4231609613984%	0.0798597	1	CHR00089637;CHR00081311;CHR00068551;CHR00037633;CHR00005080;CHR00038202;CHR00042407;CHR00067337;CHR00035747;CHR00047936;CHR00078459;novel.35182;CHR00048020;CHR00048021;CHR00004108;CHR00057692;CHR00041756;novel.3381;CHR00008544;CHR00027407;CHR00016057;CHR00016059;CHR00016061;CHR00016062;CHR00038104;CHR00083309;CHR00078762;CHR00051247;CHR00075955;CHR00087269;CHR00035428;CHR00026764;CHR00058964;CHR0…	K00013+K00058+K00058+K00058+K00134+K00134+K00549+K00549+K00600+K00600+K00600+K00600+K00615+K00615+K00616+K00640+K00640+K00640+K00765+K00789+K00789+K00789+K00789+K00789+K00789+K00789+K00800+K00814+K00818+K00818+K00826+K00831+K00850+K00850+K00850+K00850+K00873+K00873+K00873+K00873+K00873+K00927+K00927+K00927+K01586+K01620+K01620+K01623+K01623+K01623+K01623+K01623+K01623+K01623+K01626+K01626+K01626+…	https:\\www.genome.jp\dbget-bin\www_bget?map01230
Monoterpenoid biosynthesis	ko00902	12 out of 2409 0.49813200498132%	80 out of 24714 0.32370316419843%	0.0865906	1	CHR00050113;CHR00024715;CHR00028065;CHR00086974;CHR00086977;CHR00053813;CHR00053814;CHR00068947;CHR00068949;CHR00063997;CHR00083506;CHR00068859	K15095+K23232+K23232+K23232+K23232+K23232+K23232+K23232+K23232+K23810+K23810+K23810	https:\\www.genome.jp\dbget-bin\www_bget?map00902
Biosynthesis of unsaturated fatty acids	ko01040	17 out of 2409 0.70568700705687%	123 out of 24714 0.497693614955086%	0.0890789	1	CHR00054495;CHR00087193;novel.27458;CHR00022932;CHR00022927;CHR00083322;CHR00077328;CHR00024672;CHR00014232;CHR00007253;CHR00007254;CHR00007255;CHR00069992;CHR00020994;CHR00049942;CHR00086927;CHR00023539	K00232+K00232+K00232+K07513+K10251+K10256+K10256+K10256+K10256+K10256+K10256+K10256+K10256+K10256+K10256+K10256+K10258	https:\\www.genome.jp\dbget-bin\www_bget?map01040
Circadian rhythm - plant	ko04712	39 out of 2409 1.61892901618929%	326 out of 24714 1.3190903941086%	0.105396	1	CHR00008939;CHR00079873;CHR00002236;CHR00066071;CHR00089081;CHR00038024;CHR00001914;CHR00056473;CHR00049860;CHR00038294;CHR00034135;CHR00040305;CHR00076240;CHR00032165;CHR00089200;CHR00086232;CHR00072808;novel.1580;novel.17888;novel.24093;novel.24452;novel.4347;novel.834;novel.12299;novel.14461;CHR00078369;CHR00034620;CHR00051810;CHR00078553;CHR00019351;CHR00071948;CHR00001721;CHR00032616;CHR0006…	K03115+K10143+K10143+K10143+K10143+K10143+K10143+K10143+K10143+K10143+K10143+K10143+K10143+K10143+K10143+K10143+K10143+K10143+K10143+K10143+K10143+K10143+K10143+K10143+K10143+K12115+K12126+K12126+K12133+K12133+K12133+K12133+K12133+K12135+K12135+K12135+K16221+K16222+K16241	https:\\www.genome.jp\dbget-bin\www_bget?map04712
C5-Branched dibasic acid metabolism	ko00660	4 out of 2409 0.16604400166044%	20 out of 24714 0.0809257910496075%	0.123947	1	CHR00073097;CHR00068404;CHR00078039;CHR00089921	K01652+K01652+K01704+K01704	https:\\www.genome.jp\dbget-bin\www_bget?map00660
Caffeine metabolism	ko00232	2 out of 2409 0.08302200083022%	7 out of 24714 0.0283240268673626%	0.143448	1	CHR00080454;CHR00085070	K00106+K00106	https:\\www.genome.jp\dbget-bin\www_bget?map00232
Benzoxazinoid biosynthesis	ko00402	6 out of 2409 0.24906600249066%	38 out of 24714 0.153759002994254%	0.160499	1	CHR00015171;CHR00081918;CHR00056467;CHR00063518;CHR00003817;CHR00043751	K13229+K13229+K13229+K13229+K13229+K13229	https:\\www.genome.jp\dbget-bin\www_bget?map00402
Citrate cycle (TCA cycle)	ko00020	23 out of 2409 0.95475300954753%	190 out of 24714 0.768795014971271%	0.163533	1	CHR00006551;CHR00082122;CHR00002681;CHR00046347;CHR00004856;CHR00001802;CHR00087584;CHR00085745;novel.21683;CHR00063411;CHR00078023;CHR00073303;CHR00079914;CHR00012292;CHR00064851;CHR00052943;novel.30204;CHR00075748;CHR00005614;CHR00031652;CHR00063790;novel.32476;CHR00003319	K00026+K00026+K00026+K00026+K00161+K00162+K00162+K00162+K00164+K00234+K00236+K00382+K00382+K00627+K00627+K00627+K00627+K01647+K01647+K01647+K01648+K01648+K01681	https:\\www.genome.jp\dbget-bin\www_bget?map00020
Valine, leucine and isoleucine degradation	ko00280	26 out of 2409 1.07928601079286%	221 out of 24714 0.894229991098163%	0.181909	1	CHR00015797;CHR00007777;CHR00007779;CHR00082865;CHR00048864;CHR00087760;CHR00087761;novel.31068;CHR00073303;CHR00079914;CHR00020772;CHR00035428;CHR00082385;CHR00028054;CHR00046909;CHR00044652;CHR00070348;CHR00044982;CHR00006331;CHR00089668;CHR00062923;CHR00022932;novel.24128;novel.25840;CHR00014656;CHR00054911	K00020+K00020+K00020+K00128+K00128+K00253+K00253+K00253+K00382+K00382+K00626+K00826+K00827+K00827+K00827+K01640+K01641+K01968+K05605+K05605+K05605+K07513+K14085+K14085+K18660+K18660	https:\\www.genome.jp\dbget-bin\www_bget?map00280
Phosphonate and phosphinate metabolism	ko00440	3 out of 2409 0.12453300124533%	16 out of 24714 0.064740632839686%	0.2	1	CHR00083210;novel.17145;novel.17604	K00967+K00967+K00967	https:\\www.genome.jp\dbget-bin\www_bget?map00440
Galactose metabolism	ko00052	46 out of 2409 1.90950601909506%	416 out of 24714 1.68325645383184%	0.202586	1	CHR00065967;CHR00054841;CHR00058964;CHR00057345;CHR00020874;CHR00073228;CHR00001727;CHR00030413;CHR00081592;CHR00075711;CHR00060861;CHR00014087;CHR00012603;CHR00027453;CHR00042555;CHR00067417;CHR00046655;CHR00082717;CHR00037720;CHR00037721;novel.2723;CHR00066321;CHR00015884;CHR00082902;CHR00056844;CHR00056845;CHR00012666;CHR00081325;novel.3899;novel.14605;novel.14930;CHR00087253;CHR00039210;CHR00…	K00844+K00844+K00850+K00850+K00850+K00850+K00963+K01193+K01193+K01193+K01193+K01193+K01193+K01193+K01193+K01193+K01193+K01193+K01193+K01193+K01193+K01784+K01835+K01835+K06617+K06617+K06617+K06617+K06617+K06617+K06617+K12309+K12309+K12309+K12309+K12309+K12309+K12447+K12447+K12447+K12447+K12447+K12447+K12447+K12447+K12447	https:\\www.genome.jp\dbget-bin\www_bget?map00052
Glycine, serine and threonine metabolism	ko00260	38 out of 2409 1.57741801577418%	342 out of 24714 1.38383102694829%	0.219319	1	CHR00081311;CHR00068551;CHR00037633;CHR00092402;CHR00005636;CHR00002608;CHR00011653;CHR00033920;CHR00017336;CHR00017337;CHR00067349;CHR00067350;CHR00073303;CHR00079914;CHR00035747;CHR00047936;CHR00078459;novel.35182;CHR00012442;CHR00082385;CHR00028054;CHR00046909;CHR00019823;CHR00026764;CHR00028816;CHR00055316;CHR00009665;CHR00064428;CHR00054016;CHR00001558;CHR00044893;novel.24128;novel.25840;CHR…	K00058+K00058+K00058+K00108+K00276+K00276+K00281+K00281+K00306+K00306+K00306+K00306+K00382+K00382+K00600+K00600+K00600+K00600+K00605+K00827+K00827+K00827+K00830+K00831+K01620+K01620+K01696+K01733+K01834+K02437+K06001+K14085+K14085+K15633+K15633+K15893+K15918+K15919	https:\\www.genome.jp\dbget-bin\www_bget?map00260
Phagosome	ko04145	29 out of 2409 1.20381901203819%	256 out of 24714 1.03585012543498%	0.222571	1	CHR00051251;CHR00064771;CHR00031800;CHR00089444;CHR00015364;CHR00084923;novel.38679;CHR00089529;CHR00050389;CHR00027046;CHR00004185;CHR00072086;CHR00042349;CHR00025181;novel.11332;CHR00038811;CHR00089304;CHR00090575;CHR00021594;CHR00016772;CHR00093208;CHR00053469;novel.23562;CHR00084190;CHR00071164;CHR00031837;CHR00054083;CHR00023294;novel.7706	K00921+K02145+K02145+K02147+K02147+K02148+K02148+K02150+K02152+K02154+K02155+K02155+K02155+K03661+K07374+K07888+K07889+K07897+K07897+K07897+K08057+K08057+K08057+K08488+K10956+K10956+K10956+K12182+K12182	https:\\www.genome.jp\dbget-bin\www_bget?map04145
Folate biosynthesis	ko00790	11 out of 2409 0.45662100456621%	87 out of 24714 0.352027191065793%	0.225289	1	CHR00010011;CHR00076027;CHR00005613;CHR00038764;CHR00029662;CHR00029668;CHR00014182;novel.5179;CHR00034731;CHR00073095;CHR00052051	K01724+K03635+K03639+K13998+K14652+K14652+K15376+K15376+K15631+K15631+K15631	https:\\www.genome.jp\dbget-bin\www_bget?map00790
Butanoate metabolism	ko00650	8 out of 2409 0.33208800332088%	61 out of 24714 0.246823662701303%	0.240737	1	CHR00020772;CHR00073809;CHR00044652;CHR00070348;CHR00073097;CHR00068404;CHR00054550;CHR00078837	K00626+K01580+K01640+K01641+K01652+K01652+K16871+K17761	https:\\www.genome.jp\dbget-bin\www_bget?map00650
Cysteine and methionine metabolism	ko00270	44 out of 2409 1.82648401826484%	406 out of 24714 1.64279355830703%	0.249987	1	CHR00053364;CHR00006551;CHR00082122;CHR00002681;CHR00046347;CHR00081311;CHR00068551;CHR00037633;novel.28831;CHR00042407;CHR00067337;CHR00083804;novel.36441;CHR00057692;CHR00041756;novel.3381;CHR00027407;CHR00016057;CHR00016059;CHR00016061;CHR00016062;CHR00038104;CHR00083309;CHR00056706;novel.10732;CHR00035428;CHR00082385;CHR00028054;CHR00046909;CHR00026764;CHR00066208;novel.29000;CHR00008271;CHR0…	K00016+K00026+K00026+K00026+K00026+K00058+K00058+K00058+K00547+K00549+K00549+K00558+K00558+K00640+K00640+K00640+K00789+K00789+K00789+K00789+K00789+K00789+K00789+K00797+K00815+K00826+K00827+K00827+K00827+K00831+K01251+K01251+K01611+K01611+K01738+K01739+K01739+K01919+K08963+K08967+K14455+K17398+K20772+K23977	https:\\www.genome.jp\dbget-bin\www_bget?map00270
Amino sugar and nucleotide sugar metabolism	ko00520	66 out of 2409 2.73972602739726%	627 out of 24714 2.5370235494052%	0.271291	1	CHR00035885;CHR00011023;CHR00076415;CHR00065967;CHR00054841;CHR00053377;CHR00016165;CHR00071374;CHR00081786;CHR00025452;novel.16240;CHR00001727;CHR00078504;CHR00082808;CHR00065365;CHR00076016;CHR00047906;CHR00053992;novel.12746;CHR00042577;CHR00013340;CHR00000830;CHR00006991;CHR00067675;CHR00050510;CHR00015950;CHR00053436;CHR00025824;CHR00022542;CHR00069478;CHR00086306;CHR00086307;novel.14915;nov…	K00012+K00012+K00326+K00844+K00844+K00847+K00847+K00847+K00847+K00847+K00847+K00963+K00975+K00975+K00975+K00975+K00975+K00975+K00975+K01097+K01183+K01183+K01183+K01183+K01183+K01183+K01183+K01183+K01183+K01183+K01183+K01183+K01183+K01209+K01784+K01810+K01835+K01835+K01836+K01840+K08678+K08678+K08678+K08679+K12447+K12447+K12447+K12447+K12447+K12447+K12447+K12447+K12447+K12449+K13379+K13379+K13379+…	https:\\www.genome.jp\dbget-bin\www_bget?map00520
Synthesis and degradation of ketone bodies	ko00072	3 out of 2409 0.12453300124533%	20 out of 24714 0.0809257910496075%	0.308679	1	CHR00020772;CHR00044652;CHR00070348	K00626+K01640+K01641	https:\\www.genome.jp\dbget-bin\www_bget?map00072
One carbon pool by folate	ko00670	8 out of 2409 0.33208800332088%	66 out of 24714 0.267055110463705%	0.312915	1	CHR00046046;CHR00035747;CHR00047936;CHR00078459;novel.35182;CHR00012442;CHR00085803;CHR00038764	K00297+K00600+K00600+K00600+K00600+K00605+K01938+K13998	https:\\www.genome.jp\dbget-bin\www_bget?map00670
Inositol phosphate metabolism	ko00562	26 out of 2409 1.07928601079286%	240 out of 24714 0.97110949259529%	0.314522	1	CHR00059018;CHR00073841;novel.36955;CHR00068647;CHR00042578;CHR00093415;CHR00091174;CHR00047543;CHR00051251;CHR00083526;CHR00079360;CHR00079006;CHR00071459;CHR00090618;CHR00092812;CHR00031073;CHR00014132;CHR00006841;CHR00024113;CHR00053786;CHR00010393;CHR00032575;CHR00071055;CHR00074628;CHR00038683;CHR00077022	K00469+K00469+K00888+K00889+K00889+K00913+K00913+K00913+K00921+K01092+K01092+K01092+K01092+K01099+K01110+K01114+K01765+K01803+K01803+K01858+K03103+K05857+K10572+K18081+K19517+K24221	https:\\www.genome.jp\dbget-bin\www_bget?map00562
Alanine, aspartate and glutamate metabolism	ko00250	19 out of 2409 0.78870900788709%	172 out of 24714 0.695961803026625%	0.317571	1	CHR00027098;CHR00007446;novel.24;CHR00047708;CHR00024833;CHR00028351;CHR00051247;CHR00082385;CHR00028054;CHR00046909;CHR00019823;CHR00073809;CHR00021625;CHR00080084;CHR00001976;CHR00056740;CHR00026338;CHR00054550;CHR00078837	K00261+K00261+K00262+K00294+K00294+K00294+K00814+K00827+K00827+K00827+K00830+K01580+K01956+K01956+K13051+K13566+K14455+K16871+K17761	https:\\www.genome.jp\dbget-bin\www_bget?map00250
Selenocompound metabolism	ko00450	10 out of 2409 0.4151100041511%	90 out of 24714 0.364166059723234%	0.380909	1	CHR00003054;novel.32846;novel.10817;CHR00042407;CHR00067337;CHR00026677;CHR00047693;CHR00030725;CHR00027835;CHR00067508	K00384+K00384+K00384+K00549+K00549+K01739+K01739+K13811+K13811+K13811	https:\\www.genome.jp\dbget-bin\www_bget?map00450
Stilbenoid, diarylheptanoid and gingerol biosynthesis	ko00945	23 out of 2409 0.95475300954753%	223 out of 24714 0.902322570203124%	0.419955	1	CHR00009299;CHR00029783;CHR00077404;CHR00020423;CHR00042765;CHR00082064;CHR00077159;CHR00082293;CHR00029661;CHR00029910;CHR00018521;CHR00018524;CHR00030705;CHR00049651;CHR00084968;CHR00053098;CHR00062081;CHR00061408;CHR00061409;CHR00081709;novel.26565;novel.37805;CHR00078042	K00487+K00588+K00588+K09754+K13065+K13065+K13065+K13065+K13065+K13065+K13065+K13065+K13065+K13065+K13065+K13065+K13065+K13065+K13065+K13065+K13065+K13065+K17212	https:\\www.genome.jp\dbget-bin\www_bget?map00945
Arginine and proline metabolism	ko00330	18 out of 2409 0.74719800747198%	173 out of 24714 0.700008092579105%	0.421946	1	CHR00082865;CHR00048864;CHR00047708;CHR00024833;CHR00028351;CHR00056706;CHR00004188;CHR00008271;CHR00017239;CHR00008147;CHR00063217;CHR00075269;CHR00079639;novel.7908;novel.24128;novel.25840;CHR00026338;CHR00038876	K00128+K00128+K00294+K00294+K00294+K00797+K01583+K01611+K01611+K12259+K12657+K12657+K12657+K12657+K14085+K14085+K14455+K17839	https:\\www.genome.jp\dbget-bin\www_bget?map00330
alpha-Linolenic acid metabolism	ko00592	20 out of 2409 0.8302200083022%	194 out of 24714 0.784980173181193%	0.430626	1	CHR00054495;CHR00087193;novel.27458;CHR00009193;CHR00009194;CHR00038376;CHR00048110;CHR00048113;CHR00076579;CHR00073237;CHR00051274;novel.234;CHR00022932;CHR00056194;CHR00051460;CHR00004197;CHR00006230;CHR00093335;CHR00082272;CHR00082273	K00232+K00232+K00232+K00454+K00454+K05894+K05894+K05894+K05894+K05894+K05894+K05894+K07513+K10527+K10528+K14674+K16818+K18857+K22389+K22389	https:\\www.genome.jp\dbget-bin\www_bget?map00592
Carotenoid biosynthesis	ko00906	15 out of 2409 0.62266500622665%	145 out of 24714 0.586711985109654%	0.444417	1	CHR00039714;CHR00034784;CHR00053757;CHR00016612;CHR00000426;novel.7719;CHR00091517;CHR00012108;CHR00023112;CHR00093200;CHR00078541;CHR00028426;CHR00086305;CHR00089901;CHR00031112	K09835+K09838+K09838+K09839+K09839+K09839+K09840+K09841+K09841+K09842+K09843+K09843+K09843+K14593+K17911	https:\\www.genome.jp\dbget-bin\www_bget?map00906
beta-Alanine metabolism	ko00410	16 out of 2409 0.66417600664176%	158 out of 24714 0.639313749291899%	0.475089	1	CHR00082865;CHR00048864;CHR00054495;CHR00087193;novel.27458;CHR00005636;CHR00002608;novel.30611;CHR00073809;CHR00006331;CHR00089668;CHR00062923;CHR00008147;novel.24128;novel.25840;CHR00038876	K00128+K00128+K00232+K00232+K00232+K00276+K00276+K01464+K01580+K05605+K05605+K05605+K12259+K14085+K14085+K17839	https:\\www.genome.jp\dbget-bin\www_bget?map00410
Steroid biosynthesis	ko00100	10 out of 2409 0.4151100041511%	100 out of 24714 0.404628955248038%	0.515206	1	CHR00055383;CHR00040547;novel.23747;CHR00092695;CHR00066928;CHR00092040;CHR00092041;CHR00024207;CHR00069698;CHR00004197	K00227+K00511+K00511+K01052+K09828+K09832+K09832+K14424+K14424+K14674	https:\\www.genome.jp\dbget-bin\www_bget?map00100
Fatty acid metabolism	ko01212	36 out of 2409 1.49439601494396%	368 out of 24714 1.48903455531278%	0.516982	1	CHR00013434;CHR00013435;CHR00050238;CHR00054495;CHR00087193;novel.27458;CHR00020772;CHR00075735;CHR00075383;CHR00017181;CHR00033300;CHR00077200;novel.13640;CHR00060614;CHR00064969;CHR00045624;CHR00022932;CHR00031076;CHR00042366;CHR00022927;CHR00083322;CHR00077328;CHR00024672;CHR00014232;CHR00007253;CHR00007254;CHR00007255;CHR00069992;CHR00020994;CHR00049942;CHR00086927;CHR00023539;CHR00056194;CHR…	K00059+K00059+K00059+K00232+K00232+K00232+K00626+K00648+K01897+K01897+K01897+K01897+K01963+K02160+K02160+K02160+K07513+K09458+K09458+K10251+K10256+K10256+K10256+K10256+K10256+K10256+K10256+K10256+K10256+K10256+K10256+K10258+K10527+K11262+K18660+K18660	https:\\www.genome.jp\dbget-bin\www_bget?map01212
Flavonoid biosynthesis	ko00941	30 out of 2409 1.2453300124533%	307 out of 24714 1.24221089261148%	0.522693	1	CHR00037184;CHR00023554;CHR00009299;CHR00029783;CHR00077404;CHR00056457;CHR00036904;CHR00043841;CHR00081012;CHR00020423;CHR00042765;CHR00082064;CHR00077159;CHR00082293;CHR00029661;CHR00029910;CHR00018521;CHR00018524;CHR00030705;CHR00049651;CHR00084968;CHR00053098;CHR00062081;CHR00061408;CHR00061409;CHR00081709;novel.26565;novel.37805;CHR00027332;CHR00031587	K00475+K00475+K00487+K00588+K00588+K01859+K01859+K05277+K08243+K09754+K13065+K13065+K13065+K13065+K13065+K13065+K13065+K13065+K13065+K13065+K13065+K13065+K13065+K13065+K13065+K13065+K13065+K13065+K13080+K22845	https:\\www.genome.jp\dbget-bin\www_bget?map00941
Neomycin, kanamycin and gentamicin biosynthesis	ko00524	2 out of 2409 0.08302200083022%	18 out of 24714 0.0728332119446468%	0.535337	1	CHR00065967;CHR00054841	K00844+K00844	https:\\www.genome.jp\dbget-bin\www_bget?map00524
Flavone and flavonol biosynthesis	ko00944	3 out of 2409 0.12453300124533%	32 out of 24714 0.129481265679372%	0.615499	1	CHR00027332;CHR00085932;CHR00040500	K13080+K13264+K13264	https:\\www.genome.jp\dbget-bin\www_bget?map00944
Thiamine metabolism	ko00730	6 out of 2409 0.24906600249066%	66 out of 24714 0.267055110463705%	0.63239	1	CHR00008665;CHR00001526;CHR00068150;CHR00060781;CHR00062662;CHR00087292	K00939+K01662+K01662+K03146+K04487+K04487	https:\\www.genome.jp\dbget-bin\www_bget?map00730
Propanoate metabolism	ko00640	15 out of 2409 0.62266500622665%	164 out of 24714 0.663591486606782%	0.641366	1	CHR00053364;CHR00054495;CHR00087193;novel.27458;CHR00073303;CHR00079914;CHR00020772;novel.13640;CHR00060614;CHR00064969;CHR00045624;CHR00006331;CHR00089668;CHR00062923;CHR00019918	K00016+K00232+K00232+K00232+K00382+K00382+K00626+K01963+K02160+K02160+K02160+K05605+K05605+K05605+K11262	https:\\www.genome.jp\dbget-bin\www_bget?map00640
Isoflavonoid biosynthesis	ko00943	7 out of 2409 0.29057700290577%	79 out of 24714 0.31965687464595%	0.660553	1	CHR00076721;CHR00061521;CHR00030972;CHR00018264;CHR00085932;CHR00040500;CHR00048346	K13258+K13258+K13258+K13258+K13264+K13264+K25075	https:\\www.genome.jp\dbget-bin\www_bget?map00943
Fatty acid degradation	ko00071	19 out of 2409 0.78870900788709%	211 out of 24714 0.853767095573359%	0.676415	1	CHR00092045;CHR00082865;CHR00048864;CHR00054495;CHR00087193;novel.27458;CHR00020772;CHR00075383;CHR00017181;CHR00033300;CHR00077200;CHR00022932;CHR00056194;novel.24128;novel.25840;CHR00011863;CHR00093335;CHR00030670;CHR00030671	K00121+K00128+K00128+K00232+K00232+K00232+K00626+K01897+K01897+K01897+K01897+K07513+K10527+K14085+K14085+K15401+K18857+K20495+K20495	https:\\www.genome.jp\dbget-bin\www_bget?map00071
Biosynthesis of cofactors	ko01240	77 out of 2409 3.19634703196347%	828 out of 24714 3.35032774945375%	0.688076	1	CHR00035885;CHR00011023;CHR00013434;CHR00013435;CHR00050238;CHR00046945;CHR00046946;CHR00082865;CHR00048864;CHR00092172;CHR00073303;CHR00079914;CHR00035747;CHR00047936;CHR00078459;novel.35182;novel.10027;CHR00029789;CHR00027407;CHR00016057;CHR00016059;CHR00016061;CHR00016062;CHR00038104;CHR00083309;CHR00035428;CHR00026764;CHR00068918;CHR00071428;CHR00026765;CHR00071004;CHR00019485;CHR00041160;CHR…	K00012+K00012+K00059+K00059+K00059+K00103+K00103+K00128+K00128+K00254+K00382+K00382+K00600+K00600+K00600+K00600+K00606+K00763+K00789+K00789+K00789+K00789+K00789+K00789+K00789+K00826+K00831+K00858+K00858+K00873+K00873+K00873+K00873+K00873+K00939+K00940+K00940+K00940+K00963+K01772+K01919+K01937+K01938+K01956+K01956+K02259+K02259+K02492+K03146+K03517+K03517+K03635+K03639+K03809+K03809+K04487+K04487+…	https:\\www.genome.jp\dbget-bin\www_bget?map01240
Arginine biosynthesis	ko00220	8 out of 2409 0.33208800332088%	94 out of 24714 0.380351217933155%	0.707833	1	CHR00027098;CHR00007446;novel.24;CHR00051247;CHR00075955;CHR00087269;CHR00026338;CHR00017851	K00261+K00261+K00262+K00814+K00818+K00818+K14455+K14677	https:\\www.genome.jp\dbget-bin\www_bget?map00220
RNA degradation	ko03018	74 out of 2409 3.07181403071814%	805 out of 24714 3.2572630897467%	0.722523	1	CHR00058964;CHR00057345;CHR00020874;CHR00073228;CHR00029535;novel.2976;CHR00051521;CHR00093756;novel.22255;CHR00026770;CHR00064463;CHR00014321;CHR00092156;CHR00033589;CHR00087452;CHR00076313;CHR00066200;CHR00035370;CHR00029862;CHR00089776;CHR00046234;CHR00066492;CHR00002230;CHR00002232;CHR00078775;CHR00003338;CHR00047867;CHR00047873;CHR00026957;CHR00006092;CHR00092628;CHR00036406;CHR00072396;CHR0…	K00850+K00850+K00850+K00850+K00962+K00962+K01689+K01689+K03514+K04077+K04077+K04077+K04077+K04077+K04077+K04077+K12580+K12580+K12580+K12580+K12580+K12580+K12580+K12580+K12580+K12580+K12580+K12580+K12580+K12580+K12580+K12580+K12580+K12580+K12580+K12580+K12580+K12580+K12580+K12580+K12580+K12580+K12580+K12580+K12580+K12580+K12580+K12580+K12580+K12580+K12580+K12580+K12580+K12580+K12580+K12580+K12580+…	https:\\www.genome.jp\dbget-bin\www_bget?map03018
Pyruvate metabolism	ko00620	40 out of 2409 1.6604400166044%	445 out of 24714 1.80059885085377%	0.729844	1	CHR00053364;CHR00006551;CHR00082122;CHR00002681;CHR00046347;CHR00065969;novel.10993;CHR00092045;CHR00082865;CHR00048864;CHR00004856;CHR00001802;CHR00087584;CHR00085745;CHR00073303;CHR00079914;CHR00020772;CHR00012292;CHR00064851;CHR00052943;novel.30204;CHR00026765;CHR00071004;CHR00019485;CHR00041160;CHR00058803;CHR00006031;novel.1525;CHR00003192;CHR00048537;CHR00089806;CHR00007807;novel.13640;CHR0…	K00016+K00026+K00026+K00026+K00026+K00029+K00029+K00121+K00128+K00128+K00161+K00162+K00162+K00162+K00382+K00382+K00626+K00627+K00627+K00627+K00627+K00873+K00873+K00873+K00873+K00873+K01006+K01006+K01595+K01595+K01759+K01759+K01963+K02160+K02160+K02160+K11262+K14085+K14085+K18857	https:\\www.genome.jp\dbget-bin\www_bget?map00620
Other types of O-glycan biosynthesis	ko00514	3 out of 2409 0.12453300124533%	38 out of 24714 0.153759002994254%	0.730168	1	CHR00064113;CHR00053472;CHR00011168	K13667+K20781+K20784	https:\\www.genome.jp\dbget-bin\www_bget?map00514
Phosphatidylinositol signaling system	ko04070	20 out of 2409 0.8302200083022%	230 out of 24714 0.930646597070486%	0.737226	1	novel.36955;CHR00068647;CHR00042578;CHR00044239;CHR00032179;CHR00093415;CHR00091174;CHR00047543;CHR00051251;CHR00030443;CHR00083526;CHR00079360;CHR00079006;CHR00071459;CHR00090618;CHR00092812;CHR00061590;CHR00032575;CHR00071055;CHR00074628	K00888+K00889+K00889+K00901+K00901+K00913+K00913+K00913+K00921+K00981+K01092+K01092+K01092+K01092+K01099+K01110+K02183+K05857+K10572+K18081	https:\\www.genome.jp\dbget-bin\www_bget?map04070
Lysine degradation	ko00310	14 out of 2409 0.58115400581154%	164 out of 24714 0.663591486606782%	0.737706	1	CHR00082865;CHR00048864;CHR00017336;CHR00017337;CHR00067349;CHR00067350;CHR00073303;CHR00079914;CHR00020772;CHR00027528;novel.24128;novel.25840;CHR00088416;CHR00029290	K00128+K00128+K00306+K00306+K00306+K00306+K00382+K00382+K00626+K09188+K14085+K14085+K14157+K14157	https:\\www.genome.jp\dbget-bin\www_bget?map00310
Fatty acid elongation	ko00062	8 out of 2409 0.33208800332088%	97 out of 24714 0.392490086590596%	0.740385	1	CHR00022927;CHR00023539;CHR00087801;CHR00043455;CHR00085333;CHR00035436;CHR00034358;novel.31315	K10251+K10258+K15397+K15397+K15397+K15397+K15397+K15397	https:\\www.genome.jp\dbget-bin\www_bget?map00062
Phenylpropanoid biosynthesis	ko00940	74 out of 2409 3.07181403071814%	815 out of 24714 3.29772598527151%	0.759976	1	CHR00018899;CHR00020015;CHR00047363;novel.13186;CHR00055983;CHR00055987;CHR00088956;CHR00018879;CHR00012380;CHR00069581;CHR00047949;CHR00093725;CHR00065771;CHR00064435;CHR00092586;CHR00073384;CHR00071852;novel.22947;novel.27060;CHR00009299;CHR00029783;CHR00077404;CHR00082656;novel.25435;CHR00089725;CHR00033121;CHR00033122;CHR00032949;CHR00050806;CHR00068691;novel.9260;CHR00064872;CHR00010165;CHR0…	K00083+K00083+K00083+K00083+K00430+K00430+K00430+K00430+K00430+K00430+K00430+K00430+K00430+K00430+K00430+K00430+K00430+K00430+K00430+K00487+K00588+K00588+K01188+K01188+K01904+K01904+K01904+K01904+K05350+K05350+K05350+K06892+K09753+K09753+K09754+K09755+K10775+K10775+K10775+K12355+K12356+K13065+K13065+K13065+K13065+K13065+K13065+K13065+K13065+K13065+K13065+K13065+K13065+K13065+K13065+K13065+K13065+…	https:\\www.genome.jp\dbget-bin\www_bget?map00940
Purine metabolism	ko00230	28 out of 2409 1.16230801162308%	323 out of 24714 1.30695152545116%	0.770863	1	CHR00080454;CHR00085070;CHR00070747;CHR00021139;CHR00026765;CHR00071004;CHR00019485;CHR00041160;CHR00058803;CHR00008665;CHR00001226;CHR00091393;CHR00002663;CHR00090914;CHR00084583;CHR00013190;CHR00092924;CHR00035434;CHR00092594;CHR00015884;CHR00082902;CHR00034110;CHR00030725;CHR00027835;CHR00067508;CHR00023470;CHR00074616;CHR00020029	K00106+K00106+K00759+K00759+K00873+K00873+K00873+K00873+K00873+K00939+K00940+K00940+K00940+K00951+K00988+K01490+K01490+K01510+K01513+K01835+K01835+K01933+K13811+K13811+K13811+K14641+K14641+K24242	https:\\www.genome.jp\dbget-bin\www_bget?map00230
Vitamin B6 metabolism	ko00750	2 out of 2409 0.08302200083022%	28 out of 24714 0.113296107469451%	0.772385	1	CHR00026764;CHR00064428	K00831+K01733	https:\\www.genome.jp\dbget-bin\www_bget?map00750
Basal transcription factors	ko03022	25 out of 2409 1.03777501037775%	291 out of 24714 1.17747025977179%	0.775728	1	CHR00067786;CHR00073225;CHR00081203;CHR00013425;CHR00013429;CHR00011238;CHR00073444;CHR00029090;CHR00005985;CHR00073967;CHR00081963;CHR00040545;CHR00086516;CHR00065435;CHR00002694;CHR00089170;CHR00025973;CHR00020680;CHR00075338;CHR00064716;CHR00064717;CHR00080496;novel.23672;novel.39520;CHR00085578	K03125+K03126+K03131+K03131+K03131+K03131+K03131+K03131+K03131+K03131+K03131+K03131+K03131+K03131+K03131+K03131+K03131+K03131+K03131+K03131+K03131+K03131+K03131+K03131+K14649	https:\\www.genome.jp\dbget-bin\www_bget?map03022
Nicotinate and nicotinamide metabolism	ko00760	7 out of 2409 0.29057700290577%	89 out of 24714 0.360119770170753%	0.776332	1	CHR00029789;CHR00068918;CHR00071428;CHR00036785;CHR00092594;CHR00006504;novel.23639	K00763+K00858+K00858+K01240+K01513+K03517+K03517	https:\\www.genome.jp\dbget-bin\www_bget?map00760
Glucosinolate biosynthesis	ko00966	4 out of 2409 0.16604400166044%	54 out of 24714 0.21849963583394%	0.784849	1	CHR00035428;CHR00060795;CHR00060796;CHR00075359	K00826+K11820+K11820+K12153	https:\\www.genome.jp\dbget-bin\www_bget?map00966
Aflatoxin biosynthesis	ko00254	1 out of 2409 0.04151100041511%	15 out of 24714 0.0606943432872056%	0.785371	1	CHR00019918	K11262	https:\\www.genome.jp\dbget-bin\www_bget?map00254
Pyrimidine metabolism	ko00240	17 out of 2409 0.70568700705687%	205 out of 24714 0.829489358258477%	0.792082	1	CHR00092172;CHR00001226;CHR00091393;CHR00002663;CHR00036785;novel.30611;CHR00035434;CHR00092594;CHR00019885;CHR00021625;CHR00080084;CHR00027378;CHR00027304;CHR00038764;CHR00023470;CHR00074616;CHR00020029	K00254+K00940+K00940+K00940+K01240+K01464+K01510+K01513+K01937+K01956+K01956+K09903+K13800+K13998+K14641+K14641+K24242	https:\\www.genome.jp\dbget-bin\www_bget?map00240
2-Oxocarboxylic acid metabolism	ko01210	17 out of 2409 0.70568700705687%	206 out of 24714 0.833535647810957%	0.798394	1	CHR00051247;CHR00075955;CHR00087269;CHR00035428;CHR00075748;CHR00005614;CHR00031652;CHR00073097;CHR00068404;CHR00003319;CHR00078039;CHR00089921;CHR00060795;CHR00060796;CHR00075359;CHR00026338;CHR00017851	K00814+K00818+K00818+K00826+K01647+K01647+K01647+K01652+K01652+K01681+K01704+K01704+K11820+K11820+K12153+K14455+K14677	https:\\www.genome.jp\dbget-bin\www_bget?map01210
Limonene and pinene degradation	ko00903	2 out of 2409 0.08302200083022%	30 out of 24714 0.121388686574411%	0.804676	1	CHR00082865;CHR00048864	K00128+K00128	https:\\www.genome.jp\dbget-bin\www_bget?map00903
Valine, leucine and isoleucine biosynthesis	ko00290	5 out of 2409 0.20755500207555%	68 out of 24714 0.275147689568666%	0.804907	1	CHR00035428;CHR00073097;CHR00068404;CHR00078039;CHR00089921	K00826+K01652+K01652+K01704+K01704	https:\\www.genome.jp\dbget-bin\www_bget?map00290
Terpenoid backbone biosynthesis	ko00900	18 out of 2409 0.74719800747198%	222 out of 24714 0.898276280650643%	0.825977	1	CHR00068971;CHR00019386;CHR00001089;CHR00056695;novel.21043;CHR00020772;novel.14104;CHR00070348;CHR00001526;CHR00068150;CHR00019530;CHR00045734;CHR00016463;CHR00065941;CHR00070346;novel.25901;CHR00034388;CHR00093599	K00021+K00021+K00021+K00021+K00021+K00626+K00938+K01641+K01662+K01662+K03527+K03527+K05906+K10960+K12742+K12742+K15889+K15889	https:\\www.genome.jp\dbget-bin\www_bget?map00900
Ubiquinone and other terpenoid-quinone biosynthesis	ko00130	12 out of 2409 0.49813200498132%	155 out of 24714 0.627174880634458%	0.836603	1	CHR00009299;novel.10732;CHR00089725;CHR00033121;CHR00033122;CHR00032949;CHR00073019;novel.37103;CHR00040635;CHR00062603;CHR00047680;CHR00029874	K00487+K00815+K01904+K01904+K01904+K01904+K03809+K03809+K12501+K12501+K12501+K18606	https:\\www.genome.jp\dbget-bin\www_bget?map00130
Histidine metabolism	ko00340	6 out of 2409 0.24906600249066%	84 out of 24714 0.339888322408352%	0.839578	1	CHR00089637;CHR00082865;CHR00048864;CHR00008544;novel.24128;novel.25840	K00013+K00128+K00128+K00765+K14085+K14085	https:\\www.genome.jp\dbget-bin\www_bget?map00340
Pantothenate and CoA biosynthesis	ko00770	9 out of 2409 0.37359900373599%	121 out of 24714 0.489601035850125%	0.845149	1	CHR00082865;CHR00048864;novel.10027;CHR00035428;novel.30611;CHR00092594;CHR00073097;CHR00068404;CHR00038876	K00128+K00128+K00606+K00826+K01464+K01513+K01652+K01652+K17839	https:\\www.genome.jp\dbget-bin\www_bget?map00770
Glycosaminoglycan degradation	ko00531	9 out of 2409 0.37359900373599%	121 out of 24714 0.489601035850125%	0.845149	1	CHR00093300;CHR00078824;CHR00077057;CHR00087253;CHR00039210;CHR00087472;CHR00083828;novel.26767;novel.13388	K07964+K10532+K10532+K12309+K12309+K12309+K12309+K12309+K12309	https:\\www.genome.jp\dbget-bin\www_bget?map00531
Taurine and hypotaurine metabolism	ko00430	2 out of 2409 0.08302200083022%	33 out of 24714 0.133527555231852%	0.845478	1	CHR00073809;novel.11917	K01580+K18592	https:\\www.genome.jp\dbget-bin\www_bget?map00430
Fatty acid biosynthesis	ko00061	18 out of 2409 0.74719800747198%	228 out of 24714 0.922554017965526%	0.8566	1	CHR00013434;CHR00013435;CHR00050238;CHR00075735;CHR00075383;CHR00017181;CHR00033300;CHR00077200;novel.13640;CHR00060614;CHR00064969;CHR00045624;CHR00031076;CHR00042366;CHR00032669;CHR00019918;CHR00014656;CHR00054911	K00059+K00059+K00059+K00648+K01897+K01897+K01897+K01897+K01963+K02160+K02160+K02160+K09458+K09458+K10782+K11262+K18660+K18660	https:\\www.genome.jp\dbget-bin\www_bget?map00061
Linoleic acid metabolism	ko00591	6 out of 2409 0.24906600249066%	87 out of 24714 0.352027191065793%	0.862659	1	CHR00009193;CHR00009194;CHR00004197;CHR00075320;CHR00045053;CHR00019785	K00454+K00454+K14674+K15718+K15718+K15718	https:\\www.genome.jp\dbget-bin\www_bget?map00591
Glycosphingolipid biosynthesis - ganglio series	ko00604	6 out of 2409 0.24906600249066%	87 out of 24714 0.352027191065793%	0.862659	1	CHR00087253;CHR00039210;CHR00087472;CHR00083828;novel.26767;novel.13388	K12309+K12309+K12309+K12309+K12309+K12309	https:\\www.genome.jp\dbget-bin\www_bget?map00604
Tropane, piperidine and pyridine alkaloid biosynthesis	ko00960	8 out of 2409 0.33208800332088%	112 out of 24714 0.453184429877802%	0.865094	1	CHR00005636;CHR00002608;novel.10732;CHR00002485;CHR00071712;CHR00052713;CHR00026338;CHR00029874	K00276+K00276+K00815+K08081+K08081+K08081+K14455+K18606	https:\\www.genome.jp\dbget-bin\www_bget?map00960
Glycerolipid metabolism	ko00561	26 out of 2409 1.07928601079286%	326 out of 24714 1.3190903941086%	0.883281	1	CHR00082865;CHR00048864;CHR00029191;CHR00037019;CHR00068330;CHR00087266;CHR00005202;CHR00082194;novel.33102;CHR00044239;CHR00032179;CHR00038452;CHR00038033;CHR00092776;CHR00013877;CHR00055810;novel.24128;novel.25840;CHR00004197;novel.2265;CHR00066946;CHR00055759;CHR00002174;CHR00057215;CHR00072905;CHR00052645	K00128+K00128+K00630+K00679+K00679+K00679+K00679+K00679+K00679+K00901+K00901+K09480+K11155+K13508+K13508+K13508+K14085+K14085+K14674+K15728+K15918+K21362+K22848+K22848+K22848+K22849	https:\\www.genome.jp\dbget-bin\www_bget?map00561
Pentose and glucuronate interconversions	ko00040	47 out of 2409 1.95101701951017%	562 out of 24714 2.27401472849397%	0.884976	1	CHR00035885;CHR00011023;CHR00092106;CHR00001727;CHR00001434;CHR00001435;CHR00056391;CHR00051243;CHR00062671;CHR00049641;CHR00080972;CHR00093312;CHR00016933;CHR00007160;CHR00007163;CHR00007169;CHR00007171;CHR00048520;CHR00085495;CHR00071637;CHR00045098;novel.27542;CHR00029259;novel.19064;novel.21487;novel.28735;novel.31818;novel.25381;CHR00004779;CHR00006360;CHR00032021;CHR00018538;CHR00047843;CHR…	K00012+K00012+K00078+K00963+K01051+K01051+K01051+K01051+K01051+K01051+K01051+K01051+K01051+K01051+K01051+K01051+K01051+K01051+K01051+K01051+K01051+K01051+K01184+K01184+K01184+K01184+K01184+K01213+K01728+K01728+K01728+K01728+K01728+K01728+K01728+K01728+K01805+K12447+K12447+K12447+K12447+K12447+K12447+K12447+K12447+K12447+K22935	https:\\www.genome.jp\dbget-bin\www_bget?map00040
Arachidonic acid metabolism	ko00590	10 out of 2409 0.4151100041511%	140 out of 24714 0.566480537347253%	0.885955	1	CHR00075929;CHR00044358;CHR00008920;CHR00059201;CHR00052127;CHR00051801;CHR00040699;CHR00052831;CHR00004197;novel.11917	K00432+K00432+K00432+K00432+K08726+K08726+K08726+K08726+K14674+K18592	https:\\www.genome.jp\dbget-bin\www_bget?map00590
Cyanoamino acid metabolism	ko00460	20 out of 2409 0.8302200083022%	259 out of 24714 1.04798899409242%	0.889878	1	CHR00035747;CHR00047936;CHR00078459;novel.35182;CHR00082656;novel.25435;CHR00050458;CHR00050806;CHR00068691;novel.9260;novel.17273;CHR00075359;CHR00001976;novel.11917;CHR00070584;CHR00014001;CHR00018754;novel.788;CHR00062250;CHR00036297	K00600+K00600+K00600+K00600+K01188+K01188+K01455+K05350+K05350+K05350+K08248+K12153+K13051+K18592+K20802+K20802+K20802+K20802+K22706+K22706	https:\\www.genome.jp\dbget-bin\www_bget?map00460
Phenylalanine, tyrosine and tryptophan biosynthesis	ko00400	16 out of 2409 0.66417600664176%	219 out of 24714 0.886137411993202%	0.914219	1	CHR00078762;novel.10732;CHR00056087;CHR00003843;CHR00003844;CHR00068038;CHR00009665;CHR00054430;CHR00079301;CHR00044893;CHR00011640;CHR00049228;CHR00025163;CHR00059741;CHR00058955;CHR00026338	K00800+K00815+K01626+K01626+K01626+K01657+K01696+K01735+K01850+K06001+K13832+K13832+K13832+K13832+K13832+K14455	https:\\www.genome.jp\dbget-bin\www_bget?map00400
Indole alkaloid biosynthesis	ko00901	4 out of 2409 0.16604400166044%	70 out of 24714 0.283240268673626%	0.919722	1	CHR00072020;CHR00047780;CHR00064225;CHR00055490	K01593+K01757+K01757+K01757	https:\\www.genome.jp\dbget-bin\www_bget?map00901
Biotin metabolism	ko00780	7 out of 2409 0.29057700290577%	110 out of 24714 0.445091850772841%	0.920576	1	CHR00013434;CHR00013435;CHR00050238;CHR00031076;CHR00042366;CHR00018089;CHR00084161	K00059+K00059+K00059+K09458+K09458+K19562+K19562	https:\\www.genome.jp\dbget-bin\www_bget?map00780
N-Glycan biosynthesis	ko00510	8 out of 2409 0.33208800332088%	123 out of 24714 0.497693614955086%	0.921395	1	CHR00068975;CHR00050257;CHR00015731;CHR00040446;CHR00088444;CHR00088280;CHR00052595;CHR00021847	K00729+K00729+K00737+K00737+K00737+K03843+K07252+K07252	https:\\www.genome.jp\dbget-bin\www_bget?map00510
Tryptophan metabolism	ko00380	22 out of 2409 0.91324200913242%	293 out of 24714 1.18556283887675%	0.923412	1	CHR00082865;CHR00048864;CHR00073303;CHR00079914;CHR00020772;CHR00072020;CHR00073545;CHR00080449;CHR00047040;CHR00047042;CHR00039512;CHR00020809;CHR00004141;CHR00060795;CHR00060796;CHR00039102;novel.24128;novel.25840;CHR00017147;CHR00083747;CHR00074328;CHR00057220	K00128+K00128+K00382+K00382+K00626+K01593+K03781+K03781+K03781+K03781+K11816+K11816+K11816+K11820+K11820+K13066+K14085+K14085+K22450+K23947+K23947+K23947	https:\\www.genome.jp\dbget-bin\www_bget?map00380
Riboflavin metabolism	ko00740	5 out of 2409 0.20755500207555%	87 out of 24714 0.352027191065793%	0.934938	1	CHR00092594;CHR00029662;CHR00029668;CHR00067975;CHR00015452	K01513+K14652+K14652+K20884+K20884	https:\\www.genome.jp\dbget-bin\www_bget?map00740
Protein export	ko03060	11 out of 2409 0.45662100456621%	167 out of 24714 0.675730355264223%	0.941679	1	novel.21778;CHR00037336;CHR00012615;CHR00093156;CHR00010231;CHR00027283;CHR00033628;CHR00071164;CHR00031837;CHR00054083;CHR00053322	K03070+K03100+K09490+K09490+K09540+K09648+K09648+K10956+K10956+K10956+K12275	https:\\www.genome.jp\dbget-bin\www_bget?map03060
Betalain biosynthesis	ko00965	3 out of 2409 0.12453300124533%	63 out of 24714 0.254916241806264%	0.952396	1	CHR00072020;CHR00077153;CHR00062429	K01593+K15777+K15777	https:\\www.genome.jp\dbget-bin\www_bget?map00965
Glycosylphosphatidylinositol (GPI)-anchor biosynthesis	ko00563	3 out of 2409 0.12453300124533%	65 out of 24714 0.263008820911224%	0.959087	1	CHR00029850;CHR00084226;CHR00016841	K03860+K05290+K05293	https:\\www.genome.jp\dbget-bin\www_bget?map00563
Cutin, suberine and wax biosynthesis	ko00073	11 out of 2409 0.45662100456621%	179 out of 24714 0.724285829893987%	0.967577	1	CHR00022499;CHR00011863;CHR00010429;CHR00061299;CHR00049351;CHR00030670;CHR00030671;CHR00063975;CHR00063976;CHR00033107;novel.26709	K15400+K15401+K15404+K15405+K15406+K20495+K20495+K20769+K20769+K20769+K20769	https:\\www.genome.jp\dbget-bin\www_bget?map00073
Monobactam biosynthesis	ko00261	3 out of 2409 0.12453300124533%	72 out of 24714 0.291332847778587%	0.97618	1	CHR00030725;CHR00027835;CHR00067508	K13811+K13811+K13811	https:\\www.genome.jp\dbget-bin\www_bget?map00261
Ascorbate and aldarate metabolism	ko00053	26 out of 2409 1.07928601079286%	373 out of 24714 1.50926600307518%	0.97625	1	CHR00035885;CHR00011023;CHR00046945;CHR00046946;CHR00082865;CHR00048864;CHR00011265;CHR00093173;CHR00059018;CHR00073841;CHR00051753;CHR00072341;CHR00040399;CHR00092103;novel.21849;novel.26954;novel.36985;novel.37223;novel.37544;novel.37545;novel.3719;novel.9014;novel.24128;novel.25840;CHR00060638;CHR00043880	K00012+K00012+K00103+K00103+K00128+K00128+K00423+K00434+K00469+K00469+K08232+K08232+K08679+K12447+K12447+K12447+K12447+K12447+K12447+K12447+K12447+K12447+K14085+K14085+K21888+K21888	https:\\www.genome.jp\dbget-bin\www_bget?map00053
Tyrosine metabolism	ko00350	13 out of 2409 0.53964300539643%	215 out of 24714 0.869952253783281%	0.980383	1	CHR00092045;CHR00005636;CHR00002608;CHR00069461;CHR00064587;CHR00043422;CHR00079064;novel.10732;CHR00072020;CHR00073407;CHR00026338;CHR00029874;CHR00093335	K00121+K00276+K00276+K00422+K00422+K00422+K00422+K00815+K01593+K01800+K14455+K18606+K18857	https:\\www.genome.jp\dbget-bin\www_bget?map00350
Isoquinoline alkaloid biosynthesis	ko00950	14 out of 2409 0.58115400581154%	237 out of 24714 0.958970623937849%	0.987469	1	CHR00005636;CHR00002608;CHR00069461;CHR00064587;CHR00043422;CHR00079064;novel.10732;CHR00072020;CHR00065120;CHR00086117;CHR00024790;CHR00018482;CHR00026338;CHR00027788	K00276+K00276+K00422+K00422+K00422+K00422+K00815+K01593+K01742+K13382+K13385+K13385+K14455+K22097	https:\\www.genome.jp\dbget-bin\www_bget?map00950
Spliceosome	ko03040	88 out of 2409 3.65296803652968%	1122 out of 24714 4.53993687788298%	0.989544	1	CHR00052817;CHR00071844;CHR00071845;CHR00001249;CHR00056405;CHR00056408;CHR00056411;CHR00056414;CHR00056415;CHR00039194;CHR00026055;CHR00026057;CHR00033012;CHR00033844;CHR00016101;CHR00092451;CHR00080840;CHR00036208;CHR00076970;CHR00051622;CHR00067064;CHR00028968;CHR00045849;CHR00008838;CHR00069595;CHR00072429;CHR00029180;CHR00039975;CHR00039979;CHR00069644;CHR00069646;novel.683;CHR00079637;CHR00…	K03283+K03283+K03283+K03283+K03283+K03283+K03283+K03283+K03283+K03283+K03283+K03283+K03283+K03283+K03283+K03283+K03283+K03283+K03283+K03283+K03283+K03283+K03283+K03283+K03283+K03283+K03283+K03283+K03283+K03283+K03283+K03283+K11086+K11094+K12741+K12741+K12741+K12815+K12815+K12815+K12818+K12818+K12818+K12818+K12818+K12818+K12818+K12818+K12818+K12822+K12822+K12822+K12823+K12823+K12828+K12829+K12831+…	https:\\www.genome.jp\dbget-bin\www_bget?map03040
Phenylalanine metabolism	ko00360	9 out of 2409 0.37359900373599%	174 out of 24714 0.704054382131585%	0.990345	1	CHR00005636;CHR00002608;novel.10732;CHR00072020;CHR00045541;CHR00045542;CHR00017455;CHR00026338;CHR00029874	K00276+K00276+K00815+K01593+K10775+K10775+K10775+K14455+K18606	https:\\www.genome.jp\dbget-bin\www_bget?map00360
Diterpenoid biosynthesis	ko00904	5 out of 2409 0.20755500207555%	126 out of 24714 0.509832483612527%	0.995486	1	CHR00034520;CHR00003390;CHR00026981;CHR00067481;CHR00080861	K04120+K04125+K05282+K13070+K17982	https:\\www.genome.jp\dbget-bin\www_bget?map00904
Ribosome biogenesis in eukaryotes	ko03008	19 out of 2409 0.78870900788709%	328 out of 24714 1.32718297321356%	0.996439	1	CHR00008939;CHR00070033;CHR00067665;CHR00017238;CHR00056827;CHR00093726;CHR00016191;novel.5192;CHR00086923;CHR00066820;CHR00054106;CHR00037305;CHR00023157;CHR00075030;CHR00066015;CHR00051038;CHR00080873;CHR00066807;CHR00019156	K03115+K03537+K06943+K07562+K07936+K07936+K07936+K07936+K11883+K11883+K13288+K14525+K14550+K14555+K14566+K14571+K14572+K14574+K14575	https:\\www.genome.jp\dbget-bin\www_bget?map03008
Lysine biosynthesis	ko00300	3 out of 2409 0.12453300124533%	100 out of 24714 0.404628955248038%	0.99759	1	novel.6278;CHR00057857;CHR00012252	K01586+K10206+K10206	https:\\www.genome.jp\dbget-bin\www_bget?map00300
Sphingolipid metabolism	ko00600	8 out of 2409 0.33208800332088%	186 out of 24714 0.75260985676135%	0.998227	1	CHR00087253;CHR00039210;CHR00087472;CHR00083828;novel.26767;novel.13388;CHR00067166;CHR00039348	K12309+K12309+K12309+K12309+K12309+K12309+K17108+K17108	https:\\www.genome.jp\dbget-bin\www_bget?map00600
SNARE interactions in vesicular transport	ko04130	2 out of 2409 0.08302200083022%	103 out of 24714 0.416767823905479%	0.999693	1	CHR00084190;CHR00092590	K08488+K08496	https:\\www.genome.jp\dbget-bin\www_bget?map04130
Base excision repair	ko03410	4 out of 2409 0.16604400166044%	147 out of 24714 0.594804564214615%	0.999781	1	CHR00053450;novel.9074;CHR00032062;CHR00053845	K01142+K10563+K10773+K10773	https:\\www.genome.jp\dbget-bin\www_bget?map03410
Other glycan degradation	ko00511	16 out of 2409 0.66417600664176%	339 out of 24714 1.37169215829085%	0.999802	1	CHR00052409;CHR00014721;CHR00049563;CHR00081640;CHR00080659;CHR00066287;CHR00071414;CHR00004282;CHR00087253;CHR00039210;CHR00087472;CHR00083828;novel.26767;novel.13388;CHR00067166;CHR00039348	K01206+K01206+K01206+K01206+K01206+K01206+K01206+K01206+K12309+K12309+K12309+K12309+K12309+K12309+K17108+K17108	https:\\www.genome.jp\dbget-bin\www_bget?map00511
Various types of N-glycan biosynthesis	ko00513	1 out of 2409 0.04151100041511%	84 out of 24714 0.339888322408352%	0.999821	1	CHR00088280	K03843	https:\\www.genome.jp\dbget-bin\www_bget?map00513
Mismatch repair	ko03430	13 out of 2409 0.53964300539643%	305 out of 24714 1.23411831350651%	0.999897	1	CHR00085000;CHR00028534;CHR00027072;novel.208;novel.26002;novel.3214;novel.35572;novel.39414;novel.7214;novel.27437;CHR00027117;CHR00023167;CHR00061974	K07456+K07466+K07466+K07466+K07466+K07466+K07466+K07466+K07466+K08735+K08736+K08737+K10755	https:\\www.genome.jp\dbget-bin\www_bget?map03430
Protein processing in endoplasmic reticulum	ko04141	80 out of 2409 3.3208800332088%	1182 out of 24714 4.7827142510318%	0.999915	1	CHR00027316;CHR00027323;CHR00051145;CHR00026292;CHR00015297;CHR00024964;CHR00024966;novel.3552;novel.3556;CHR00052817;CHR00071844;CHR00071845;CHR00001249;CHR00056405;CHR00056408;CHR00056411;CHR00056414;CHR00056415;CHR00039194;CHR00026055;CHR00026057;CHR00033012;CHR00033844;CHR00016101;CHR00092451;CHR00080840;CHR00036208;CHR00076970;CHR00051622;CHR00067064;CHR00028968;CHR00045849;CHR00008838;CHR00…	K01456+K01456+K01456+K01456+K01456+K01456+K01456+K01456+K01456+K03283+K03283+K03283+K03283+K03283+K03283+K03283+K03283+K03283+K03283+K03283+K03283+K03283+K03283+K03283+K03283+K03283+K03283+K03283+K03283+K03283+K03283+K03283+K03283+K03283+K03283+K03283+K03283+K03283+K03283+K03283+K03283+K04079+K08057+K08057+K08057+K08288+K08852+K08852+K09490+K09490+K09518+K09523+K09523+K09540+K09580+K09580+K09580+…	https:\\www.genome.jp\dbget-bin\www_bget?map04141
Ubiquitin mediated proteolysis	ko04120	50 out of 2409 2.0755500207555%	838 out of 24714 3.39079064497855%	0.999976	1	novel.17992;novel.18663;CHR00083001;CHR00012687;CHR00085616;novel.19906;novel.34720;CHR00079873;CHR00002236;CHR00066071;CHR00089081;CHR00038024;CHR00001914;CHR00056473;CHR00049860;CHR00038294;CHR00034135;CHR00040305;CHR00076240;CHR00032165;CHR00089200;CHR00086232;CHR00072808;novel.1580;novel.17888;novel.24093;novel.24452;novel.4347;novel.834;novel.12299;novel.14461;CHR00066770;CHR00061610;CHR0004…	K02927+K02927+K04506+K04506+K04506+K08770+K08770+K10143+K10143+K10143+K10143+K10143+K10143+K10143+K10143+K10143+K10143+K10143+K10143+K10143+K10143+K10143+K10143+K10143+K10143+K10143+K10143+K10143+K10143+K10143+K10143+K10260+K10260+K10260+K10581+K10581+K10581+K10581+K10581+K10581+K10581+K10581+K10581+K10590+K10591+K10592+K10592+K10615+K10615+K10688	https:\\www.genome.jp\dbget-bin\www_bget?map04120
Sesquiterpenoid and triterpenoid biosynthesis	ko00909	7 out of 2409 0.29057700290577%	231 out of 24714 0.934692886622967%	0.99998	1	CHR00040547;novel.23747;novel.36641;novel.10844;CHR00091835;CHR00093809;CHR00021655	K00511+K00511+K14175+K14175+K15472+K15803+K15813	https:\\www.genome.jp\dbget-bin\www_bget?map00909
Homologous recombination	ko03440	17 out of 2409 0.70568700705687%	402 out of 24714 1.62660840009711%	0.99999	1	CHR00092846;novel.13703;CHR00028534;CHR00027072;novel.208;novel.26002;novel.3214;novel.35572;novel.39414;novel.7214;novel.18979;CHR00075378;CHR00018863;CHR00018866;CHR00018867;CHR00091834;CHR00076455	K03553+K04728+K07466+K07466+K07466+K07466+K07466+K07466+K07466+K07466+K10728+K12173+K12173+K12173+K12173+K12173+K12173	https:\\www.genome.jp\dbget-bin\www_bget?map03440
DNA replication	ko03030	11 out of 2409 0.45662100456621%	310 out of 24714 1.25434976126892%	0.999992	1	CHR00064618;novel.22796;CHR00028534;CHR00027072;novel.208;novel.26002;novel.3214;novel.35572;novel.39414;novel.7214;CHR00061974	K02209+K02540+K07466+K07466+K07466+K07466+K07466+K07466+K07466+K07466+K10755	https:\\www.genome.jp\dbget-bin\www_bget?map03030
mRNA surveillance pathway	ko03015	15 out of 2409 0.62266500622665%	379 out of 24714 1.53354374039006%	0.999994	1	CHR00047528;CHR00060365;CHR00084214;CHR00079166;CHR00046737;CHR00092346;novel.21960;CHR00043890;CHR00001348;CHR00071674;CHR00090295;CHR00062949;CHR00028765;CHR00041478;CHR00030942	K03456+K06269+K06269+K06269+K06965+K13098+K13126+K13917+K14397+K14399+K14400+K14405+K14406+K14407+K14411	https:\\www.genome.jp\dbget-bin\www_bget?map03015
Autophagy - other	ko04136	1 out of 2409 0.04151100041511%	125 out of 24714 0.505786194060047%	0.999997	1	novel.40335	K07203	https:\\www.genome.jp\dbget-bin\www_bget?map04136
RNA polymerase	ko03020	21 out of 2409 0.87173100871731%	498 out of 24714 2.01505219713523%	0.999999	1	novel.18831;novel.1821;novel.21268;novel.21828;novel.22596;novel.27489;novel.27758;novel.28822;novel.29316;novel.31507;novel.33206;novel.34297;novel.35059;novel.37209;novel.39055;novel.3953;novel.4021;novel.6885;novel.13958;CHR00011036;CHR00019484	K03006+K03006+K03006+K03006+K03006+K03006+K03006+K03006+K03006+K03006+K03006+K03006+K03006+K03006+K03006+K03006+K03006+K03006+K03006+K03014+K03015	https:\\www.genome.jp\dbget-bin\www_bget?map03020
RNA transport	ko03013	32 out of 2409 1.32835201328352%	673 out of 24714 2.72315286881929%	1	1	CHR00038712;CHR00031470;novel.9287;CHR00062896;CHR00016077;CHR00050088;CHR00050091;novel.16817;novel.39248;novel.8872;CHR00068268;CHR00058936;novel.1011;CHR00068910;CHR00070033;CHR00017238;CHR00056827;CHR00093726;CHR00016191;novel.5192;novel.23573;CHR00092346;novel.21960;CHR00040713;novel.24671;novel.6372;CHR00042831;CHR00014107;novel.22744;CHR00022997;novel.1800;CHR00037305	K02516+K03231+K03231+K03239+K03239+K03239+K03239+K03242+K03242+K03243+K03251+K03259+K03260+K03262+K03537+K07562+K07936+K07936+K07936+K07936+K12879+K13098+K13126+K14288+K14288+K14301+K14309+K14313+K14318+K14319+K14319+K14525	https:\\www.genome.jp\dbget-bin\www_bget?map03013
Ribosome	ko03010	38 out of 2409 1.57741801577418%	767 out of 24714 3.10350408675245%	1	1	novel.31313;CHR00047357;CHR00048130;novel.28696;novel.35677;CHR00083735;novel.12141;CHR00091942;CHR00062231;CHR00034027;CHR00085111;CHR00089780;CHR00032676;CHR00051996;CHR00081920;novel.17992;novel.18663;CHR00047163;novel.4519;CHR00039954;novel.11378;CHR00007884;CHR00077922;CHR00054390;CHR00028674;CHR00048948;CHR00048922;CHR00080959;CHR00093407;CHR00073459;CHR00023916;CHR00025414;CHR00058662;CHR0…	K02864+K02866+K02866+K02872+K02874+K02881+K02882+K02884+K02884+K02893+K02894+K02899+K02904+K02916+K02926+K02927+K02927+K02931+K02932+K02933+K02934+K02935+K02935+K02935+K02939+K02946+K02946+K02946+K02946+K02946+K02946+K02946+K02952+K02952+K02961+K02988+K02988+K02996	https:\\www.genome.jp\dbget-bin\www_bget?map03010
Proteasome	ko03050	6 out of 2409 0.24906600249066%	271 out of 24714 1.09654446872218%	1	1	CHR00054510;CHR00056911;novel.18494;novel.34585;CHR00088558;novel.27512	K03029+K03029+K03029+K03032+K03061+K06699	https:\\www.genome.jp\dbget-bin\www_bget?map03050
Nucleotide excision repair	ko03420	10 out of 2409 0.4151100041511%	352 out of 24714 1.42429392247309%	1	1	CHR00028534;CHR00027072;novel.208;novel.26002;novel.3214;novel.35572;novel.39414;novel.7214;CHR00061974;CHR00047796	K07466+K07466+K07466+K07466+K07466+K07466+K07466+K07466+K10755+K10839	https:\\www.genome.jp\dbget-bin\www_bget?map03420
Aminoacyl-tRNA biosynthesis	ko00970	17 out of 2409 0.70568700705687%	618 out of 24714 2.50060694343287%	1	1	CHR00036835;CHR00063927;CHR00063928;CHR00065205;CHR00061113;CHR00092240;novel.26601;novel.29291;novel.37291;CHR00018861;CHR00047964;CHR00017009;CHR00048759;novel.26553;novel.28630;novel.4812;novel.11086	K01870+K01870+K01870+K01872+K01872+K01872+K01873+K01873+K01883+K01887+K01887+K02433+K22503+K22503+K22503+K22503+K22503	https:\\www.genome.jp\dbget-bin\www_bget?map00970
